# Supplementary material for: UV-B induced flavonoid accumulation and related gene expression in blue- grained wheat at different periods of time
Source: Front Plant Sci. 2024 Dec 16;15:1520543. doi: 10.3389/fpls.2024.1520543 (PMC11684391; doi:10.3389/fpls.2024.1520543)
Supplement: Supplementary file 1 [file DataSheet1.zip]

Archive with 11 entries (10 files):
- supplementary figure/
- supplementary figure/fig.S1.jpg
- supplementary figure/fig.S1.pdf
- supplementary figure/Fig.S2.jpg
- supplementary figure/Fig.S2.pdf
- supplementary figure/Fig.S3.jpg
- supplementary figure/Fig.S3.pdf
- supplementary figure/supplementary figure.docx
- All_DEG.annot.xlsx.xlsx
- ALL_sample_data-metabolite.xlsx.xlsx
- Supplementary Table 1.xlsx
