# Supplementary material for: UV-B induced flavonoid accumulation and related gene expression in blue- grained wheat at different periods of time
Source: Front Plant Sci. 2024 Dec 16;15:1520543. doi: 10.3389/fpls.2024.1520543 (PMC11684391; doi:10.3389/fpls.2024.1520543)
Supplement: Supplementary file 1 [file DataSheet1.zip › All_DEG.annot.xlsx.xlsx]

## Sheet: Sheet1
ID	2BC-1_fpkm	2BC-2_fpkm	2BC-3_fpkm	3BC-1_fpkm	3BC-2_fpkm	3BC-3_fpkm	4BC-1_fpkm	4BC-2_fpkm	4BC-3_fpkm	2BT-1_fpkm	2BT-2_fpkm	2BT-3_fpkm	3BT-1_fpkm	3BT-2_fpkm	3BT-3_fpkm	4BT-1_fpkm	4BT-2_fpkm	4BT-3_fpkm	2BC-1_count	2BC-2_count	2BC-3_count	3BC-1_count	3BC-2_count	3BC-3_count	4BC-1_count	4BC-2_count	4BC-3_count	2BT-1_count	2BT-2_count	2BT-3_count	3BT-1_count	3BT-2_count	3BT-3_count	4BT-1_count	4BT-2_count	4BT-3_count	chr	start	end	strand	gene_name	gene_description	KEGG	KEGG pathway	NR	Swissprot	Tremble	KOG	GO
LOC100037518	32.7595	28.8951	31.5392	88.6187	71.2979	103.846	47.5665	58.2656	80.4347	25.4969	56.1474	42.7783	61.706	74.5232	66.5694	59.0632	94.263	96.3536	1492	1511	1479	2769	3456	4798	2492	3072	4398	991	2649	2041	2667	3637	3244	3305	5362	5565	NC_057802.1	571743847	571745233	+	LOC100037518	--	K22683 aspartyl protease family protein [EC:3.4.23.-] | (RefSeq) aspartyl protease family protein 2-like (A)	--	chitinase CLP [Triticum aestivum]	CLP_ORYSJ RecName: Full=Chitinase CLP {ECO:0000303|PubMed:23331415}; Short=OsCLP {ECO:0000303|PubMed:23331415}; EC=3.2.1.14 {ECO:0000269|PubMed:23331415}; AltName: Full=Chitinase-like protein {ECO:0000303|PubMed:23331415}; Flags: Precursor;	Q5TMB2_WHEAT SubName: Full=Xylanase inhibitor TAXI-IV {ECO:0000313|EMBL:BAD72882.1, ECO:0000313|EnsemblPlants:TraesCS3D02G467600.1.cds1};	Aspartyl protease	GO:0048046,apoplast; GO:0004190,aspartic-type endopeptidase activity; GO:0008843,endochitinase activity; GO:0006032,chitin catabolic process; GO:0050832,defense response to fungus; GO:0000272,polysaccharide catabolic process; GO:0006508,proteolysis; GO:0040008,regulation of growth; GO:0048364,root development; GO:0048367,shoot system development; GO:0003674,molecular_function; GO:0003824,catalyti…
LOC100037521	53.8609	55.2727	59.0517	2.6277	3.4058	3.3925	0.4107	0.3164	0.6424	20.5256	32.7859	46.9697	4.5612	5.0471	4.0635	0.2197	0.2238	0.2585	5587	6583	6307	187	376	357	49	38	80	1817	3523	5104	449	561	451	28	29	34	NC_057812.1	149242711	149250121	+	LOC100037521	--	K00703 starch synthase [EC:2.4.1.21] | (RefSeq) soluble starch synthase 2-3, chloroplastic/amyloplastic (A)	ko00500: Starch and sucrose metabolism; ko01100: Metabolic pathways; ko01110: Biosynthesis of secondary metabolites	soluble starch synthase 2-3, chloroplastic/amyloplastic [Triticum aestivum]	SSY23_ORYSI RecName: Full=Soluble starch synthase 2-3, chloroplastic/amyloplastic; EC=2.4.1.21; AltName: Full=Soluble starch synthase II-3; AltName: Full=Starch synthase IIa; Flags: Precursor;	Q9LEE3_WHEAT RecName: Full=Starch synthase, chloroplastic/amyloplastic {ECO:0000256|RuleBase:RU361232}; EC=2.4.1.- {ECO:0000256|RuleBase:RU361232};	--	GO:0009501,amyloplast; GO:0009507,chloroplast; GO:0033201,alpha-1,4-glucan synthase activity; GO:0004373,glycogen (starch) synthase activity; GO:0009011,starch synthase activity; GO:0019252,starch biosynthetic process; GO:0003674,molecular_function; GO:0003824,catalytic activity; GO:0016740,transferase activity; GO:0016757,glycosyltransferase activity; GO:0016758,hexosyltransferase activity; GO:0…
LOC100037526	382.557	441.709	475.59	48.5076	118.53	84.5405	4.2785	24.1586	9.8908	183.675	363.829	446.142	168.892	152.562	146.473	2.5963	1.6054	1.8481	29382	38952	37610	2556	9689	6587	378	2148	912	12039	28947	35896	12310	12556	12037	245	154	180	NC_057803.1	690266526	690270387	-	LOC100037526	--	K13679 granule-bound starch synthase [EC:2.4.1.242] | (RefSeq) granule-bound starch synthase 1, chloroplastic/amyloplastic (A)	ko00500: Starch and sucrose metabolism; ko01100: Metabolic pathways; ko01110: Biosynthesis of secondary metabolites	granule-bound starch synthase 1, chloroplastic/amyloplastic [Triticum aestivum]	SSG1_WHEAT RecName: Full=Granule-bound starch synthase 1, chloroplastic/amyloplastic; EC=2.4.1.242; AltName: Full=Granule-bound starch synthase I; Short=GBSS-I; Flags: Precursor;	Q9FUU6_WHEAT RecName: Full=Starch synthase, chloroplastic/amyloplastic {ECO:0000256|RuleBase:RU361232}; EC=2.4.1.- {ECO:0000256|RuleBase:RU361232};	--	GO:0009501,amyloplast; GO:0009507,chloroplast; GO:0102502,ADP-glucose-starch glucosyltransferase activity; GO:0004373,glycogen (starch) synthase activity; GO:0019252,starch biosynthetic process; GO:0003674,molecular_function; GO:0003824,catalytic activity; GO:0016740,transferase activity; GO:0016757,glycosyltransferase activity; GO:0016758,hexosyltransferase activity; GO:0033840,NDP-glucose-starc…
LOC100037528	1.1598	1.2539	1.0875	4.4885	3.2127	3.8239	0.4346	0.8291	0.2831	0.0703	0.7335	0.2863	2.1703	8.3226	1.9436	0.0814	0.016	0.0788	58	72	56	154	171	194	25	48	17	3	38	15	103	446	104	5	1	5	NC_057798.1	19949366	19951097	-	LOC100037528	--	K00660 chalcone synthase [EC:2.3.1.74] | (RefSeq) chalcone synthase 2 (A)	ko00941: Flavonoid biosynthesis; ko00960: Tropane, piperidine and pyridine alkaloid biosynthesis; ko01100: Metabolic pathways; ko01110: Biosynthesis of secondary metabolites; ko04712: Circadian rhythm - plant	chalcone synthase 2 [Triticum aestivum]	CHS2_SECCE RecName: Full=Chalcone synthase 2; EC=2.3.1.74; AltName: Full=Naringenin-chalcone synthase 2;	Q6WGQ3_WHEAT SubName: Full=Chalcone synthase {ECO:0000313|EMBL:AAQ19318.1, ECO:0000313|EnsemblPlants:TraesCS2B02G038700.1};	--	GO:0102128,chalcone synthase activity; GO:0016210,naringenin-chalcone synthase activity; GO:0009813,flavonoid biosynthetic process; GO:0003674,molecular_function; GO:0003824,catalytic activity; GO:0016740,transferase activity; GO:0016746,acyltransferase activity; GO:0016747,acyltransferase activity, transferring groups other than amino-acyl groups; GO:0008150,biological_process; GO:0008152,metabo…
LOC100037530	0.0756	0.0922	0.1763	0.5292	0.0569	0.2088	0.9075	0.4966	0.2646	0.0532	0.0876	0.13	0.0478	0.0847	0.2686	1.3545	1.6837	1.2168	5	7	12	24	4	14	69	38	21	3	6	9	3	6	19	110	139	102	NC_057798.1	555067480	555069492	+	LOC100037530	--	K03320 ammonium transporter, Amt family | (RefSeq) ammonium transporter 1 member 1 (A)	--	hypothetical protein CFC21_024436 [Triticum aestivum]	AMT11_ORYSJ RecName: Full=Ammonium transporter 1 member 1; Short=OsAMT1;1;	A0A3B6C9H4_WHEAT SubName: Full=Uncharacterized protein {ECO:0000313|EnsemblPlants:TraesCS2B02G383500.1.cds1};	Ammonia permease	GO:0005887,integral component of plasma membrane; GO:0008519,ammonium transmembrane transporter activity; GO:0097272,ammonium homeostasis; GO:0072488,ammonium transmembrane transport; GO:0003674,molecular_function; GO:0005215,transporter activity; GO:0005216,ion channel activity; GO:0005261,cation channel activity; GO:0008324,cation transmembrane transporter activity; GO:0015075,ion transmembrane…
LOC100037531	11.0399	13.1798	8.9177	2.0016	1.5433	1.1413	21.3716	13.0487	20.9707	4.1649	8.9937	8.9192	0.908	1.0805	1.3338	19.1107	19.7911	17.2626	410	562	341	51	61	43	913	561	935	132	346	347	32	43	53	872	918	813	NC_057813.1	456102383	456103688	+	LOC100037531	--	K09873 aquaporin TIP | (RefSeq) probable aquaporin TIP2-2 (A)	--	probable aquaporin TIP2-2 [Triticum aestivum]	TIP22_ORYSJ RecName: Full=Probable aquaporin TIP2-2; AltName: Full=Tonoplast intrinsic protein 2-2; Short=OsTIP2;2;	Q6QU78_WHEAT SubName: Full=Delta tonoplast intrinsic protein TIP2;2 {ECO:0000313|EMBL:AAS19469.1, ECO:0000313|EnsemblPlants:TraesCS7B02G243000.1};	Aquaporin (major intrinsic protein family)	GO:0016021,integral component of membrane; GO:0016020,membrane; GO:0005774,vacuolar membrane; GO:0015250,water channel activity; GO:0006833,water transport; GO:0003674,molecular_function; GO:0005215,transporter activity; GO:0005372,water transmembrane transporter activity; GO:0015267,channel activity; GO:0015318,inorganic molecular entity transmembrane transporter activity; GO:0022803,passive tra…
LOC100037532	3.7453	4.159	4.6378	2.9002	3.1671	2.9304	0.2442	0.546	0.4095	2.8801	3.977	3.2177	1.702	1.3981	1.7721	0.2667	0.3936	0.1108	160	204	204	85	144	127	12	27	21	105	176	144	69	64	81	14	21	6	NC_057805.1	460899587	460902669	-	LOC100037532	--	K08064 nuclear transcription factor Y, alpha | (RefSeq) nuclear transcription factor Y subunit A-7 (A)	--	nuclear transcription factor Y subunit A-7 [Aegilops tauschii subsp. strangulata]	NFYA9_ARATH RecName: Full=Nuclear transcription factor Y subunit A-9; Short=AtNF-YA-9;	A0A453IVW8_AEGTS RecName: Full=Nuclear transcription factor Y subunit {ECO:0000256|RuleBase:RU367155};	CCAAT-binding factor, subunit B (HAP2)	GO:0016602,CCAAT-binding factor complex; GO:0003700,DNA-binding transcription factor activity; GO:0000981,DNA-binding transcription factor activity, RNA polymerase II-specific; GO:0000978,RNA polymerase II cis-regulatory region sequence-specific DNA binding; GO:0009793,embryo development ending in seed dormancy; GO:0055046,microgametogenesis; GO:0045892,negative regulation of DNA-templated transc…
LOC100037533	83.2867	92.4442	87.097	4.9515	8.3854	7.3728	2.2408	5.5728	3.5494	46.3001	68.6203	68.7089	5.7619	9.2323	10.193	1.6492	1.9922	1.4334	5590	7124	6019	228	599	502	173	433	286	2652	4771	4831	367	664	732	136	167	122	NC_057797.1	715936613	715939074	-	LOC100037533	--	K00422 polyphenol oxidase [EC:1.10.3.1] | (RefSeq) polyphenol oxidase I, chloroplastic (A)	ko00350: Tyrosine metabolism; ko00950: Isoquinoline alkaloid biosynthesis; ko01100: Metabolic pathways; ko01110: Biosynthesis of secondary metabolites	polyphenol oxidase I, chloroplastic [Triticum aestivum]	PPO_MALDO RecName: Full=Polyphenol oxidase, chloroplastic; Short=PPO; EC=1.10.3.1; AltName: Full=Catechol oxidase; Flags: Precursor;	A0T1D4_WHEAT SubName: Full=Polyphenol oxidase {ECO:0000313|EMBL:ABK62802.1, ECO:0000313|EnsemblPlants:TraesCS2A02G468200.1};	--	GO:0009543,chloroplast thylakoid lumen; GO:0004097,catechol oxidase activity; GO:0046872,metal ion binding; GO:0046148,pigment biosynthetic process; GO:0003674,molecular_function; GO:0003824,catalytic activity; GO:0004497,monooxygenase activity; GO:0016491,oxidoreductase activity; GO:0016679,oxidoreductase activity, acting on diphenols and related substances as donors; GO:0016682,oxidoreductase a…
LOC100037538	23.4868	22.5571	22.3325	92.7261	57.5288	92.1464	169.656	157.756	195.449	24.5787	70.3471	66.0144	28.9258	32.992	25.8393	42.4002	51.5655	46.0688	954	1052	934	2584	2487	3797	7927	7418	9531	852	2960	2809	1115	1436	1123	2116	2616	2373	NC_057808.1	491673822	491675058	+	LOC100037538	--	K00799 glutathione S-transferase [EC:2.5.1.18] | (RefSeq) probable glutathione S-transferase GSTU1 (A)	ko00480: Glutathione metabolism; ko01100: Metabolic pathways	probable glutathione S-transferase GSTU1 [Aegilops tauschii subsp. strangulata]	GSTU1_ORYSJ RecName: Full=Probable glutathione S-transferase GSTU1; EC=2.5.1.18;	A0A453M012_AEGTS RecName: Full=Glutathione transferase {ECO:0000256|ARBA:ARBA00012452}; EC=2.5.1.18 {ECO:0000256|ARBA:ARBA00012452};	Glutathione S-transferase	GO:0005737,cytoplasm; GO:0004364,glutathione transferase activity; GO:0006749,glutathione metabolic process; GO:0042221,response to chemical; GO:0003674,molecular_function; GO:0003824,catalytic activity; GO:0016740,transferase activity; GO:0016765,transferase activity, transferring alkyl or aryl (other than methyl) groups; GO:0006518,peptide metabolic process; GO:0006575,cellular modified amino a…
LOC100037539	190.273	171.712	141.382	13.1065	11.7516	13.4232	7.3666	9.5254	8.0446	28.0106	87.6595	76.6155	13.3354	16.4028	18.9172	7.1981	6.6069	7.0615	5142	5328	3934	243	338	368	229	298	261	646	2454	2169	342	475	547	239	223	242	NC_057806.1	324925333	324926595	-	LOC100037539	--	--	--	probable non-specific lipid-transfer protein 3 [Triticum dicoccoides]	NLTP3_WHEAT RecName: Full=Probable non-specific lipid-transfer protein 3; Short=TaLTP3; Flags: Precursor;	Q5NE29_WHEAT RecName: Full=Non-specific lipid-transfer protein {ECO:0000256|RuleBase:RU000628};	--	GO:0008289,lipid binding; GO:0006869,lipid transport; GO:0009723,response to ethylene; GO:0042542,response to hydrogen peroxide; GO:0009751,response to salicylic acid; GO:0009611,response to wounding; GO:0003674,molecular_function; GO:0005488,binding; GO:0006810,transport; GO:0008150,biological_process; GO:0010876,lipid localization; GO:0033036,macromolecule localization; GO:0051179,localization;…
LOC100037540	30.7759	33.735	33.1465	7.3374	8.4935	9.9067	6.3583	7.2834	6.6508	20.6191	31.8066	21.2099	15.0749	17.6061	17.4902	6.9427	5.813	7.2482	3442	4332	3817	563	1011	1124	818	943	893	1968	3685	2485	1600	2110	2093	954	812	1028	NC_057794.1	75150168	75158486	-	LOC100037540	--	K16297 serine carboxypeptidase-like clade II [EC:3.4.16.-] | (RefSeq) serine carboxypeptidase 2-like (A)	--	serine carboxypeptidase 2-like isoform X2 [Triticum dicoccoides]	CBP2_WHEAT RecName: Full=Serine carboxypeptidase 2; EC=3.4.16.6; AltName: Full=CPDW-II; Short=CP-WII; AltName: Full=Carboxypeptidase D; AltName: Full=Serine carboxypeptidase II; Contains: RecName: Full=Serine carboxypeptidase 2 chain A; AltName: Full=Serine carboxypeptidase II chain A; Contains: RecName: Full=Serine carboxypeptidase 2 chain B; AltName: Full=Serine carboxypeptidase II chain B; Fla…	A0A446IMM0_TRITD RecName: Full=Carboxypeptidase {ECO:0000256|RuleBase:RU361156}; EC=3.4.16.- {ECO:0000256|RuleBase:RU361156};	Serine carboxypeptidases (lysosomal cathepsin A)	GO:0004185,serine-type carboxypeptidase activity; GO:0006508,proteolysis; GO:0003674,molecular_function; GO:0003824,catalytic activity; GO:0004180,carboxypeptidase activity; GO:0008233,peptidase activity; GO:0008236,serine-type peptidase activity; GO:0008238,exopeptidase activity; GO:0016787,hydrolase activity; GO:0017171,serine hydrolase activity; GO:0070008,serine-type exopeptidase activity; GO…
LOC100037544	79.7736	75.5561	58.8401	34.3636	42.9679	51.2203	9.3159	12.8951	12.8702	56.3022	83.9612	66.4203	13.6031	20.4894	22.5928	2.7992	3.6714	3.8322	3201	3481	2431	946	1835	2085	430	599	620	1928	3490	2792	518	881	970	138	184	195	NC_057811.1	350602940	350604264	-	LOC100037544	--	--	--	RecName: Full=Dehydrin COR410; AltName: Full=Cold-induced COR410 protein [Triticum aestivum]	CO410_WHEAT RecName: Full=Dehydrin COR410; AltName: Full=Cold-induced COR410 protein;	T1VYS7_WHEAT SubName: Full=Dehydrin WZY1-2 {ECO:0000313|EMBL:AGT95994.1, ECO:0000313|EnsemblPlants:TraesCS6D02G234700.1};	--	GO:0016020,membrane; GO:0009631,cold acclimation; GO:0009737,response to abscisic acid; GO:0009414,response to water deprivation; GO:0006950,response to stress; GO:0008150,biological_process; GO:0009266,response to temperature stimulus; GO:0009409,response to cold; GO:0009628,response to abiotic stimulus; GO:0050896,response to stimulus; GO:0009719,response to endogenous stimulus; GO:0009725,resp…
LOC100037546	1074.68	951.162	934.779	119.019	97.9309	108.726	87.1044	71.5584	75.2506	417.967	585.92	843.791	96.4978	109.642	83.4956	107.463	106.701	101.638	65319	66378	58500	4963	6335	6704	6090	5035	5491	21680	36891	53726	5566	7141	5430	8025	8100	7834	NC_057803.1	511502492	511506158	+	LOC100037546	--	K09580 protein disulfide-isomerase A1 [EC:5.3.4.1] | (RefSeq) protein disulfide-isomerase (A)	ko04141: Protein processing in endoplasmic reticulum	protein disulfide-isomerase precursor [Triticum aestivum]	PDI_WHEAT RecName: Full=Protein disulfide-isomerase; Short=PDI; EC=5.3.4.1; Flags: Precursor;	Q7FYS2_WHEAT RecName: Full=Protein disulfide-isomerase {ECO:0000256|ARBA:ARBA00012723, ECO:0000256|RuleBase:RU361130}; EC=5.3.4.1 {ECO:0000256|ARBA:ARBA00012723, ECO:0000256|RuleBase:RU361130};	Protein disulfide isomerase (prolyl 4-hydroxylase beta subunit)	GO:0005783,endoplasmic reticulum; GO:0005788,endoplasmic reticulum lumen; GO:0003756,protein disulfide isomerase activity; GO:0006457,protein folding; GO:0034976,response to endoplasmic reticulum stress; GO:0003674,molecular_function; GO:0003824,catalytic activity; GO:0016853,isomerase activity; GO:0016860,intramolecular oxidoreductase activity; GO:0016864,intramolecular oxidoreductase activity, …
LOC100037548	911.876	1063.37	1235.24	157.717	988.561	595.215	28.3844	367.086	217.842	1005.45	1624.84	1180.27	1579.33	1440.64	1626.8	49.416	64.5793	56.5554	42339	56689	59053	5024	48851	28036	1516	19731	12143	39840	78151	57408	69589	71677	80819	2819	3745	3330	NC_057808.1	447449587	447452022	+	LOC100037548	--	K13963 serpin B | (RefSeq) serpin-Z1B (A)	--	serpin-Z1B [Triticum aestivum]	SPZ1B_WHEAT RecName: Full=Serpin-Z1B; AltName: Full=TriaeZ1b; AltName: Full=WSZ1b; AltName: Full=WZS2;	A0A3B6MWJ8_WHEAT RecName: Full=SERPIN domain-containing protein {ECO:0000259|SMART:SM00093};	Serpin	GO:0005615,extracellular space; GO:0004867,serine-type endopeptidase inhibitor activity; GO:0003674,molecular_function; GO:0004857,enzyme inhibitor activity; GO:0004866,endopeptidase inhibitor activity; GO:0030234,enzyme regulator activity; GO:0030414,peptidase inhibitor activity; GO:0061134,peptidase regulator activity; GO:0061135,endopeptidase regulator activity; GO:0098772,molecular function r…
LOC100037550	16.1008	15.4041	15.0716	11.4393	9.5938	10.751	10.1706	8.6664	9.0981	6.7503	13.3714	16.1264	7.6049	8.0488	6.2762	9.1403	8.3048	8.6897	995	1093	959	485	631	674	723	620	675	356	856	1044	446	533	415	694	641	681	NC_057799.1	360920247	360924780	-	LOC100037550	--	K13430 serine/threonine-protein kinase PBS1 [EC:2.7.11.1] | (RefSeq) probable serine/threonine-protein kinase PBL7 (A)	ko04626: Plant-pathogen interaction	probable serine/threonine-protein kinase PBL7 [Aegilops tauschii subsp. strangulata]	PBS1_ARATH RecName: Full=Serine/threonine-protein kinase PBS1 {ECO:0000303|PubMed:11359614}; EC=2.7.11.1 {ECO:0000269|PubMed:11359614}; AltName: Full=AvrPphB susceptible protein 1 {ECO:0000303|PubMed:11359614};	A0A453BVH5_AEGTS RecName: Full=Protein kinase domain-containing protein {ECO:0000259|PROSITE:PS50011};	Serine/threonine protein kinase	GO:0005886,plasma membrane; GO:0005524,ATP binding; GO:0004672,protein kinase activity; GO:0106310,protein serine kinase activity; GO:0004674,protein serine/threonine kinase activity; GO:0006952,defense response; GO:0042742,defense response to bacterium; GO:0045087,innate immune response; GO:0002221,pattern recognition receptor signaling pathway; GO:0046777,protein autophosphorylation; GO:0000166…
LOC100037551	1.5552	1.2652	1.361	1.6939	1.0758	1.2466	5.5861	4.5911	5.7652	0.3805	0.4949	0.2773	0.9724	1.0685	1.7729	4.9935	6.691	6.0913	91	85	82	68	67	74	376	311	405	19	30	17	54	67	111	359	489	452	NC_057797.1	741101820	741105477	+	LOC100037551	--	K25900 cysteine proteinase RD21 [EC:3.4.22.-] | (RefSeq) oryzain alpha chain (A)	--	oryzain alpha chain [Triticum aestivum]	ORYA_ORYSJ RecName: Full=Oryzain alpha chain; EC=3.4.22.-; Flags: Precursor;	A0A3B6B789_WHEAT SubName: Full=Uncharacterized protein {ECO:0000313|EnsemblPlants:TraesCS2A02G512100.1};	Cysteine proteinase Cathepsin L	GO:0005615,extracellular space; GO:0005764,lysosome; GO:0004197,cysteine-type endopeptidase activity; GO:0051603,proteolysis involved in protein catabolic process; GO:0003674,molecular_function; GO:0003824,catalytic activity; GO:0004175,endopeptidase activity; GO:0008233,peptidase activity; GO:0008234,cysteine-type peptidase activity; GO:0016787,hydrolase activity; GO:0140096,catalytic activity, …
LOC100037553	0.51	0.5288	0.6604	2.8673	1.3691	1.6997	1.8368	0.8182	1.0721	0.683	0.7971	0.6955	0.8189	0.7706	0.4766	2.2929	2.625	2.7577	21	25	28	81	60	71	87	39	53	24	34	30	32	34	21	116	135	144	NC_057810.1	573112217	573113470	-	LOC100037553	--	--	--	dof zinc finger protein 4-like [Triticum dicoccoides]	DOF4_ORYSJ RecName: Full=Dof zinc finger protein 4 {ECO:0000305}; Short=OsDof4 {ECO:0000303|Ref.1};	A0A446WJS0_TRITD RecName: Full=Dof-type domain-containing protein {ECO:0000259|PROSITE:PS50884};	--	GO:0005634,nucleus; GO:0003677,DNA binding; GO:0003700,DNA-binding transcription factor activity; GO:0046872,metal ion binding; GO:0003674,molecular_function; GO:0003676,nucleic acid binding; GO:0005488,binding; GO:0097159,organic cyclic compound binding; GO:1901363,heterocyclic compound binding; GO:0140110,transcription regulator activity; GO:0043167,ion binding; GO:0043169,cation binding; GO:00…
LOC100037555	11.2495	9.9685	10.1635	101.508	64.3721	83.2779	98.9474	80.8428	89.7246	5.1681	11.8586	10.054	44.7004	47.4593	39.0329	96.6424	82.8173	92.2933	1663	1692	1547	10295	10128	12489	16826	13835	15924	652	1816	1557	6271	7518	6174	17553	15291	17302	NC_057807.1	707882055	707891246	-	LOC100037555	--	K22418 11beta/17beta-hydroxysteroid dehydrogenase [EC:1.1.1.146 1.1.1.-] | (RefSeq) 11-beta-hydroxysteroid dehydrogenase A-like (A)	--	uncharacterized protein LOC100037555 [Triticum aestivum]	HSD1A_ARATH RecName: Full=11-beta-hydroxysteroid dehydrogenase 1A; EC=1.1.1.146 {ECO:0000269|PubMed:17074428}; AltName: Full=17-beta-hydroxysteroid dehydrogenase 1A; EC=1.1.1.-; AltName: Full=Hydroxysteroid dehydrogenase 1; Short=AtHSD1;	M8CAD9_AEGTA SubName: Full=Pentatricopeptide repeat-containing protein {ECO:0000313|EMBL:EMT12098.1, ECO:0000313|EnsemblPlants:EMT12098};	Predicted dehydrogenase	GO:0005829,cytosol; GO:0016021,integral component of membrane; GO:0005811,lipid droplet; GO:0070524,11-beta-hydroxysteroid dehydrogenase (NADP+) activity; GO:0072582,17-beta-hydroxysteroid dehydrogenase (NADP+) activity; GO:0102196,cortisol dehydrogenase activity; GO:0016491,oxidoreductase activity; GO:0006694,steroid biosynthetic process; GO:0008202,steroid metabolic process; GO:0003674,molecula…
LOC100037556	83.519	90.2677	59.8607	0.2788	0.3235	0.1886	0.2328	0.2313	0.1912	22.1464	34.4952	45.8705	0.2822	0.6784	1.323	0.2491	0.3676	0.3922	2183	2709	1611	5	9	5	7	7	6	494	934	1256	7	19	37	8	12	13	NC_057798.1	502086351	502087244	+	LOC100037556	--	K14496 abscisic acid receptor PYR/PYL family | (RefSeq) abscisic acid receptor PYL4-like (A)	ko04016: MAPK signaling pathway - plant; ko04075: Plant hormone signal transduction	unnamed protein product [Triticum aestivum]	ML423_ARATH RecName: Full=MLP-like protein 423;	A0A7H4LJA4_WHEAT SubName: Full=Genome assembly, chromosome: II {ECO:0000313|EMBL:SPT18692.1};	--	GO:0005829,cytosol; GO:0005634,nucleus; GO:0010427,abscisic acid binding; GO:0004864,protein phosphatase inhibitor activity; GO:0038023,signaling receptor activity; GO:0009738,abscisic acid-activated signaling pathway; GO:0006952,defense response; GO:0003674,molecular_function; GO:0005488,binding; GO:0008289,lipid binding; GO:0019840,isoprenoid binding; GO:0031406,carboxylic acid binding; GO:0033…
LOC100037557	5.1961	4.5255	3.6887	0.951	1.2698	1.4929	0.162	0.5233	1.0286	1.3925	2.8791	3.5588	0.9821	0.935	1.1106	0.0569	0.2239	0.1837	223	223	163	28	58	65	8	26	53	51	128	160	40	43	51	3	12	10	NC_057810.1	13805024	13813666	-	LOC100037557	--	K09264 MADS-box transcription factor, plant | (RefSeq) MADS-box transcription factor 6-like (A)	--	MADS-box protein SOC1 [Triticum aestivum]	MAD56_ORYSI RecName: Full=MADS-box transcription factor 56; AltName: Full=FDRMADS8; AltName: Full=OsMADS56; AltName: Full=RMADS214;	A0A3B6PGA4_WHEAT SubName: Full=Uncharacterized protein {ECO:0000313|EnsemblPlants:TraesCS6B02G017900.1};	MADS box transcription factor	GO:0005634,nucleus; GO:0003700,DNA-binding transcription factor activity; GO:0046983,protein dimerization activity; GO:0000977,RNA polymerase II transcription regulatory region sequence-specific DNA binding; GO:0045944,positive regulation of transcription by RNA polymerase II; GO:0003674,molecular_function; GO:0140110,transcription regulator activity; GO:0005488,binding; GO:0005515,protein bindin…
LOC100037558	12.8161	12.3115	10.007	2.8853	5.4128	5.8539	1.3679	4.3187	3.0651	5.7097	10.9264	10.0052	5.1613	5.684	5.1707	0.537	0.9753	1.0206	505	557	406	78	227	234	62	197	145	192	446	413	193	240	218	26	48	51	NC_057811.1	6496276	6503443	+	LOC100037558	--	K09264 MADS-box transcription factor, plant | (RefSeq) MADS-box transcription factor 6-like (A)	--	MADS-box protein SOC1 [Aegilops tauschii subsp. strangulata]	MAD56_ORYSI RecName: Full=MADS-box transcription factor 56; AltName: Full=FDRMADS8; AltName: Full=OsMADS56; AltName: Full=RMADS214;	Q1G190_WHEAT SubName: Full=MADS-box transcription factor TaAGL18 {ECO:0000313|EMBL:ABF57919.1, ECO:0000313|EnsemblPlants:TraesCS6D02G014600.1}; SubName: Full=MIKC-type MADS-box transcription factor WM18 {ECO:0000313|EMBL:CAM59061.1};	MADS box transcription factor	GO:0005634,nucleus; GO:0003700,DNA-binding transcription factor activity; GO:0046983,protein dimerization activity; GO:0000977,RNA polymerase II transcription regulatory region sequence-specific DNA binding; GO:0045944,positive regulation of transcription by RNA polymerase II; GO:0003674,molecular_function; GO:0140110,transcription regulator activity; GO:0005488,binding; GO:0005515,protein bindin…
LOC100037560	0	0	0	1.0193	0.0424	0.4892	0.7452	0.5066	0.1127	0	0.0218	0.0215	0.0475	0.0211	0.2952	2.0748	0.9753	1.0317	0	0	0	31	2	22	38	26	6	0	1	1	2	1	14	113	54	58	NC_057799.1	502821492	502828177	+	LOC100037560	--	K24028 salicylic acid 3-hydroxylase [EC:1.14.11.-] | (RefSeq) flavanone 3-dioxygenase 2 (A)	--	flavanone 3-dioxygenase 2 [Aegilops tauschii subsp. strangulata]	FL3H2_ORYSJ RecName: Full=Flavanone 3-dioxygenase 2 {ECO:0000305}; EC=1.14.11.9 {ECO:0000269|PubMed:18413994}; AltName: Full=Flavanone 3-beta-hydroxylase 2 {ECO:0000305}; AltName: Full=Flavanone 3-hydroxylase 2 {ECO:0000303|PubMed:18413994}; Short=OsF3H-2 {ECO:0000303|PubMed:18413994};	A0A1D5UG74_WHEAT SubName: Full=Genome assembly, chromosome: II {ECO:0000313|EMBL:SPT19329.1};	Iron/ascorbate family oxidoreductases	GO:0051213,dioxygenase activity; GO:0031418,L-ascorbic acid binding; GO:0046872,metal ion binding; GO:0045486,naringenin 3-dioxygenase activity; GO:0009813,flavonoid biosynthetic process; GO:0003674,molecular_function; GO:0003824,catalytic activity; GO:0016491,oxidoreductase activity; GO:0005488,binding; GO:0019842,vitamin binding; GO:0030246,carbohydrate binding; GO:0031406,carboxylic acid bindi…
LOC100037561	284.537	256.281	212.278	752.194	537.757	714.995	498.851	549.539	545.122	48.8284	150.269	171.692	458.635	517.741	530.705	1458.77	1252.98	1269.64	8549	8841	6567	15505	17196	21793	17241	19114	19663	1252	4677	5404	13077	16669	17061	53850	47019	48375	NC_057804.1	16124095	16125111	+	LOC100037561	--	K12741 heterogeneous nuclear ribonucleoprotein A1/A3 | (RefSeq) glycine-rich RNA-binding protein 2, mitochondrial-like (A)	ko03040: Spliceosome	glycine-rich RNA-binding protein blt801-like [Triticum dicoccoides]	GRP_HORVU RecName: Full=Glycine-rich RNA-binding protein blt801 {ECO:0000250|UniProtKB:Q03250, ECO:0000303|PubMed:8639753}; AltName: Full=Low temperature-responsive RNA-binding protein {ECO:0000312|EMBL:AAB07749.1};	A0A3B6IKM2_WHEAT RecName: Full=RRM domain-containing protein {ECO:0000259|PROSITE:PS50102};	FOG: RRM domain	GO:0003723,RNA binding; GO:0003697,single-stranded DNA binding; GO:0006397,mRNA processing; GO:0009737,response to abscisic acid; GO:0009409,response to cold; GO:0003674,molecular_function; GO:0003676,nucleic acid binding; GO:0005488,binding; GO:0097159,organic cyclic compound binding; GO:1901363,heterocyclic compound binding; GO:0003677,DNA binding; GO:0006139,nucleobase-containing compound meta…
LOC100037562	2.8841	2.001	1.899	0.0713	0.643	0.4337	0.1275	0.2534	0.2036	0.8592	1.746	0.6066	0.2576	0.4106	0.6853	0.2387	0.0391	0.2313	59	47	40	1	14	9	3	6	5	15	37	13	5	9	15	6	1	6	NC_057814.1	640053354	640053976	+	LOC100037562	--	--	--	group2 late embryogenesis abundant protein, partial [Triticum aestivum]	CS66_WHEAT RecName: Full=Cold shock protein CS66;	A0A4D6C7H7_WHEAT SubName: Full=Group2 late embryogenesis abundant protein {ECO:0000313|EMBL:QBX99277.1}; Flags: Fragment;	--	GO:0009631,cold acclimation; GO:0009737,response to abscisic acid; GO:0009414,response to water deprivation; GO:0006950,response to stress; GO:0008150,biological_process; GO:0009266,response to temperature stimulus; GO:0009409,response to cold; GO:0009628,response to abiotic stimulus; GO:0050896,response to stimulus; GO:0009719,response to endogenous stimulus; GO:0009725,response to hormone; GO:0…
LOC100037566	8.0757	7.4893	6.2001	22.2455	11.4718	15.1302	10.4018	6.8102	8.7462	4.292	6.8192	5.3779	7.9768	9.0013	6.2108	7.8932	8.6724	9.0778	463	493	366	875	700	880	686	452	602	210	405	323	434	553	381	556	621	660	NC_057808.1	390111721	390115244	+	LOC100037566	--	--	--	fasciclin-like arabinogalactan protein 2 [Triticum aestivum]	FLA2_ARATH RecName: Full=Fasciclin-like arabinogalactan protein 2; Flags: Precursor;	A0A3B6MTY8_WHEAT SubName: Full=Uncharacterized protein {ECO:0000313|EnsemblPlants:TraesCS5D02G287800.1};	--	GO:0031225,anchored component of membrane; GO:0046658,anchored component of plasma membrane; GO:0005829,cytosol; GO:0000325,plant-type vacuole; GO:0005886,plasma membrane; GO:0005575,cellular_component; GO:0016020,membrane; GO:0031224,intrinsic component of membrane; GO:0110165,cellular anatomical entity; GO:0031226,intrinsic component of plasma membrane; GO:0071944,cell periphery; GO:0005622,int…
LOC100037567	8.3735	5.4116	4.6101	2.6043	2.4806	2.2081	0.255	0.5068	0.7997	1.1562	3.6555	3.9457	1.3769	1.3439	1.1215	0.4124	0.2776	0.2313	314	233	178	67	99	84	11	22	36	37	142	155	49	54	45	19	13	11	NC_057799.1	451823531	451824672	-	LOC100037567	--	--	--	fasciclin-like arabinogalactan protein 1 [Aegilops tauschii subsp. strangulata]	FLA1_ARATH RecName: Full=Fasciclin-like arabinogalactan protein 1; Flags: Precursor;	Q06IA2_WHEAT SubName: Full=Fasciclin-like protein FLA4 {ECO:0000313|EMBL:ABI95394.1, ECO:0000313|EnsemblPlants:TraesCS2D02G351000.1.cds1}; SubName: Full=Genome assembly, chromosome: II {ECO:0000313|EMBL:SPT18909.1};	--	GO:0031225,anchored component of membrane; GO:0046658,anchored component of plasma membrane; GO:0048046,apoplast; GO:0005886,plasma membrane; GO:0009536,plastid; GO:0099503,secretory vesicle; GO:0048364,root development; GO:0048367,shoot system development; GO:0007275,multicellular organism development; GO:0008150,biological_process; GO:0022622,root system development; GO:0032501,multicellular or…
LOC100037568	48.7085	44.3003	39.6633	59.212	27.6012	38.9106	22.5542	13.6733	17.8091	43.2856	37.2727	46.3761	22.4162	24.1277	15.9355	18.4695	22.1103	18.3334	2711	2831	2273	2261	1635	2197	1444	881	1190	2056	2149	2704	1184	1439	949	1263	1537	1294	NC_057799.1	509173007	509174701	+	LOC100037568	--	--	--	fasciclin-like arabinogalactan protein 8 [Aegilops tauschii subsp. strangulata]	FLA10_ARATH RecName: Full=Fasciclin-like arabinogalactan protein 10; Flags: Precursor;	A0A1D6DB09_WHEAT SubName: Full=Genome assembly, chromosome: II {ECO:0000313|EMBL:SPT19365.1};	--	GO:0031225,anchored component of membrane; GO:0046658,anchored component of plasma membrane; GO:0005829,cytosol; GO:0005886,plasma membrane; GO:0099503,secretory vesicle; GO:0005575,cellular_component; GO:0016020,membrane; GO:0031224,intrinsic component of membrane; GO:0110165,cellular anatomical entity; GO:0031226,intrinsic component of plasma membrane; GO:0071944,cell periphery; GO:0005622,intr…
LOC100037569	173.232	132.335	88.93	7.3042	7.9622	10.8633	0.9386	2.3579	1.5101	17.9501	63.9293	65.2391	4.8726	9.9613	12.3559	1.0943	1.1743	1.5582	8504	7459	4495	246	416	541	53	134	89	752	3251	3355	227	524	649	66	72	97	NC_057797.1	122857814	122859308	-	LOC100037569	--	--	--	uncharacterized protein LOC100037569 [Triticum aestivum]	FLA2_ARATH RecName: Full=Fasciclin-like arabinogalactan protein 2; Flags: Precursor;	A0A3B6ATS3_WHEAT RecName: Full=FAS1 domain-containing protein {ECO:0000259|PROSITE:PS50213};	--	GO:0031225,anchored component of membrane; GO:0046658,anchored component of plasma membrane; GO:0005829,cytosol; GO:0000325,plant-type vacuole; GO:0005886,plasma membrane; GO:0005575,cellular_component; GO:0016020,membrane; GO:0031224,intrinsic component of membrane; GO:0110165,cellular anatomical entity; GO:0031226,intrinsic component of plasma membrane; GO:0071944,cell periphery; GO:0005622,int…
LOC100037570	31.8489	27.9043	21.0182	1.8175	1.7474	2.0833	0.0551	0.3651	0.1408	3.2441	12.8325	13.9806	1.0912	2.0906	3.0418	0.2236	0.1184	0.2666	1507	1516	1024	59	88	100	3	20	8	131	629	693	49	106	154	13	7	16	NC_057799.1	119129405	119130845	-	LOC100037570	--	--	--	uncharacterized protein LOC109745106 [Aegilops tauschii subsp. strangulata]	FLA2_ARATH RecName: Full=Fasciclin-like arabinogalactan protein 2; Flags: Precursor;	A0A453B2G3_AEGTS RecName: Full=FAS1 domain-containing protein {ECO:0000259|PROSITE:PS50213};	--	GO:0031225,anchored component of membrane; GO:0046658,anchored component of plasma membrane; GO:0005829,cytosol; GO:0000325,plant-type vacuole; GO:0005886,plasma membrane; GO:0005575,cellular_component; GO:0016020,membrane; GO:0031224,intrinsic component of membrane; GO:0110165,cellular anatomical entity; GO:0031226,intrinsic component of plasma membrane; GO:0071944,cell periphery; GO:0005622,int…
LOC100037571	1.173	0.9234	0.8983	0	0.0424	0.0667	0	0	0.0188	0.1057	0.3702	0.5383	0.0475	0.0211	0.0422	0	0	0.0178	52	47	41	0	2	3	0	0	1	4	17	25	2	1	2	0	0	1	NC_057798.1	174851595	174852944	-	LOC100037571	--	--	--	uncharacterized protein LOC100037571 [Triticum aestivum]	FLA2_ARATH RecName: Full=Fasciclin-like arabinogalactan protein 2; Flags: Precursor;	Q06I98_WHEAT SubName: Full=Fasciclin-like protein FLA8 {ECO:0000313|EMBL:ABI95398.1};	--	GO:0031225,anchored component of membrane; GO:0046658,anchored component of plasma membrane; GO:0005829,cytosol; GO:0000325,plant-type vacuole; GO:0005886,plasma membrane; GO:0005575,cellular_component; GO:0016020,membrane; GO:0031224,intrinsic component of membrane; GO:0110165,cellular anatomical entity; GO:0031226,intrinsic component of plasma membrane; GO:0071944,cell periphery; GO:0005622,int…
LOC100037572	5.0485	5.4709	4.3835	0.2713	0.2405	0.688	0.2023	0.2412	0.1938	3.5167	3.5485	4.4195	0.1716	0.1954	0.3262	0.1136	0.0559	0.1284	217	270	194	8	11	30	10	12	10	129	158	199	7	9	15	6	3	7	NC_057807.1	445773782	445775774	-	LOC100037572	--	--	--	unnamed protein product [Triticum turgidum subsp. durum]	FLA7_ARATH RecName: Full=Fasciclin-like arabinogalactan protein 7; Flags: Precursor;	A0A446UDE8_TRITD RecName: Full=FAS1 domain-containing protein {ECO:0000259|PROSITE:PS50213};	--	GO:0031225,anchored component of membrane; GO:0046658,anchored component of plasma membrane; GO:0005739,mitochondrion; GO:0005886,plasma membrane; GO:0099503,secretory vesicle; GO:0009834,plant-type secondary cell wall biogenesis; GO:0008150,biological_process; GO:0009832,plant-type cell wall biogenesis; GO:0009987,cellular process; GO:0042546,cell wall biogenesis; GO:0044085,cellular component b…
LOC100037573	2.0553	2.0521	1.9718	4.786	2.6612	3.4097	2.2661	1.5156	1.6494	1.4685	2.4196	1.8902	3.011	2.9005	2.1083	6.0182	6.4219	4.9018	82	94	81	131	113	138	104	70	79	50	100	79	114	124	90	295	320	248	NC_057812.1	223701312	223703381	-	LOC100037573	--	--	--	hypothetical protein CFC21_097471 [Triticum aestivum]	FLA7_ARATH RecName: Full=Fasciclin-like arabinogalactan protein 7; Flags: Precursor;	A0A446XC45_TRITD RecName: Full=FAS1 domain-containing protein {ECO:0000259|PROSITE:PS50213};	--	GO:0031225,anchored component of membrane; GO:0046658,anchored component of plasma membrane; GO:0005739,mitochondrion; GO:0005886,plasma membrane; GO:0099503,secretory vesicle; GO:0009834,plant-type secondary cell wall biogenesis; GO:0008150,biological_process; GO:0009832,plant-type cell wall biogenesis; GO:0009987,cellular process; GO:0042546,cell wall biogenesis; GO:0044085,cellular component b…
LOC100037576	1.2689	1.6577	1.0363	0.2942	0.7045	0.5686	0.0752	0.0747	0.024	1.2841	2.0044	1.8445	0.3951	0.2691	0.2156	0.0469	0	0.1137	44	66	37	7	26	20	3	3	1	38	72	67	13	10	8	2	0	5	NC_057801.1	452439083	452440138	-	LOC100037576	--	--	--	fasciclin-like arabinogalactan protein 11 [Triticum aestivum]	FLA11_ARATH RecName: Full=Fasciclin-like arabinogalactan protein 11; Flags: Precursor;	Q06I92_WHEAT SubName: Full=Fasciclin-like protein FLA14 {ECO:0000313|EMBL:ABI95404.1, ECO:0000313|EnsemblPlants:TraesCS3B02G272700.1.cds1};	--	GO:0031225,anchored component of membrane; GO:0005886,plasma membrane; GO:0009834,plant-type secondary cell wall biogenesis; GO:0008150,biological_process; GO:0009832,plant-type cell wall biogenesis; GO:0009987,cellular process; GO:0042546,cell wall biogenesis; GO:0044085,cellular component biogenesis; GO:0071554,cell wall organization or biogenesis; GO:0071669,plant-type cell wall organization o…
LOC100037577	27.4574	25.5266	21.627	8.6648	4.7385	7.9733	3.7064	4.2512	3.389	12.0188	18.3917	19.0937	4.4414	4.1152	5.4192	5.0962	5.7935	3.5734	1127	1203	914	244	207	332	175	202	167	421	782	821	173	181	238	257	297	186	NC_057794.1	565002708	565003957	+	LOC100037577	--	--	--	fasciclin-like arabinogalactan protein 12 [Triticum aestivum]	FLA12_ARATH RecName: Full=Fasciclin-like arabinogalactan protein 12; Flags: Precursor;	Q06I91_WHEAT SubName: Full=Fasciclin-like protein FLA15 {ECO:0000313|EMBL:ABI95405.1, ECO:0000313|EnsemblPlants:TraesCS1A02G396800.1.cds1};	--	GO:0031225,anchored component of membrane; GO:0005886,plasma membrane; GO:0009834,plant-type secondary cell wall biogenesis; GO:0008150,biological_process; GO:0009832,plant-type cell wall biogenesis; GO:0009987,cellular process; GO:0042546,cell wall biogenesis; GO:0044085,cellular component biogenesis; GO:0071554,cell wall organization or biogenesis; GO:0071669,plant-type cell wall organization o…
LOC100037580	15.2892	15.5377	13.6557	24.9832	14.4239	18.0149	5.9899	4.6084	5.1692	7.8187	14.9395	16.5249	11.0794	9.275	7.4572	4.7472	5.4918	4.3541	983	1147	904	1102	987	1175	443	343	399	429	995	1113	676	639	513	375	441	355	NC_057806.1	613375673	613379281	-	LOC100037580	--	--	--	fasciclin-like arabinogalactan protein 16 [Triticum dicoccoides]	FLA17_ARATH RecName: Full=Fasciclin-like arabinogalactan protein 17; Flags: Precursor;	A0A3B6KQN4_WHEAT SubName: Full=Uncharacterized protein {ECO:0000313|EnsemblPlants:TraesCS5A02G426600.1};	Fasciclin and related adhesion glycoproteins	GO:0031225,anchored component of membrane; GO:0005576,extracellular region; GO:0000325,plant-type vacuole; GO:0005575,cellular_component; GO:0016020,membrane; GO:0031224,intrinsic component of membrane; GO:0110165,cellular anatomical entity; GO:0005622,intracellular anatomical structure; GO:0005737,cytoplasm; GO:0005773,vacuole; GO:0043226,organelle; GO:0043227,membrane-bounded organelle; GO:0043…
LOC100037581	3.9426	2.9149	3.1313	1.89	1.0701	1.3127	1.2643	0.6054	0.613	2.7719	2.7402	2.9272	1.0894	1.1937	0.868	0.8272	1.0943	0.8567	225	191	184	74	65	76	83	40	42	135	162	175	59	73	53	58	78	62	NC_057800.1	607208357	607210094	-	LOC100037581	--	--	--	fasciclin-like arabinogalactan protein 4 [Triticum dicoccoides]	FLA4_ARATH RecName: Full=Fasciclin-like arabinogalactan protein 4; AltName: Full=Protein SALT OVERLY SENSITIVE 5; Flags: Precursor;	A0A3B6EM08_WHEAT SubName: Full=Uncharacterized protein {ECO:0000313|EnsemblPlants:TraesCS3A02G358900.1.cds1};	--	GO:0031225,anchored component of membrane; GO:0046658,anchored component of plasma membrane; GO:0009897,external side of plasma membrane; GO:0005886,plasma membrane; GO:0030247,polysaccharide binding; GO:0009738,abscisic acid-activated signaling pathway; GO:0007155,cell adhesion; GO:0010192,mucilage biosynthetic process; GO:0048354,mucilage biosynthetic process involved in seed coat development; …
LOC100037584	5.3014	5.564	4.8727	22.6944	14.5977	17.9031	6.8331	5.1573	5.976	4.9579	9.6703	8.7963	9.7453	9.7074	8.1276	6.1933	7.2306	6.1587	317	382	300	931	929	1086	470	357	429	253	599	551	553	622	520	455	540	467	NC_057797.1	376985675	376988642	-	LOC100037584	--	--	--	fasciclin-like arabinogalactan protein 15 [Triticum dicoccoides]	FLA17_ARATH RecName: Full=Fasciclin-like arabinogalactan protein 17; Flags: Precursor;	A0A3B6AXD4_WHEAT SubName: Full=Uncharacterized protein {ECO:0000313|EnsemblPlants:TraesCS2A02G248800.1};	Fasciclin and related adhesion glycoproteins	GO:0031225,anchored component of membrane; GO:0005576,extracellular region; GO:0000325,plant-type vacuole; GO:0005575,cellular_component; GO:0016020,membrane; GO:0031224,intrinsic component of membrane; GO:0110165,cellular anatomical entity; GO:0005622,intracellular anatomical structure; GO:0005737,cytoplasm; GO:0005773,vacuole; GO:0043226,organelle; GO:0043227,membrane-bounded organelle; GO:0043…
LOC100037585	16.0415	16.0394	14.3999	20.3435	10.2601	12.7237	6.0126	4.9131	4.8526	5.4515	13.2599	12.2424	8.1754	9.3145	6.4124	5.7978	5.7145	4.3762	1162	1334	1074	1011	791	935	501	412	422	337	995	929	562	723	497	516	517	402	NC_057808.1	492939633	492943475	-	LOC100037585	--	--	--	fasciclin-like arabinogalactan protein 16 [Triticum aestivum]	FLA17_ARATH RecName: Full=Fasciclin-like arabinogalactan protein 17; Flags: Precursor;	A0A453M0C2_AEGTS SubName: Full=Uncharacterized protein {ECO:0000313|EnsemblPlants:AET5Gv20992800.2};	Fasciclin and related adhesion glycoproteins	GO:0031225,anchored component of membrane; GO:0005576,extracellular region; GO:0000325,plant-type vacuole; GO:0005575,cellular_component; GO:0016020,membrane; GO:0031224,intrinsic component of membrane; GO:0110165,cellular anatomical entity; GO:0005622,intracellular anatomical structure; GO:0005737,cytoplasm; GO:0005773,vacuole; GO:0043226,organelle; GO:0043227,membrane-bounded organelle; GO:0043…
LOC100037588	10.9355	8.0356	5.4442	6.858	5.2669	8.1889	4.3459	4.0325	4.2252	1.3783	3.5129	4.0878	2.8082	4.9911	5.5482	4.1586	4.9885	6.174	595	502	305	256	305	452	272	254	276	64	198	233	145	291	323	278	339	426	NC_057799.1	119152771	119154429	-	LOC100037588	--	--	--	LOW QUALITY PROTEIN: uncharacterized protein LOC100037588 [Triticum aestivum]	FLA2_ARATH RecName: Full=Fasciclin-like arabinogalactan protein 2; Flags: Precursor;	A0A3B6U355_WHEAT RecName: Full=FAS1 domain-containing protein {ECO:0000259|SMART:SM00554};	--	GO:0031225,anchored component of membrane; GO:0046658,anchored component of plasma membrane; GO:0005829,cytosol; GO:0000325,plant-type vacuole; GO:0005886,plasma membrane; GO:0005575,cellular_component; GO:0016020,membrane; GO:0031224,intrinsic component of membrane; GO:0110165,cellular anatomical entity; GO:0031226,intrinsic component of plasma membrane; GO:0071944,cell periphery; GO:0005622,int…
LOC100037589	140.759	104.694	85.101	10.3377	11.3264	16.5734	0.5319	1.5855	1.0569	27.7729	53.7222	69.4325	7.8794	9.9386	11.8169	1.0697	0.9978	1.2686	6212	5305	3867	313	532	742	27	81	56	1046	2456	3210	330	470	558	58	55	71	NC_057812.1	183731752	183733095	+	LOC100037589	--	--	--	fasciclin-like arabinogalactan protein 1 [Triticum aestivum]	FLA1_ARATH RecName: Full=Fasciclin-like arabinogalactan protein 1; Flags: Precursor;	Q06I75_WHEAT SubName: Full=Fasciclin-like protein FLA31 {ECO:0000313|EMBL:ABI95421.1, ECO:0000313|EnsemblPlants:TraesCS7A02G213800.1.cds1};	--	GO:0031225,anchored component of membrane; GO:0046658,anchored component of plasma membrane; GO:0048046,apoplast; GO:0005886,plasma membrane; GO:0009536,plastid; GO:0099503,secretory vesicle; GO:0048364,root development; GO:0048367,shoot system development; GO:0007275,multicellular organism development; GO:0008150,biological_process; GO:0022622,root system development; GO:0032501,multicellular or…
LOC100037593	5.5609	5.8689	4.2571	12.3012	8.7594	11.592	20.1474	17.8157	19.5496	2.2615	4.4366	5.7142	5.877	7.0058	5.7781	16.8663	20.0487	20.223	340	412	268	516	570	719	1417	1261	1435	118	281	366	341	459	378	1267	1531	1568	NC_057806.1	651465741	651470843	+	LOC100037593	--	K03103 multiple inositol-polyphosphate phosphatase / 2,3-bisphosphoglycerate 3-phosphatase [EC:3.1.3.62 3.1.3.80] | (RefSeq) multiple inositol polyphosphate phosphatase 1 (A)	ko00010: Glycolysis / Gluconeogenesis; ko00562: Inositol phosphate metabolism; ko01100: Metabolic pathways	multiple inositol polyphosphate phosphatase 1 [Triticum aestivum]	--	A0A446TL54_TRITD SubName: Full=Uncharacterized protein {ECO:0000313|EMBL:VAI24100.1};	Multiple inositol polyphosphate phosphatase	GO:0016791,phosphatase activity; GO:0003674,molecular_function; GO:0003824,catalytic activity; GO:0016787,hydrolase activity; GO:0016788,hydrolase activity, acting on ester bonds; GO:0042578,phosphoric ester hydrolase activity
LOC100037596	6.2115	7.2046	6.3615	19.5451	13.9544	13.6968	14.5617	10.5787	12.052	7.5717	9.9037	9.8214	8.8564	9.5054	7.6074	14.9033	14.9198	14.7408	422	562	445	911	1009	944	1138	832	983	439	697	699	571	692	553	1244	1266	1270	NC_057802.1	160024708	160029421	+	LOC100037596	--	K00924 kinase [EC:2.7.1.-] | (RefSeq) glycogen synthase kinase-3 homolog MsK-3 (A)	--	glycogen synthase kinase-3 homolog MsK-3 [Aegilops tauschii subsp. strangulata]	MSK3_MEDSA RecName: Full=Glycogen synthase kinase-3 homolog MsK-3; EC=2.7.11.1;	A0JCI4_WHEAT RecName: Full=Non-specific serine/threonine protein kinase {ECO:0000256|ARBA:ARBA00012513}; EC=2.7.11.1 {ECO:0000256|ARBA:ARBA00012513};	Glycogen synthase kinase-3	GO:0005524,ATP binding; GO:0106310,protein serine kinase activity; GO:0004674,protein serine/threonine kinase activity; GO:0006468,protein phosphorylation; GO:0000166,nucleotide binding; GO:0003674,molecular_function; GO:0005488,binding; GO:0017076,purine nucleotide binding; GO:0030554,adenyl nucleotide binding; GO:0032553,ribonucleotide binding; GO:0032555,purine ribonucleotide binding; GO:00325…
LOC100037598	47.0409	39.3823	37.8207	107.467	77.4742	97.3654	118.551	104.169	103.16	18.0002	43.8524	38.9988	57.6627	62.8085	58.5167	173.387	179.249	185.85	1574	1513	1303	2467	2759	3305	4563	4035	4144	514	1520	1367	1831	2252	2095	7128	7491	7886	NC_057794.1	311093017	311095164	-	LOC100037598	--	K17278 membrane-associated progesterone receptor component | (RefSeq) membrane steroid-binding protein 1 (A)	--	membrane steroid-binding protein 1 [Triticum aestivum]	MSBP1_ORYSJ RecName: Full=Membrane steroid-binding protein 1 {ECO:0000303|PubMed:25711711}; Short=OsMSBP1 {ECO:0000303|PubMed:25711711}; AltName: Full=OsMSBP2 {ECO:0000303|PubMed:17512025};	A0MAU9_WHEAT SubName: Full=Putative steroid membrane binding protein {ECO:0000313|EMBL:ABB90550.1};	Putative steroid membrane receptor Hpr6.6/25-Dx	GO:0012505,endomembrane system; GO:0005783,endoplasmic reticulum; GO:0016021,integral component of membrane; GO:0016020,membrane; GO:0005886,plasma membrane; GO:0005496,steroid binding; GO:0003674,molecular_function; GO:0005488,binding; GO:0008289,lipid binding; GO:0097159,organic cyclic compound binding; GO:0005575,cellular_component; GO:0110165,cellular anatomical entity; GO:0005622,intracellul…
LOC100037599	0.6241	0.6703	0.4041	2.1831	0.3714	1.0458	0.2351	0.1797	0.1213	0.0975	0.3815	0.6156	0.285	0.2912	0.6416	0.5418	0.3164	0.1148	30	37	20	72	19	51	13	10	7	4	19	31	13	15	33	32	19	7	NC_057808.1	295990032	295991996	+	LOC100037599	--	K18835 WRKY transcription factor 2 | (RefSeq) probable WRKY transcription factor 34 (A)	ko04626: Plant-pathogen interaction	WRKY5 transcription factor, partial [Triticum aestivum]	WRK19_ORYSJ RecName: Full=Transcription factor WRKY19 {ECO:0000305}; Short=OsWRKY19 {ECO:0000303|PubMed:15047897}; AltName: Full=WRKY transcription factor 19 {ECO:0000305};	A0A453KML3_AEGTS RecName: Full=WRKY domain-containing protein {ECO:0000259|PROSITE:PS50811};	--	GO:0005634,nucleus; GO:0003700,DNA-binding transcription factor activity; GO:0000976,transcription cis-regulatory region binding; GO:0006952,defense response; GO:0003674,molecular_function; GO:0140110,transcription regulator activity; GO:0001067,transcription regulatory region nucleic acid binding; GO:0003676,nucleic acid binding; GO:0003677,DNA binding; GO:0003690,double-stranded DNA binding; GO…
LOC100037600	0.7851	0.8457	0.8227	23.4595	9.3957	12.8918	23.3134	12.0469	18.982	0.3874	0.6781	0.6311	6.8797	6.729	5.5225	24.4674	27.0134	23.9008	38	47	41	779	484	633	1298	675	1103	16	34	32	316	349	286	1455	1633	1467	NC_057798.1	225443225	225444698	+	LOC100037600	--	--	--	predicted protein, partial [Hordeum vulgare subsp. vulgare]	PGIP1_ORYSJ RecName: Full=Polygalacturonase inhibitor 1; AltName: Full=Floral organ regulator 1 {ECO:0000303|PubMed:14750524}; AltName: Full=Polygalacturonase-inhibiting protein 1; Short=PGIP-1; Flags: Precursor;	F2DUK1_HORVV SubName: Full=Predicted protein {ECO:0000313|EMBL:BAJ98772.1}; Flags: Fragment;	--	GO:0005576,extracellular region; GO:0004857,enzyme inhibitor activity; GO:0030154,cell differentiation; GO:0048833,specification of floral organ number; GO:0003674,molecular_function; GO:0030234,enzyme regulator activity; GO:0098772,molecular function regulator activity; GO:0008150,biological_process; GO:0009987,cellular process; GO:0032502,developmental process; GO:0048869,cellular developmental…
LOC100037602	1.6438	2.0894	1.2297	1.1008	0.9809	0.6569	1.2359	1.7653	1.2767	1.1713	1.3938	1.1662	0.515	0.7255	0.6643	1.2656	0.8003	1.3488	74	108	57	34	47	30	64	92	69	45	65	55	22	35	32	70	45	77	NC_057802.1	23167199	23168914	-	LOC100037602	--	K14495 F-box protein GID2 | (RefSeq) F-box protein GID2-like (A)	ko04075: Plant hormone signal transduction	F-box protein GID2 [Aegilops tauschii subsp. strangulata]	GID2_ORYSJ RecName: Full=F-box protein GID2; AltName: Full=Gibberellin-insensitive dwarf protein 2; AltName: Full=Protein GIBBERELLIN INSENSITIVE DWARF2;	A1E0V2_WHEAT SubName: Full=GID2 protein isoform 3 {ECO:0000313|EMBL:ANG83977.1}; SubName: Full=GID2 protein isoform 3 (Fragment) (Fragment) {ECO:0000313|EnsemblPlants:TraesCS3D02G056100.1}; SubName: Full=GID2-D1 protein {ECO:0000313|EMBL:ANG83986.1}; SubName: Full=GID2L {ECO:0000313|EMBL:ABK79908.1}; Flags: Fragment;	Zuotin and related molecular chaperones (DnaJ superfamily), contains DNA-binding domains	GO:0005634,nucleus; GO:0019005,SCF ubiquitin ligase complex; GO:0009740,gibberellic acid mediated signaling pathway; GO:0016567,protein ubiquitination; GO:0010265,SCF complex assembly; GO:0031146,SCF-dependent proteasomal ubiquitin-dependent protein catabolic process; GO:0007154,cell communication; GO:0007165,signal transduction; GO:0008150,biological_process; GO:0009719,response to endogenous st…
LOC100037605	1.2792	1.4632	1.477	7.3062	4.4982	4.4323	15.9649	10.3719	12.7771	0.92	1.1501	1.5932	3.7546	4.5138	3.2275	12.6951	14.1323	13.014	233	306	277	913	872	819	3345	2187	2794	143	217	304	649	881	629	2841	3215	3006	NC_057798.1	690904975	690917710	-	LOC100037605	--	K05665 ATP-binding cassette, subfamily C (CFTR/MRP), member 1 [EC:7.6.2.3] | (RefSeq) ABC transporter C family member 8-like (A)	ko02010: ABC transporters	ABC transporter C family member 2-like [Triticum dicoccoides]	AB2C_ARATH RecName: Full=ABC transporter C family member 2; Short=ABC transporter ABCC.2; Short=AtABCC2; EC=7.6.2.2; AltName: Full=ATP-energized glutathione S-conjugate pump 2; AltName: Full=Glutathione S-conjugate-transporting ATPase 2; AltName: Full=Multidrug resistance-associated protein 2;	A0A446MQ85_TRITD SubName: Full=Uncharacterized protein {ECO:0000313|EMBL:VAH51992.1};	Multidrug resistance-associated protein/mitoxantrone resistance protein, ABC superfamily	GO:0005783,endoplasmic reticulum; GO:0016021,integral component of membrane; GO:0016020,membrane; GO:0000325,plant-type vacuole; GO:0005774,vacuolar membrane; GO:0005773,vacuole; GO:1902417,(+)-abscisic acid D-glucopyranosyl ester transmembrane transporter activity; GO:0008559,ABC-type xenobiotic transporter activity; GO:0005524,ATP binding; GO:0042626,ATPase-coupled transmembrane transporter act…
LOC100037609	23.9021	23.6011	20.3095	19.8654	15.4224	14.3798	25.6212	19.523	20.0804	9.336	20.3189	17.8478	9.6946	8.9478	7.9797	9.9222	8.9198	10.4412	1047	1187	916	597	719	639	1291	990	1056	349	922	819	403	420	374	534	488	580	NC_057798.1	618993926	618996039	-	LOC100037609	--	K09872 aquaporin PIP | (RefSeq) aquaporin PIP1-3/PIP1-4 (A)	--	Aquaporin PIP1-2 [Triticum urartu]	PIP13_MAIZE RecName: Full=Aquaporin PIP1-3/PIP1-4; AltName: Full=Plasma membrane intrinsic protein 1-3; AltName: Full=Plasma membrane intrinsic protein 1-4; AltName: Full=ZmPIP1-3; AltName: Full=ZmPIP1-4; AltName: Full=ZmPIP1;3; AltName: Full=ZmPIP1;4;	M7YPY1_TRIUA SubName: Full=Aquaporin PIP1-2 {ECO:0000313|EMBL:EMS49467.1, ECO:0000313|EnsemblPlants:TRIUR3_21310-P1};	Aquaporin (major intrinsic protein family)	GO:0005829,cytosol; GO:0016021,integral component of membrane; GO:0005886,plasma membrane; GO:0015250,water channel activity; GO:0003674,molecular_function; GO:0005215,transporter activity; GO:0005372,water transmembrane transporter activity; GO:0015267,channel activity; GO:0015318,inorganic molecular entity transmembrane transporter activity; GO:0022803,passive transmembrane transporter activity…
LOC100037612	3.306	3.3917	2.9659	17.9681	17.2421	19.7186	3.1175	3.485	4.5973	10.4397	16.1732	18.6139	17.2411	16.4454	16.1295	4.9711	10.1391	6.3406	118	139	109	440	655	714	128	144	197	318	598	696	584	629	616	218	452	287	NC_057812.1	28834594	28835680	+	LOC100037612	--	K09286 EREBP-like factor | (RefSeq) ethylene-responsive transcription factor ERF039-like (A)	--	dehydration-responsive element-binding protein 1C [Triticum aestivum]	DRE1C_ORYSI RecName: Full=Dehydration-responsive element-binding protein 1C; Short=Protein DREB1C; AltName: Full=Protein C-repeat-binding factor 1;	K9M7E0_WHEAT SubName: Full=AP2 domain CBF protein {ECO:0000313|EMBL:AFR67797.1, ECO:0000313|EnsemblPlants:TraesCS7A02G057700.1.cds1};	--	GO:0005634,nucleus; GO:0003677,DNA binding; GO:0003700,DNA-binding transcription factor activity; GO:0003674,molecular_function; GO:0003676,nucleic acid binding; GO:0005488,binding; GO:0097159,organic cyclic compound binding; GO:1901363,heterocyclic compound binding; GO:0140110,transcription regulator activity; GO:0005575,cellular_component; GO:0005622,intracellular anatomical structure; GO:00432…
LOC100037613	3.6455	3.6635	3.8946	27.4675	18.47	22.6669	4.3881	4.2149	6.4935	6.5062	11.0718	13.7323	19.7686	19.8626	17.3237	6.1625	12.3039	9.1769	130	150	143	672	701	820	180	174	278	198	409	513	669	759	661	270	548	415	NC_057803.1	707868735	707869820	-	LOC100037613	--	K09286 EREBP-like factor | (RefSeq) ethylene-responsive transcription factor ERF039-like (A)	--	dehydration-responsive element-binding protein 1C [Triticum aestivum]	DRE1C_ORYSI RecName: Full=Dehydration-responsive element-binding protein 1C; Short=Protein DREB1C; AltName: Full=Protein C-repeat-binding factor 1;	A0MPJ2_WHEAT SubName: Full=CBFII-5.3 {ECO:0000313|EMBL:ABK55357.1, ECO:0000313|EnsemblPlants:TraesCS4A02G433200.1.cds1};	--	GO:0005634,nucleus; GO:0003677,DNA binding; GO:0003700,DNA-binding transcription factor activity; GO:0003674,molecular_function; GO:0003676,nucleic acid binding; GO:0005488,binding; GO:0097159,organic cyclic compound binding; GO:1901363,heterocyclic compound binding; GO:0140110,transcription regulator activity; GO:0005575,cellular_component; GO:0005622,intracellular anatomical structure; GO:00432…
LOC100037614	3.4621	4.136	4.999	15.6747	13.8177	15.7045	3.7288	5.2667	3.879	2.0104	7.4827	8.1305	21.5983	18.9276	20.0439	2.4438	4.6608	4.4454	113	155	168	351	480	520	140	199	152	56	253	278	669	662	700	98	190	184	NC_057807.1	497312446	497313439	-	LOC100037614	--	K09286 EREBP-like factor | (RefSeq) ethylene-responsive transcription factor ERF039-like (A)	--	dehydration-responsive element-binding protein 1A-like [Triticum dicoccoides]	DRE1A_ORYSI RecName: Full=Dehydration-responsive element-binding protein 1A; Short=Protein DREB1A; AltName: Full=Protein C-repeat-binding factor 3; Short=rCBF3;	A0MPJ3_WHEAT SubName: Full=CBFIIIa-6.1 {ECO:0000313|EMBL:ABK55358.1, ECO:0000313|EnsemblPlants:TraesCS5B02G313000.1.cds1};	--	GO:0005634,nucleus; GO:0003677,DNA binding; GO:0003700,DNA-binding transcription factor activity; GO:0003674,molecular_function; GO:0003676,nucleic acid binding; GO:0005488,binding; GO:0097159,organic cyclic compound binding; GO:1901363,heterocyclic compound binding; GO:0140110,transcription regulator activity; GO:0005575,cellular_component; GO:0005622,intracellular anatomical structure; GO:00432…
LOC100037615	1.913	1.7468	2.1277	12.5028	11.0166	8.8508	4.3454	5.5439	5.6542	0.4339	3.4254	3.505	19.0854	17.507	17.9944	3.8926	7.0654	6.3504	62	65	71	278	380	291	162	208	220	12	115	119	587	608	624	155	286	261	NC_057808.1	414658625	414659611	-	LOC100037615	--	K09286 EREBP-like factor | (RefSeq) ethylene-responsive transcription factor ERF039-like (A)	--	dehydration-responsive element-binding protein 1A [Aegilops tauschii subsp. strangulata]	DRE1A_ORYSI RecName: Full=Dehydration-responsive element-binding protein 1A; Short=Protein DREB1A; AltName: Full=Protein C-repeat-binding factor 3; Short=rCBF3;	A0MPJ5_WHEAT SubName: Full=CBFIIIa-D6 {ECO:0000313|EMBL:ABK55360.1, ECO:0000313|EnsemblPlants:TraesCS5D02G318900.1.cds1};	--	GO:0005634,nucleus; GO:0003677,DNA binding; GO:0003700,DNA-binding transcription factor activity; GO:0003674,molecular_function; GO:0003676,nucleic acid binding; GO:0005488,binding; GO:0097159,organic cyclic compound binding; GO:1901363,heterocyclic compound binding; GO:0140110,transcription regulator activity; GO:0005575,cellular_component; GO:0005622,intracellular anatomical structure; GO:00432…
LOC100037616	0.433	0.4525	0.757	0.7574	0.6238	0.8252	0.0251	0.0499	0.024	0.1691	1.1704	1.1298	0.8517	0.5657	0.4856	0	0	0.0911	15	18	27	18	23	29	1	2	1	5	42	41	28	21	18	0	0	4	NC_057807.1	497032241	497033295	-	LOC100037616	--	K09286 EREBP-like factor | (RefSeq) ethylene-responsive transcription factor ERF039-like (A)	--	dehydration-responsive element-binding protein 1H-like [Triticum dicoccoides]	DRE1H_ORYSI RecName: Full=Dehydration-responsive element-binding protein 1H; Short=Protein DREB1H;	A0MPJ6_WHEAT SubName: Full=CBFIIIc-3.1 {ECO:0000313|EMBL:ABK55361.1}; SubName: Full=CBFIIIc-3.1 (Fragment) {ECO:0000313|EnsemblPlants:TraesCS5B02G312700.1.cds1}; Flags: Fragment;	--	GO:0005634,nucleus; GO:0003677,DNA binding; GO:0003700,DNA-binding transcription factor activity; GO:0003674,molecular_function; GO:0003676,nucleic acid binding; GO:0005488,binding; GO:0097159,organic cyclic compound binding; GO:1901363,heterocyclic compound binding; GO:0140110,transcription regulator activity; GO:0005575,cellular_component; GO:0005622,intracellular anatomical structure; GO:00432…
LOC100037617	0.2025	0.0661	0.2459	0.7011	0.6422	0.7736	0.022	0.0875	0	0.178	0.6843	0.8699	1.1204	0.6379	0.8991	0	0	0.1198	8	3	10	19	27	31	1	4	0	6	28	36	42	27	38	0	0	6	NC_057806.1	524298581	524299783	-	LOC100037617	--	K09286 EREBP-like factor | (RefSeq) ethylene-responsive transcription factor RAP2-9-like (A)	--	dehydration-responsive element-binding protein 1H-like [Triticum dicoccoides]	DRE1H_ORYSI RecName: Full=Dehydration-responsive element-binding protein 1H; Short=Protein DREB1H;	K9M7E8_WHEAT SubName: Full=AP2 domain CBF protein {ECO:0000313|EMBL:AFR67798.1, ECO:0000313|EnsemblPlants:TraesCS5A02G311800.1.cds1}; SubName: Full=C-repeat binding factor 3 {ECO:0000313|EMBL:AWT24537.1};	--	GO:0005634,nucleus; GO:0003677,DNA binding; GO:0003700,DNA-binding transcription factor activity; GO:0003674,molecular_function; GO:0003676,nucleic acid binding; GO:0005488,binding; GO:0097159,organic cyclic compound binding; GO:1901363,heterocyclic compound binding; GO:0140110,transcription regulator activity; GO:0005575,cellular_component; GO:0005622,intracellular anatomical structure; GO:00432…
LOC100037631	0.8301	0.4744	0.4283	4.1213	1.7305	2.7872	0.0902	0.1793	0.2377	0.4559	2.9799	3.3677	1.1207	2.1061	1.1879	0.1478	0.2908	0.45	32	21	17	109	71	109	4	8	11	15	119	136	41	87	49	7	14	22	NC_057807.1	495788153	495789326	+	LOC100037631	--	K09286 EREBP-like factor | (RefSeq) ethylene-responsive transcription factor ERF039-like (A)	--	dehydration-responsive element-binding protein 1B [Triticum aestivum]	DRE1B_ORYSI RecName: Full=Dehydration-responsive element-binding protein 1B; Short=Protein DREB1B;	A0A3B6LQJ3_WHEAT RecName: Full=AP2/ERF domain-containing protein {ECO:0000259|PROSITE:PS51032};	--	GO:0005634,nucleus; GO:0003677,DNA binding; GO:0003700,DNA-binding transcription factor activity; GO:0003674,molecular_function; GO:0003676,nucleic acid binding; GO:0005488,binding; GO:0097159,organic cyclic compound binding; GO:1901363,heterocyclic compound binding; GO:0140110,transcription regulator activity; GO:0005575,cellular_component; GO:0005622,intracellular anatomical structure; GO:00432…
LOC100037632	0.4869	0.3392	0.6147	2.5548	2.2873	2.8316	0.4867	0.4416	1.0341	0.4279	1.8095	2.6956	1.0774	1.9537	1.6154	0.2972	0.4873	0.5183	20	16	26	72	100	118	23	21	51	15	77	116	42	86	71	15	25	27	NC_057808.1	413315806	413317056	+	LOC100037632	--	K09286 EREBP-like factor | (RefSeq) ethylene-responsive transcription factor ERF039-like (A)	--	dehydration-responsive element-binding protein 1B [Aegilops tauschii subsp. strangulata]	DRE1B_ORYSI RecName: Full=Dehydration-responsive element-binding protein 1B; Short=Protein DREB1B;	A0MPM2_WHEAT SubName: Full=CBFIVd-D9 {ECO:0000313|EMBL:ABK55387.1, ECO:0000313|EnsemblPlants:TraesCS5D02G317100.1.cds1};	--	GO:0005634,nucleus; GO:0003677,DNA binding; GO:0003700,DNA-binding transcription factor activity; GO:0003674,molecular_function; GO:0003676,nucleic acid binding; GO:0005488,binding; GO:0097159,organic cyclic compound binding; GO:1901363,heterocyclic compound binding; GO:0140110,transcription regulator activity; GO:0005575,cellular_component; GO:0005622,intracellular anatomical structure; GO:00432…
LOC100037633	0.9725	0.5808	0.4048	5.1437	2.9502	4.1633	0.0725	0.048	0.1389	1.2698	3.5943	2.9177	1.0834	1.478	1.1167	0.2035	0.5339	0.1534	35	24	15	127	113	152	3	2	6	39	134	110	37	57	43	9	24	7	NC_057806.1	522949482	522950577	+	LOC100037633	--	K09286 EREBP-like factor | (RefSeq) ethylene-responsive transcription factor ERF039-like (A)	--	dehydration-responsive element-binding protein 1B [Triticum aestivum]	DRE1B_ORYSI RecName: Full=Dehydration-responsive element-binding protein 1B; Short=Protein DREB1B;	A0MPM3_WHEAT SubName: Full=CBFIVd-A22 {ECO:0000313|EMBL:ABK55388.1, ECO:0000313|EnsemblPlants:TraesCS5A02G310500.1.cds1};	--	GO:0005634,nucleus; GO:0003677,DNA binding; GO:0003700,DNA-binding transcription factor activity; GO:0003674,molecular_function; GO:0003676,nucleic acid binding; GO:0005488,binding; GO:0097159,organic cyclic compound binding; GO:1901363,heterocyclic compound binding; GO:0140110,transcription regulator activity; GO:0005575,cellular_component; GO:0005622,intracellular anatomical structure; GO:00432…
LOC100037634	1.5327	1.3929	0.7551	1.7808	1.3149	1.9269	0.1159	0.0192	0.037	1.1453	2.4445	2.2476	0.515	0.3939	0.4567	0	0.0178	0.0525	69	72	35	55	63	88	6	1	2	44	114	106	22	19	22	0	1	3	NC_057807.1	496089252	496090624	-	LOC100037634	--	K09286 EREBP-like factor | (RefSeq) ethylene-responsive transcription factor ERF039-like (A)	--	LOW QUALITY PROTEIN: dehydration-responsive element-binding protein 1B [Triticum aestivum]	DRE1B_ORYSI RecName: Full=Dehydration-responsive element-binding protein 1B; Short=Protein DREB1B;	A0A446UGR3_TRITD RecName: Full=AP2/ERF domain-containing protein {ECO:0000259|PROSITE:PS51032};	--	GO:0005634,nucleus; GO:0003677,DNA binding; GO:0003700,DNA-binding transcription factor activity; GO:0003674,molecular_function; GO:0003676,nucleic acid binding; GO:0005488,binding; GO:0097159,organic cyclic compound binding; GO:1901363,heterocyclic compound binding; GO:0140110,transcription regulator activity; GO:0005575,cellular_component; GO:0005622,intracellular anatomical structure; GO:00432…
LOC100037635	0.2898	0.3786	0.7271	3.0273	1.3842	1.6664	0.168	0.0834	0.1006	1.1886	2.7976	3.412	0.9671	0.9691	0.5191	0.0393	0.3674	0.1524	12	18	31	86	61	70	8	4	5	42	120	148	38	43	23	2	19	8	NC_057808.1	413443714	413444974	+	LOC100037635	--	K09286 EREBP-like factor | (RefSeq) ethylene-responsive transcription factor ERF039-like (A)	--	dehydration-responsive element-binding protein 1B [Aegilops tauschii subsp. strangulata]	DRE1B_ORYSI RecName: Full=Dehydration-responsive element-binding protein 1B; Short=Protein DREB1B;	A0MPM5_WHEAT SubName: Full=CBFIVd-D22 {ECO:0000313|EMBL:ABK55390.1, ECO:0000313|EnsemblPlants:TraesCS5D02G317400.1.cds1};	--	GO:0005634,nucleus; GO:0003677,DNA binding; GO:0003700,DNA-binding transcription factor activity; GO:0003674,molecular_function; GO:0003676,nucleic acid binding; GO:0005488,binding; GO:0097159,organic cyclic compound binding; GO:1901363,heterocyclic compound binding; GO:0140110,transcription regulator activity; GO:0005575,cellular_component; GO:0005622,intracellular anatomical structure; GO:00432…
LOC100037636	0.018	0.0628	0.035	0.1838	0.1523	0.2131	0.1488	0.1323	0.135	0.0739	0.0435	0.043	0.1044	0.1093	0.0842	0.3079	0.3462	0.2557	2	8	4	14	18	24	19	17	18	7	5	5	11	13	10	42	48	36	NC_057796.1	414662995	414666960	+	LOC100037636	--	K13415 protein brassinosteroid insensitive 1 [EC:2.7.10.1 2.7.11.1] | (RefSeq) brassinosteroid LRR receptor kinase BRI1-like (A)	ko04075: Plant hormone signal transduction	LOW QUALITY PROTEIN: probable LRR receptor-like serine/threonine-protein kinase At3g47570 [Aegilops tauschii subsp. strangulata]	Y3475_ARATH RecName: Full=Probable LRR receptor-like serine/threonine-protein kinase At3g47570; EC=2.7.11.1; Flags: Precursor;	Q0Q5D5_WHEAT SubName: Full=Receptor kinase 2 {ECO:0000313|EMBL:ABG68038.1};	--	GO:0016021,integral component of membrane; GO:0005886,plasma membrane; GO:0005524,ATP binding; GO:0106310,protein serine kinase activity; GO:0004674,protein serine/threonine kinase activity; GO:0006468,protein phosphorylation; GO:0000166,nucleotide binding; GO:0003674,molecular_function; GO:0005488,binding; GO:0017076,purine nucleotide binding; GO:0030554,adenyl nucleotide binding; GO:0032553,rib…
LOC100037637	231.059	254.122	282.558	67.4965	108.703	86.7059	68.7417	90.5574	58.4637	91.7964	173.212	188.22	136.623	126.1	151.964	33.3371	25.854	29.4659	16980	21442	21380	3403	8502	6464	5811	7704	5158	5757	13186	14490	9528	9930	11949	3010	2373	2746	NC_057794.1	580128408	580133563	-	LOC100037637	--	K00975 glucose-1-phosphate adenylyltransferase [EC:2.7.7.27] | (RefSeq) glucose-1-phosphate adenylyltransferase large subunit, chloroplastic/amyloplastic-like (A)	ko00500: Starch and sucrose metabolism; ko00520: Amino sugar and nucleotide sugar metabolism; ko01100: Metabolic pathways; ko01110: Biosynthesis of secondary metabolites; ko01250: Biosynthesis of nucleotide sugars	glucose-1-phosphate adenylyltransferase large subunit, chloroplastic/amyloplastic-like [Triticum dicoccoides]	GLGL2_WHEAT RecName: Full=Glucose-1-phosphate adenylyltransferase large subunit, chloroplastic/amyloplastic; EC=2.7.7.27; AltName: Full=ADP-glucose pyrophosphorylase; AltName: Full=ADP-glucose synthase; AltName: Full=AGPase S; AltName: Full=Alpha-D-glucose-1-phosphate adenyl transferase; Flags: Precursor;	A0A0U4FQJ0_TRIMO RecName: Full=Glucose-1-phosphate adenylyltransferase {ECO:0000256|ARBA:ARBA00012460, ECO:0000256|RuleBase:RU362093}; EC=2.7.7.27 {ECO:0000256|ARBA:ARBA00012460, ECO:0000256|RuleBase:RU362093}; AltName: Full=ADP-glucose pyrophosphorylase {ECO:0000256|RuleBase:RU362093};	GDP-mannose pyrophosphorylase/mannose-1-phosphate guanylyltransferase	GO:0009501,amyloplast; GO:0009507,chloroplast; GO:0005524,ATP binding; GO:0008878,glucose-1-phosphate adenylyltransferase activity; GO:0005978,glycogen biosynthetic process; GO:0019252,starch biosynthetic process; GO:0000166,nucleotide binding; GO:0003674,molecular_function; GO:0005488,binding; GO:0017076,purine nucleotide binding; GO:0030554,adenyl nucleotide binding; GO:0032553,ribonucleotide b…
LOC100037640	2.0955	1.7952	1.9018	4.8821	2.211	3.5895	2.0905	1.5579	1.8313	1.107	1.8737	1.5413	2.1358	2.0037	1.3003	2.7261	2.5305	2.8444	122	120	114	195	137	212	140	105	128	55	113	94	118	125	81	195	184	210	NC_057794.1	483524328	483526100	+	LOC100037640	--	--	--	fasciclin-like arabinogalactan protein 4 [Triticum dicoccoides]	FLA4_ARATH RecName: Full=Fasciclin-like arabinogalactan protein 4; AltName: Full=Protein SALT OVERLY SENSITIVE 5; Flags: Precursor;	A0A3B5Y2Z4_WHEAT SubName: Full=Uncharacterized protein {ECO:0000313|EnsemblPlants:TraesCS1A02G284500.1.cds1};	--	GO:0031225,anchored component of membrane; GO:0046658,anchored component of plasma membrane; GO:0009897,external side of plasma membrane; GO:0005886,plasma membrane; GO:0030247,polysaccharide binding; GO:0009738,abscisic acid-activated signaling pathway; GO:0007155,cell adhesion; GO:0010192,mucilage biosynthetic process; GO:0048354,mucilage biosynthetic process involved in seed coat development; …
LOC100037643	1.3379	1.6369	2.1966	7.6613	4.6992	7.5991	3.6001	4.9807	6.1294	1.5678	4.3667	6.9332	1.1413	1.5161	1.5779	1.9446	0.8417	0.8541	42	59	71	165	157	242	130	181	231	42	142	228	34	51	53	75	33	34	NC_057805.1	365855201	365856156	-	LOC100037643	--	K13993 HSP20 family protein | (RefSeq) 17.9 kDa class I heat shock protein (A)	ko04141: Protein processing in endoplasmic reticulum	LOW QUALITY PROTEIN: 17.9 kDa class I heat shock protein [Aegilops tauschii subsp. strangulata]	HS17A_ORYSJ RecName: Full=17.9 kDa class I heat shock protein; AltName: Full=17.9 kDa heat shock protein 1; Short=OsHsp17.9A;	A0A3B6JLS5_WHEAT RecName: Full=SHSP domain-containing protein {ECO:0000259|PROSITE:PS01031};	Molecular chaperone (small heat-shock protein Hsp26/Hsp42)	GO:0005634,nucleus; GO:0043621,protein self-association; GO:0051082,unfolded protein binding; GO:0051259,protein complex oligomerization; GO:0006457,protein folding; GO:0009408,response to heat; GO:0042542,response to hydrogen peroxide; GO:0009651,response to salt stress; GO:0003674,molecular_function; GO:0005488,binding; GO:0005515,protein binding; GO:0008150,biological_process; GO:0009987,cellu…
LOC100037644	8.0974	6.4823	7.165	6.1194	5.4557	5.3827	0.3414	0.7027	0.3894	3.6704	3.8361	5.8195	3.9904	5.1482	3.7839	0.2511	0.2321	0.2876	866	796	789	449	621	584	42	87	50	335	425	652	405	590	433	33	31	39	NC_057795.1	488030740	488036817	-	LOC100037644	--	K02540 DNA replication licensing factor MCM2 [EC:5.6.2.3] | (RefSeq) DNA replication licensing factor MCM2 (A)	ko03030: DNA replication	DNA replication licensing factor MCM2-like [Triticum dicoccoides]	MCM2_ORYSI RecName: Full=DNA replication licensing factor MCM2; EC=3.6.4.12; AltName: Full=Minichromosome maintenance protein 2;	A0A452Z5Q7_AEGTS RecName: Full=DNA replication licensing factor MCM2 {ECO:0000256|ARBA:ARBA00018925}; EC=3.6.4.12 {ECO:0000256|ARBA:ARBA00012551};	DNA replication licensing factor, MCM2 component	GO:0000785,chromatin; GO:0042555,MCM complex; GO:0000347,THO complex; GO:0005524,ATP binding; GO:0016887,ATP hydrolysis activity; GO:0003677,DNA binding; GO:0003678,DNA helicase activity; GO:0046872,metal ion binding; GO:0007049,cell cycle; GO:0006270,DNA replication initiation; GO:0006268,DNA unwinding involved in DNA replication; GO:0009793,embryo development ending in seed dormancy; GO:1905775…
LOC100037645	34.7022	35.3805	29.9384	17.57	10.2033	12.2749	30.3523	30.2058	38.0391	14.5292	26.9379	26.9925	7.1344	6.913	7.4444	24.722	29.0175	27.4066	1307	1530	1161	454	409	469	1315	1317	1720	467	1051	1065	255	279	300	1144	1365	1309	NC_057812.1	488763700	488765035	+	LOC100037645	--	K09873 aquaporin TIP | (RefSeq) probable aquaporin TIP2-2 (A)	--	probable aquaporin TIP2-2 [Triticum dicoccoides]	TIP22_ORYSJ RecName: Full=Probable aquaporin TIP2-2; AltName: Full=Tonoplast intrinsic protein 2-2; Short=OsTIP2;2;	Q6QU77_WHEAT SubName: Full=Delta tonoplast intrinsic protein TIP2;3 {ECO:0000313|EMBL:AAS19470.1, ECO:0000313|EnsemblPlants:TraesCS7A02G331300.1};	Aquaporin (major intrinsic protein family)	GO:0016021,integral component of membrane; GO:0016020,membrane; GO:0005774,vacuolar membrane; GO:0015250,water channel activity; GO:0006833,water transport; GO:0003674,molecular_function; GO:0005215,transporter activity; GO:0005372,water transmembrane transporter activity; GO:0015267,channel activity; GO:0015318,inorganic molecular entity transmembrane transporter activity; GO:0022803,passive tra…
LOC100037647	26.0742	23.2223	22.7365	106.4	92.9175	124.498	155.53	178.13	215.671	42.8284	146.349	148.043	24.4527	31.0493	26.5951	17.6781	22.435	21.9345	1018	1041	914	2850	3861	4931	6985	8051	10109	1427	5919	6055	906	1299	1111	848	1094	1086	NC_057803.1	98778763	98779951	+	LOC100037647	--	K13993 HSP20 family protein | (RefSeq) 17.4 kDa class I heat shock protein (A)	ko04141: Protein processing in endoplasmic reticulum	17.4 kDa class I heat shock protein [Triticum dicoccoides]	HS17A_ORYSJ RecName: Full=17.9 kDa class I heat shock protein; AltName: Full=17.9 kDa heat shock protein 1; Short=OsHsp17.9A;	A0A446QRB0_TRITD RecName: Full=SHSP domain-containing protein {ECO:0000259|PROSITE:PS01031};	Molecular chaperone (small heat-shock protein Hsp26/Hsp42)	GO:0005634,nucleus; GO:0043621,protein self-association; GO:0051082,unfolded protein binding; GO:0051259,protein complex oligomerization; GO:0006457,protein folding; GO:0009408,response to heat; GO:0042542,response to hydrogen peroxide; GO:0009651,response to salt stress; GO:0003674,molecular_function; GO:0005488,binding; GO:0005515,protein binding; GO:0008150,biological_process; GO:0009987,cellu…
LOC100037648	9.0265	12.171	10.5763	1.9916	2.5677	3.3673	0.6119	0.8942	0.9829	3.3235	8.234	6.3438	2.9669	3.9413	5.1081	1.1458	1.9062	1.5509	436	675	526	66	132	165	34	50	57	137	412	321	136	204	264	68	115	95	NC_057806.1	423388364	423392231	-	LOC100037648	--	K01366 cathepsin H [EC:3.4.22.16] | (RefSeq) thiol protease aleurain (A)	--	thiol protease aleurain [Triticum aestivum]	ALEU_HORVU RecName: Full=Thiol protease aleurain; EC=3.4.22.16; Flags: Precursor;	A0A453KTW6_AEGTS SubName: Full=Uncharacterized protein {ECO:0000313|EnsemblPlants:AET5Gv20513600.1};	Cysteine proteinase Cathepsin L	GO:0005773,vacuole; GO:0004197,cysteine-type endopeptidase activity; GO:0006508,proteolysis; GO:0003674,molecular_function; GO:0003824,catalytic activity; GO:0004175,endopeptidase activity; GO:0008233,peptidase activity; GO:0008234,cysteine-type peptidase activity; GO:0016787,hydrolase activity; GO:0140096,catalytic activity, acting on a protein; GO:0006807,nitrogen compound metabolic process; GO…
LOC100037649	11.8557	11.647	9.6045	0.546	0.3872	0.2954	0.8955	1.0031	0.7176	4.3016	7.1055	7.5269	0.5723	0.2971	0.6827	0.4573	0.6598	0.5465	633	714	528	20	22	16	55	62	46	196	393	421	29	17	39	30	44	37	NC_057801.1	275470302	275472703	+	LOC100037649	--	K04035 magnesium-protoporphyrin IX monomethyl ester (oxidative) cyclase [EC:1.14.13.81] | (RefSeq) magnesium-protoporphyrin IX monomethyl ester [oxidative] cyclase, chloroplastic (A)	ko00860: Porphyrin metabolism; ko01100: Metabolic pathways; ko01110: Biosynthesis of secondary metabolites	hypothetical protein CFC21_041121 [Triticum aestivum]	CRD1_HORVU RecName: Full=Magnesium-protoporphyrin IX monomethyl ester [oxidative] cyclase, chloroplastic; Short=Mg-protoporphyrin IX monomethyl ester oxidative cyclase; EC=1.14.13.81; AltName: Full=Protein Xantha-l; Flags: Precursor;	A0A446PPJ7_TRITD RecName: Full=Magnesium-protoporphyrin IX monomethyl ester (oxidative) cyclase {ECO:0000256|ARBA:ARBA00012092}; EC=1.14.13.81 {ECO:0000256|ARBA:ARBA00012092};	--	GO:0009706,chloroplast inner membrane; GO:0009535,chloroplast thylakoid membrane; GO:0048529,magnesium-protoporphyrin IX monomethyl ester (oxidative) cyclase activity; GO:0046872,metal ion binding; GO:0003729,mRNA binding; GO:0015995,chlorophyll biosynthetic process; GO:0009658,chloroplast organization; GO:0015979,photosynthesis; GO:1901401,regulation of tetrapyrrole metabolic process; GO:0003674…
LOC100037653	3.1511	4.0591	3.0237	0.5776	0.7269	0.93	0.1968	0.3912	0.2358	3.3386	4.3169	4.3408	0.4175	0.5106	0.5114	0.1996	0.0604	0.0893	167	247	165	21	41	50	12	24	15	151	237	241	21	29	29	13	4	6	NC_057806.1	476014527	476016857	-	LOC100037653	--	--	--	unnamed protein product [Triticum turgidum subsp. durum]	FLA7_ARATH RecName: Full=Fasciclin-like arabinogalactan protein 7; Flags: Precursor;	A0A446T6B7_TRITD RecName: Full=FAS1 domain-containing protein {ECO:0000259|PROSITE:PS50213};	--	GO:0031225,anchored component of membrane; GO:0046658,anchored component of plasma membrane; GO:0005739,mitochondrion; GO:0005886,plasma membrane; GO:0099503,secretory vesicle; GO:0009834,plant-type secondary cell wall biogenesis; GO:0008150,biological_process; GO:0009832,plant-type cell wall biogenesis; GO:0009987,cellular process; GO:0042546,cell wall biogenesis; GO:0044085,cellular component b…
LOC100037654	1.0427	1.2554	1.2212	0	0	0	0	0	0	0.575	0.4441	0.6148	0.0323	0.0572	0.0287	0	0.0491	0	34	47	41	0	0	0	0	0	0	16	15	21	1	2	1	0	2	0	NC_057801.1	6302345	6303337	-	LOC100037654	--	--	--	fasciclin-like arabinogalactan protein 10 [Triticum aestivum]	FLA10_ARATH RecName: Full=Fasciclin-like arabinogalactan protein 10; Flags: Precursor;	A0A446P9A3_TRITD SubName: Full=Uncharacterized protein {ECO:0000313|EMBL:VAH70776.1};	--	GO:0031225,anchored component of membrane; GO:0046658,anchored component of plasma membrane; GO:0005829,cytosol; GO:0005886,plasma membrane; GO:0099503,secretory vesicle; GO:0005575,cellular_component; GO:0016020,membrane; GO:0031224,intrinsic component of membrane; GO:0110165,cellular anatomical entity; GO:0031226,intrinsic component of plasma membrane; GO:0071944,cell periphery; GO:0005622,intr…
LOC100037655	5.8825	7.8934	8.0231	3.5692	3.9536	3.3016	2.4224	2.6137	1.6294	3.7598	6.222	7.0393	3.2773	3.2701	3.2355	3.2301	3.031	2.8742	418	644	587	174	299	238	198	215	139	228	458	524	221	249	246	282	269	259	NC_057804.1	585598220	585603594	+	LOC100037655	--	K02293 15-cis-phytoene desaturase [EC:1.3.5.5] | (RefSeq) 15-cis-phytoene desaturase, chloroplastic/chromoplastic (A)	ko00906: Carotenoid biosynthesis; ko01100: Metabolic pathways; ko01110: Biosynthesis of secondary metabolites	15-cis-phytoene desaturase, chloroplastic/chromoplastic [Triticum aestivum]	PDS_ORYSI RecName: Full=15-cis-phytoene desaturase, chloroplastic/chromoplastic {ECO:0000305}; EC=1.3.5.5 {ECO:0000269|PubMed:26147209, ECO:0000269|PubMed:29176862}; AltName: Full=Phytoene dehydrogenase {ECO:0000303|PubMed:28669634}; AltName: Full=Phytoene desaturase {ECO:0000303|Ref.2}; Flags: Precursor;	A0A453IYE5_AEGTS RecName: Full=Phytoene dehydrogenase {ECO:0000256|RuleBase:RU368016}; EC=1.3.5.5 {ECO:0000256|RuleBase:RU368016};	Amine oxidase	GO:0009507,chloroplast; GO:0009509,chromoplast; GO:0035452,extrinsic component of plastid membrane; GO:0071949,FAD binding; GO:0016166,phytoene dehydrogenase activity; GO:0016120,carotene biosynthetic process; GO:0016117,carotenoid biosynthetic process; GO:0051289,protein homotetramerization; GO:0000166,nucleotide binding; GO:0003674,molecular_function; GO:0005488,binding; GO:0036094,small molecu…
LOC100037656	20.994	20.4395	11.5907	0.1061	0.3077	0.3945	0.5061	0.2514	0.2121	2.9418	9.1321	9.725	0.7285	0.6451	0.4421	0.3258	0.4661	0.3156	577	645	328	2	9	11	16	8	7	69	260	280	19	19	13	11	16	11	NC_057798.1	456564576	456565699	+	LOC100037656	--	K14332 photosystem I subunit PsaO | (RefSeq) photosystem I subunit O (A)	ko00195: Photosynthesis; ko01100: Metabolic pathways	photosystem I subunit O-like [Triticum dicoccoides]	PSAO_ARATH RecName: Full=Photosystem I subunit O; Short=PSI-O; Flags: Precursor;	A0MAU8_WHEAT SubName: Full=Putative membrane protein {ECO:0000313|EMBL:ABB90549.1, ECO:0000313|EnsemblPlants:TraesCS2B02G312600.1};	--	GO:0009507,chloroplast; GO:0009535,chloroplast thylakoid membrane; GO:0005576,extracellular region; GO:0016021,integral component of membrane; GO:0009522,photosystem I; GO:0009579,thylakoid; GO:0003729,mRNA binding; GO:0009768,photosynthesis, light harvesting in photosystem I; GO:0009767,photosynthetic electron transport chain; GO:0003674,molecular_function; GO:0003676,nucleic acid binding; GO:00…
LOC100037657	0.3281	0.6235	0.3766	2.6521	1.4013	2.1464	0.1297	0.1288	0.1491	0.5243	1.4109	1.3382	2.5773	1.5588	1.5054	0.3642	0.3105	0.6821	11	24	13	61	50	73	5	5	6	15	49	47	82	56	54	15	13	29	NC_057808.1	414598918	414599938	-	LOC100037657	--	K09286 EREBP-like factor | (RefSeq) ethylene-responsive transcription factor RAP2-9-like (A)	--	dehydration-responsive element-binding protein 1H [Aegilops tauschii subsp. strangulata]	DRE1H_ORYSI RecName: Full=Dehydration-responsive element-binding protein 1H; Short=Protein DREB1H;	A0A453LD99_AEGTS RecName: Full=AP2/ERF domain-containing protein {ECO:0000259|PROSITE:PS51032};	--	GO:0005634,nucleus; GO:0003677,DNA binding; GO:0003700,DNA-binding transcription factor activity; GO:0003674,molecular_function; GO:0003676,nucleic acid binding; GO:0005488,binding; GO:0097159,organic cyclic compound binding; GO:1901363,heterocyclic compound binding; GO:0140110,transcription regulator activity; GO:0005575,cellular_component; GO:0005622,intracellular anatomical structure; GO:00432…
LOC100037658	0.0351	0.0306	0.0682	1.28	1.8482	2.3545	0.0611	0.3945	0.3804	0.0412	0.5425	0.0335	1.0734	0.8523	0.5581	0.5718	1.8562	1.0526	1	1	2	25	56	68	2	13	13	1	16	1	29	26	17	20	66	38	NC_057807.1	496163089	496163955	-	LOC100037658	--	K09286 EREBP-like factor | (RefSeq) ethylene-responsive transcription factor ERF039-like (A)	--	dehydration-responsive element-binding protein 1B [Triticum aestivum]	DRE1B_ORYSJ RecName: Full=Dehydration-responsive element-binding protein 1B; Short=Protein DREB1B;	A0MPL1_WHEAT SubName: Full=CBFIVb-B20 {ECO:0000313|EMBL:ABK55376.1};	--	GO:0005634,nucleus; GO:0003677,DNA binding; GO:0003700,DNA-binding transcription factor activity; GO:0003674,molecular_function; GO:0003676,nucleic acid binding; GO:0005488,binding; GO:0097159,organic cyclic compound binding; GO:1901363,heterocyclic compound binding; GO:0140110,transcription regulator activity; GO:0005575,cellular_component; GO:0005622,intracellular anatomical structure; GO:00432…
LOC100037659	27.2258	27.9395	26.2228	32.017	29.2504	33.6916	20.1356	17.9994	18.1084	14.8931	24.7566	28.9415	18.1269	21.868	18.1028	13.8174	15.7433	16.2176	1206	1421	1196	973	1379	1514	1026	923	963	563	1136	1343	762	1038	858	752	871	911	NC_057801.1	659316052	659319940	-	LOC100037659	--	K00365 urate oxidase [EC:1.7.3.3] | (RefSeq) uricase (A)	ko00230: Purine metabolism; ko00232: Caffeine metabolism; ko01100: Metabolic pathways	uricase [Triticum aestivum]	URIC_ARATH RecName: Full=Uricase; EC=1.7.3.3; AltName: Full=Nodulin-35 homolog; AltName: Full=Urate oxidase;	A0A077RWG8_WHEAT RecName: Full=Uricase {ECO:0000256|PIRNR:PIRNR000241, ECO:0000256|RuleBase:RU004455}; EC=1.7.3.3 {ECO:0000256|PIRNR:PIRNR000241, ECO:0000256|RuleBase:RU004455}; AltName: Full=Urate oxidase {ECO:0000256|PIRNR:PIRNR000241};	Uricase (urate oxidase)	GO:0005829,cytosol; GO:0005777,peroxisome; GO:0004846,urate oxidase activity; GO:0007031,peroxisome organization; GO:0006145,purine nucleobase catabolic process; GO:0019628,urate catabolic process; GO:0003674,molecular_function; GO:0003824,catalytic activity; GO:0016491,oxidoreductase activity; GO:0016661,oxidoreductase activity, acting on other nitrogenous compounds as donors; GO:0016663,oxidore…
LOC100038334	17.2835	16.345	13.9046	3.3087	1.6894	2.1269	2.032	1.9609	2.546	1.7118	5.1854	2.8534	1.3263	1.8038	2.1215	2.0854	2.5193	2.818	769	835	637	101	80	96	104	101	136	65	239	133	56	86	101	114	140	159	NC_057796.1	400121115	400122915	-	LOC100038334	--	K20628 expansin | (RefSeq) expansin-B16-like (A)	--	expansin-A4 [Aegilops tauschii subsp. strangulata]	EXPA4_ORYSI RecName: Full=Expansin-A4; AltName: Full=Alpha-expansin-4; AltName: Full=OsEXP4; AltName: Full=OsEXPA4; AltName: Full=OsaEXPa1.22; Flags: Precursor;	A0A3B5ZZ66_WHEAT RecName: Full=Expansin {ECO:0000256|RuleBase:RU365023};	--	GO:0005576,extracellular region; GO:0016020,membrane; GO:0009653,anatomical structure morphogenesis; GO:0009664,plant-type cell wall organization; GO:0008150,biological_process; GO:0032502,developmental process; GO:0048856,anatomical structure development; GO:0009987,cellular process; GO:0016043,cellular component organization; GO:0045229,external encapsulating structure organization; GO:0071554,…
LOC100038337	1.4351	1.6568	1.6531	4.9132	3.6062	3.2569	6.6658	5.1244	5.3235	0.9581	1.4015	1.8319	2.9102	3.0367	2.1678	7.762	7.4953	8.04	172	228	204	404	460	396	919	711	766	98	174	230	331	390	278	1143	1122	1222	NC_057798.1	142969424	142983042	-	LOC100038337	--	--	--	tRNA ligase 1 [Triticum aestivum]	RNL_ARATH RecName: Full=tRNA ligase 1 {ECO:0000303|PubMed:15653639}; Short=AtRLG1 {ECO:0000303|PubMed:20844078}; Short=AtRNL {ECO:0000303|PubMed:16428247}; Short=AtRlg1p {ECO:0000303|PubMed:20844078}; EC=6.5.1.3 {ECO:0000269|PubMed:15653639, ECO:0000269|PubMed:23515942, ECO:0000269|PubMed:24554441}; AltName: Full=Protein AT.I.24-9 {ECO:0000303|Ref.4};	A0A3B6C1I4_WHEAT SubName: Full=Uncharacterized protein {ECO:0000313|EnsemblPlants:TraesCS2B02G162500.1};	--	GO:0005737,cytoplasm; GO:0005634,nucleus; GO:0005524,ATP binding; GO:0004519,endonuclease activity; GO:0016301,kinase activity; GO:0046872,metal ion binding; GO:0003729,mRNA binding; GO:0003972,RNA ligase (ATP) activity; GO:0009734,auxin-activated signaling pathway; GO:0016310,phosphorylation; GO:0010928,regulation of auxin mediated signaling pathway; GO:0042245,RNA repair; GO:0006412,translation…
LOC100038338	0.2083	0.3266	0.6676	6.3457	5.304	7.6795	13.8892	15.6365	16.5526	0.2929	0.9451	0.6761	3.0949	5.0153	3.5821	10.9693	14.71	15.0462	10	18	33	209	271	374	767	869	954	12	47	34	141	258	184	647	882	916	NC_057799.1	593985716	593990379	+	LOC100038338	--	K14498 serine/threonine-protein kinase SRK2 [EC:2.7.11.1] | (RefSeq) abscisic acid-inducible protein kinase-like isoform X1 (A)	ko04016: MAPK signaling pathway - plant; ko04075: Plant hormone signal transduction	abscisic acid-inducible protein kinase-like isoform X1 [Triticum aestivum]	AAIP_WHEAT RecName: Full=Abscisic acid-inducible protein kinase; EC=2.7.11.1; Flags: Fragment;	A0A453D4L0_AEGTS RecName: Full=Protein kinase domain-containing protein {ECO:0000259|PROSITE:PS50011};	Serine/threonine protein kinase	GO:0005524,ATP binding; GO:0106310,protein serine kinase activity; GO:0004674,protein serine/threonine kinase activity; GO:0035556,intracellular signal transduction; GO:0006468,protein phosphorylation; GO:0000166,nucleotide binding; GO:0003674,molecular_function; GO:0005488,binding; GO:0017076,purine nucleotide binding; GO:0030554,adenyl nucleotide binding; GO:0032553,ribonucleotide binding; GO:0…
LOC100038341	4.2731	3.5642	2.4262	19.8351	12.2764	16.395	29.9464	24.234	25.9554	1.3288	2.3639	3.2318	9.8714	10.4907	8.3098	25.2551	30.7784	30.8966	260	249	152	828	795	1012	2096	1707	1896	69	149	206	570	684	541	1888	2339	2384	NC_057808.1	524642866	524647793	+	LOC100038341	--	K03103 multiple inositol-polyphosphate phosphatase / 2,3-bisphosphoglycerate 3-phosphatase [EC:3.1.3.62 3.1.3.80] | (RefSeq) multiple inositol polyphosphate phosphatase 1 (A)	ko00010: Glycolysis / Gluconeogenesis; ko00562: Inositol phosphate metabolism; ko01100: Metabolic pathways	multiple inositol polyphosphate phosphatase 1 [Triticum aestivum]	--	A0A453M8R9_AEGTS SubName: Full=Uncharacterized protein {ECO:0000313|EnsemblPlants:AET5Gv21096700.1};	Multiple inositol polyphosphate phosphatase	--
LOC100049018	0.8459	1.3935	1.1967	0	0.0518	0.0906	0.016	0.0635	0.0766	1.2067	1.3492	1.1762	0.0194	0.1373	0.0687	0.015	0.0147	0	46	87	67	0	3	5	1	4	5	56	76	67	1	8	4	1	1	0	NC_057799.1	631257715	631259370	-	LOC100049018	--	K01601 ribulose-bisphosphate carboxylase large chain [EC:4.1.1.39] | (RefSeq) ribulose bisphosphate carboxylase large chain (A)	ko00630: Glyoxylate and dicarboxylate metabolism; ko00710: Carbon fixation in photosynthetic organisms; ko01100: Metabolic pathways; ko01110: Biosynthesis of secondary metabolites; ko01200: Carbon metabolism	MULTISPECIES: form I ribulose bisphosphate carboxylase large subunit [Actinomycetia]	RBL_WHEAT RecName: Full=Ribulose bisphosphate carboxylase large chain; Short=RuBisCO large subunit; EC=4.1.1.39; Flags: Precursor;	A0A6G5NTM2_9POAL RecName: Full=Ribulose bisphosphate carboxylase large chain {ECO:0000256|ARBA:ARBA00017725, ECO:0000256|HAMAP-Rule:MF_01338}; Short=RuBisCO large subunit {ECO:0000256|HAMAP-Rule:MF_01338}; EC=4.1.1.39 {ECO:0000256|ARBA:ARBA00012287, ECO:0000256|HAMAP-Rule:MF_01338};	--	GO:0009507,chloroplast; GO:0000287,magnesium ion binding; GO:0004497,monooxygenase activity; GO:0016984,ribulose-bisphosphate carboxylase activity; GO:0009853,photorespiration; GO:0019253,reductive pentose-phosphate cycle; GO:0003674,molecular_function; GO:0005488,binding; GO:0043167,ion binding; GO:0043169,cation binding; GO:0046872,metal ion binding; GO:0003824,catalytic activity; GO:0016491,ox…
LOC100049020	7.3937	6.8928	7.2506	13.1573	10.842	12.1176	14.852	11.5799	13.1542	6.7291	14.0496	16.6682	10.6465	10.6177	9.6775	11.8311	10.0292	11.6324	412	441	416	503	643	685	952	747	880	320	811	973	563	634	577	810	698	822	NC_057795.1	426998492	427001896	-	LOC100049020	--	K09286 EREBP-like factor | (RefSeq) ethylene-responsive transcription factor ABI4-like (A)	--	DREB transcription factor 3A [Triticum aestivum]	DRE2B_ORYSJ RecName: Full=Dehydration-responsive element-binding protein 2B; Short=OsDREB2B;	A0A452YWE3_AEGTS RecName: Full=AP2/ERF domain-containing protein {ECO:0000259|PROSITE:PS51032};	--	GO:0005634,nucleus; GO:0005886,plasma membrane; GO:0003677,DNA binding; GO:0003700,DNA-binding transcription factor activity; GO:0045893,positive regulation of DNA-templated transcription; GO:0009408,response to heat; GO:0009651,response to salt stress; GO:0009414,response to water deprivation; GO:0003674,molecular_function; GO:0003676,nucleic acid binding; GO:0005488,binding; GO:0097159,organic …
LOC100049021	3555.34	3306.69	3438.26	587.255	2405.07	1640.55	157.622	1192.92	490.87	5829.06	3691.44	3091.14	4145.03	3863.1	5211.9	67.9344	84.1221	55.5676	126084	134642	125546	14288	90776	59021	6430	48974	20899	176414	135611	114838	139499	146803	197765	2960	3726	2499	NC_057809.1	28264732	28265811	+	LOC100049021	--	--	--	alpha/beta-gliadin-like [Triticum aestivum]	GDA0_WHEAT RecName: Full=Alpha/beta-gliadin; AltName: Full=Prolamin; Flags: Precursor;	A0A0E3Z6M6_WHEAT SubName: Full=Alpha-gliadin {ECO:0000313|EMBL:AKC91149.1}; SubName: Full=Alpha-gliadin (Fragment) {ECO:0000313|EnsemblPlants:TraesCS6A02G049800.1.cds1}; SubName: Full=CSA_alpha gliadin 10 {ECO:0000313|EMBL:ATL17035.1}; SubName: Full=Gliadin alpha-A10 {ECO:0000313|EMBL:AWK59807.1}; Flags: Fragment;	--	GO:0045735,nutrient reservoir activity; GO:0003674,molecular_function
LOC100049022	120.305	100.123	113.226	20.9299	61.2257	48.7545	5.2317	22.5107	8.6266	107.745	79.6298	84.7007	83.0585	67.8633	89.651	5.1715	3.9219	3.355	4298	4107	4165	513	2328	1767	215	931	370	3285	2947	3170	2816	2598	3427	227	175	152	NC_057809.1	28156931	28158018	+	LOC100049022	--	--	--	CSA_alpha gliadin 8 [Triticum aestivum]	GDA0_WHEAT RecName: Full=Alpha/beta-gliadin; AltName: Full=Prolamin; Flags: Precursor;	I0IT63_WHEAT SubName: Full=Alpha/beta-gliadin {ECO:0000313|EMBL:BAM08462.1, ECO:0000313|EnsemblPlants:TraesCS6A02G049600.1.cds1}; SubName: Full=CSA_alpha gliadin 8 {ECO:0000313|EMBL:ATL17033.1}; SubName: Full=Gliadin alpha-A8 {ECO:0000313|EMBL:AWK59805.1};	--	GO:0045735,nutrient reservoir activity; GO:0003674,molecular_function
LOC100049023	7.1996	7.9717	6.9562	61.31	34.8193	47.7712	16.2858	10.4295	15.4804	13.5155	22.8974	21.5944	23.5633	25.0867	20.7773	12.401	19.6019	17.34	387	492	385	2261	1992	2605	1007	649	999	620	1275	1216	1202	1445	1195	819	1316	1182	NC_057810.1	196282223	196283966	-	LOC100049023	--	K13424 WRKY transcription factor 33 | (RefSeq) WRKY transcription factor WRKY24-like (A)	ko04016: MAPK signaling pathway - plant; ko04626: Plant-pathogen interaction	unnamed protein product [Triticum turgidum subsp. durum]	WRK71_ORYSI RecName: Full=WRKY transcription factor WRKY71 {ECO:0000303|PubMed:15047897}; Short=OsWRKY71 {ECO:0000303|PubMed:15047897};	A0A446W7H6_TRITD RecName: Full=WRKY domain-containing protein {ECO:0000259|PROSITE:PS50811};	--	GO:0005634,nucleus; GO:0003700,DNA-binding transcription factor activity; GO:1990841,promoter-specific chromatin binding; GO:0043565,sequence-specific DNA binding; GO:0006952,defense response; GO:0050832,defense response to fungus; GO:0009740,gibberellic acid mediated signaling pathway; GO:0009685,gibberellin metabolic process; GO:0009938,negative regulation of gibberellic acid mediated signaling…
LOC100049024	2.3558	2.8791	3.6164	8.169	3.9985	6.592	1.0735	0.8534	1.4084	6.1665	8.748	7.2178	3.3632	3.1735	3.5511	1.036	1.9318	1.6929	124	174	196	295	224	352	65	52	89	277	477	398	168	179	200	67	127	113	NC_057795.1	93459522	93462006	-	LOC100049024	--	K13424 WRKY transcription factor 33 | (RefSeq) probable WRKY transcription factor 26 (A)	ko04016: MAPK signaling pathway - plant; ko04626: Plant-pathogen interaction	WRKY transcription factor, partial [Triticum aestivum]	WRK24_ORYSI RecName: Full=WRKY transcription factor WRKY24 {ECO:0000303|PubMed:16919842}; Short=OsWRKY24 {ECO:0000303|PubMed:16919842};	A0A191XX43_WHEAT SubName: Full=WRKY transcription factor {ECO:0000313|EMBL:ANJ45122.1}; Flags: Fragment;	--	GO:0005634,nucleus; GO:0003700,DNA-binding transcription factor activity; GO:0043565,sequence-specific DNA binding; GO:0009738,abscisic acid-activated signaling pathway; GO:0009740,gibberellic acid mediated signaling pathway; GO:0009788,negative regulation of abscisic acid-activated signaling pathway; GO:0009938,negative regulation of gibberellic acid mediated signaling pathway; GO:0045893,positi…
LOC100049026	4.6029	5.9809	4.3254	22.8112	16.4811	17.0701	8.0246	6.3188	7.0049	8.105	13.7385	10.1415	7.2362	7.5694	6.3482	19.8254	18.128	17.6579	185	276	179	629	705	696	371	294	338	278	572	427	276	326	273	979	910	900	NC_057797.1	689773893	689775230	-	LOC100049026	--	K13425 WRKY transcription factor 22 | (RefSeq) WRKY transcription factor 22-like (A)	ko04016: MAPK signaling pathway - plant; ko04626: Plant-pathogen interaction	WRKY transcription factor WRKY51-like [Triticum dicoccoides]	WRK11_ARATH RecName: Full=Probable WRKY transcription factor 11; AltName: Full=WRKY DNA-binding protein 11;	A0A453CTQ7_AEGTS RecName: Full=WRKY domain-containing protein {ECO:0000259|PROSITE:PS50811};	--	GO:0005634,nucleus; GO:0005516,calmodulin binding; GO:0003700,DNA-binding transcription factor activity; GO:0000976,transcription cis-regulatory region binding; GO:0042742,defense response to bacterium; GO:0009682,induced systemic resistance; GO:2000022,regulation of jasmonic acid mediated signaling pathway; GO:0009617,response to bacterium; GO:0003674,molecular_function; GO:0005488,binding; GO:0…
LOC100049028	2.0398	2.1519	1.5068	2.1776	0.9718	1.4443	0.0749	0.0248	0.0239	0.8753	2.9121	1.9198	0.666	0.4558	0.5907	0.0702	0.207	0.0453	71	86	54	52	36	51	3	1	1	26	105	70	22	17	22	3	9	2	NC_057794.1	575513050	575514162	+	LOC100049028	--	K18835 WRKY transcription factor 2 | (RefSeq) probable WRKY transcription factor 34 (A)	ko04626: Plant-pathogen interaction	transcription factor WRKY19 [Triticum aestivum]	WRK19_ORYSJ RecName: Full=Transcription factor WRKY19 {ECO:0000305}; Short=OsWRKY19 {ECO:0000303|PubMed:15047897}; AltName: Full=WRKY transcription factor 19 {ECO:0000305};	A0A446JAY2_TRITD RecName: Full=WRKY domain-containing protein {ECO:0000259|PROSITE:PS50811};	--	GO:0005634,nucleus; GO:0003700,DNA-binding transcription factor activity; GO:0000976,transcription cis-regulatory region binding; GO:0006952,defense response; GO:0003674,molecular_function; GO:0140110,transcription regulator activity; GO:0001067,transcription regulatory region nucleic acid binding; GO:0003676,nucleic acid binding; GO:0003677,DNA binding; GO:0003690,double-stranded DNA binding; GO…
LOC100049029	7.4062	7.4132	7.0588	5.6393	4.7777	6.3744	4.4925	3.533	3.1306	5.6669	6.536	7.5447	2.9994	4.2811	2.6861	6.8603	7.0804	6.4504	268	308	263	140	184	234	187	148	136	175	245	286	103	166	104	305	320	296	NC_057805.1	101103577	101106371	-	LOC100049029	--	K18835 WRKY transcription factor 2 | (RefSeq) probable WRKY transcription factor 34 (A)	ko04626: Plant-pathogen interaction	WRKY transcription factor 34 [Hordeum vulgare]	WRK55_ARATH RecName: Full=WRKY transcription factor 55; AltName: Full=WRKY DNA-binding protein 55;	F2DP39_HORVV SubName: Full=Predicted protein {ECO:0000313|EMBL:BAJ96860.1}; Flags: Fragment;	--	GO:0005634,nucleus; GO:0003700,DNA-binding transcription factor activity; GO:0043565,sequence-specific DNA binding; GO:0000976,transcription cis-regulatory region binding; GO:0010468,regulation of gene expression; GO:0003674,molecular_function; GO:0140110,transcription regulator activity; GO:0003676,nucleic acid binding; GO:0003677,DNA binding; GO:0005488,binding; GO:0097159,organic cyclic compou…
LOC100049030	2.7213	2.7163	2.346	2.7632	2.7867	3.3154	4.1466	4.9391	4.2278	0.5733	1.5053	2.1599	1.7399	2.2827	2.1718	6.3709	5.6307	6.5824	89	102	79	62	97	110	156	187	166	16	51	74	54	80	76	256	230	273	NC_057805.1	371104088	371107835	+	LOC100049030	--	K03259 translation initiation factor 4E | (RefSeq) eukaryotic translation initiation factor NCBP (A)	--	eukaryotic translation initiation factor NCBP [Triticum aestivum]	IF4E3_WHEAT RecName: Full=Eukaryotic translation initiation factor NCBP; AltName: Full=Novel cap-binding protein; Short=nCBP; AltName: Full=mRNA cap-binding protein;	A0A453IG23_AEGTS RecName: Full=mRNA cap-binding protein {ECO:0000256|ARBA:ARBA00030245};	Predicted mRNA cap-binding protein related to eIF-4E	GO:0016281,eukaryotic translation initiation factor 4F complex; GO:0000340,RNA 7-methylguanosine cap binding; GO:0003743,translation initiation factor activity; GO:0050896,response to stimulus; GO:0000339,RNA cap binding; GO:0003674,molecular_function; GO:0003676,nucleic acid binding; GO:0003723,RNA binding; GO:0005488,binding; GO:0097159,organic cyclic compound binding; GO:1901363,heterocyclic c…
LOC100049031	66.6055	63.9419	64.1264	43.8835	34.7689	33.6974	47.2796	34.1514	37.9176	30.6867	44.9492	48.0372	29.8356	36.4899	27.4352	47.0786	48.9748	46.9121	4606	5077	4566	2082	2559	2364	3761	2734	3148	1811	3220	3480	1958	2704	2030	4000	4230	4114	NC_057810.1	153906548	153909829	+	LOC100049031	--	K03262 translation initiation factor 5 | (RefSeq) eukaryotic translation initiation factor 5 (A)	--	eukaryotic translation initiation factor 5 [Triticum aestivum]	IF5_MAIZE RecName: Full=Eukaryotic translation initiation factor 5; Short=eIF-5;	A3RCW1_WHEAT SubName: Full=Translation initiation factor eIF5 {ECO:0000313|EMBL:ABO15892.1, ECO:0000313|EnsemblPlants:TraesCS6B02G147200.1.cds1};	Translation initiation factor 5 (eIF-5)	GO:0005829,cytosol; GO:0071074,eukaryotic initiation factor eIF2 binding; GO:0005092,GDP-dissociation inhibitor activity; GO:0005525,GTP binding; GO:0003743,translation initiation factor activity; GO:0001732,formation of cytoplasmic translation initiation complex; GO:0001731,formation of translation preinitiation complex; GO:0003674,molecular_function; GO:0005488,binding; GO:0005515,protein bindi…
LOC100049033	10.2264	8.8282	8.3569	13.9866	14.8785	14.8545	3.8968	5.1563	4.8595	6.7834	17.0041	17.2877	8.7585	9.2281	10.6944	5.775	5.3023	5.5596	454	450	382	426	703	669	199	265	259	257	782	804	369	439	508	315	294	313	NC_057802.1	400607839	400609432	-	LOC100049033	--	K13425 WRKY transcription factor 22 | (RefSeq) WRKY transcription factor 22-like (A)	ko04016: MAPK signaling pathway - plant; ko04626: Plant-pathogen interaction	probable WRKY transcription factor 65 [Aegilops tauschii subsp. strangulata]	WRK65_ARATH RecName: Full=Probable WRKY transcription factor 65; AltName: Full=WRKY DNA-binding protein 65;	A0A453FI84_AEGTS RecName: Full=WRKY domain-containing protein {ECO:0000259|PROSITE:PS50811};	--	GO:0005634,nucleus; GO:0003700,DNA-binding transcription factor activity; GO:0000976,transcription cis-regulatory region binding; GO:0003674,molecular_function; GO:0140110,transcription regulator activity; GO:0001067,transcription regulatory region nucleic acid binding; GO:0003676,nucleic acid binding; GO:0003677,DNA binding; GO:0003690,double-stranded DNA binding; GO:0005488,binding; GO:0043565,…
LOC100049034	26.5002	24.928	26.2244	23.5019	22.4708	24.1071	24.5297	27.2564	28.0978	20.5886	51.4054	59.2278	15.4255	18.6107	15.3217	27.5183	26.0973	28.1364	1374	1484	1400	836	1240	1268	1463	1636	1749	911	2761	3217	759	1034	850	1753	1690	1850	NC_057802.1	315141725	315148795	+	LOC100049034	--	K12795 suppressor of G2 allele of SKP1 | (RefSeq) protein SGT1 homolog (A)	ko04626: Plant-pathogen interaction	protein SGT1 homolog [Triticum aestivum]	SGT1_ORYSJ RecName: Full=Protein SGT1 homolog {ECO:0000250|UniProtKB:Q08446}; Short=OsSGT1 {ECO:0000303|PubMed:18257679}; AltName: Full=Suppressor of G2 allele of SKP1 homolog {ECO:0000250|UniProtKB:Q08446};	A0A453F309_AEGTS SubName: Full=Uncharacterized protein {ECO:0000313|EnsemblPlants:AET3Gv20554100.1};	Suppressor of G2 allele of skp1	GO:0005737,cytoplasm; GO:0005634,nucleus; GO:0051087,chaperone binding; GO:0042742,defense response to bacterium; GO:0050832,defense response to fungus; GO:0050821,protein stabilization; GO:0003674,molecular_function; GO:0005488,binding; GO:0005515,protein binding; GO:0006950,response to stress; GO:0006952,defense response; GO:0008150,biological_process; GO:0009605,response to external stimulus; …
LOC100049035	205.829	202.409	213.152	84.9639	55.7298	60.7059	36.4647	25.079	26.464	129.275	171.338	180.977	45.8257	49.1568	41.4704	46.9497	39.3573	41.2639	11875	13408	12662	3363	3422	3553	2420	1675	1833	6365	10240	10938	2509	3039	2560	3328	2836	3019	NC_057803.1	569445553	569448443	-	LOC100049035	--	K07374 tubulin alpha | (RefSeq) tubulin alpha-3 chain (A)	ko04145: Phagosome; ko04814: Motor proteins	unnamed protein product [Triticum turgidum subsp. durum]	TBA3_HORVU RecName: Full=Tubulin alpha-3 chain;	A0A446R7I4_TRITD RecName: Full=Tubulin alpha chain {ECO:0000256|RuleBase:RU000352};	Alpha tubulin	GO:0005737,cytoplasm; GO:0005874,microtubule; GO:0005525,GTP binding; GO:0005200,structural constituent of cytoskeleton; GO:0007017,microtubule-based process; GO:0000166,nucleotide binding; GO:0003674,molecular_function; GO:0005488,binding; GO:0017076,purine nucleotide binding; GO:0019001,guanyl nucleotide binding; GO:0032553,ribonucleotide binding; GO:0032555,purine ribonucleotide binding; GO:00…
LOC100049036	14.1287	14.1267	13.9951	5.1485	3.9462	3.5338	2.1387	1.3207	1.2295	4.3037	8.9569	8.941	2.685	2.2959	2.8577	2.4315	2.0964	2.3003	804	923	820	201	239	204	140	87	84	209	528	533	145	140	174	170	149	166	NC_057805.1	32836215	32839029	+	LOC100049036	--	K07374 tubulin alpha | (RefSeq) tubulin alpha-3 chain (A)	ko04145: Phagosome; ko04814: Motor proteins	unnamed protein product [Triticum turgidum subsp. durum]	TBA3_HORVU RecName: Full=Tubulin alpha-3 chain;	A0A453H952_AEGTS RecName: Full=Tubulin alpha chain {ECO:0000256|RuleBase:RU000352};	Alpha tubulin	GO:0005737,cytoplasm; GO:0005874,microtubule; GO:0005525,GTP binding; GO:0005200,structural constituent of cytoskeleton; GO:0007017,microtubule-based process; GO:0000166,nucleotide binding; GO:0003674,molecular_function; GO:0005488,binding; GO:0017076,purine nucleotide binding; GO:0019001,guanyl nucleotide binding; GO:0032553,ribonucleotide binding; GO:0032555,purine ribonucleotide binding; GO:00…
LOC100049037	50.6066	48.4205	44.1124	53.1308	37.1763	41.7543	31.6568	23.1021	24.2567	22.2427	32.945	33.5062	27.3844	22.5041	24.3386	39.4743	39.6966	36.0435	2810	3087	2522	2024	2197	2352	2022	1485	1617	1054	1895	1949	1443	1339	1446	2693	2753	2538	NC_057807.1	591023127	591025618	+	LOC100049037	--	K07374 tubulin alpha | (RefSeq) tubulin alpha-2 chain (A)	ko04145: Phagosome; ko04814: Motor proteins	tubulin alpha-2 chain-like [Triticum dicoccoides]	TBA2_HORVU RecName: Full=Tubulin alpha-2 chain;	A4K4Y8_WHEAT RecName: Full=Tubulin alpha chain {ECO:0000256|RuleBase:RU000352};	Alpha tubulin	GO:0005737,cytoplasm; GO:0005874,microtubule; GO:0005525,GTP binding; GO:0005200,structural constituent of cytoskeleton; GO:0007017,microtubule-based process; GO:0000166,nucleotide binding; GO:0003674,molecular_function; GO:0005488,binding; GO:0017076,purine nucleotide binding; GO:0019001,guanyl nucleotide binding; GO:0032553,ribonucleotide binding; GO:0032555,purine ribonucleotide binding; GO:00…
LOC100049038	2.5808	2.4385	2.0052	0.912	1.0728	0.8789	1.4413	1.216	1.2377	1.0997	1.8874	2.0456	0.7087	0.6423	0.6871	1.9605	1.9662	1.0977	165	179	132	40	73	57	106	90	95	60	125	137	43	44	47	154	157	89	NC_057805.1	405223741	405227083	+	LOC100049038	--	K07374 tubulin alpha | (RefSeq) tubulin alpha-2 chain (A)	ko04145: Phagosome; ko04814: Motor proteins	tubulin alpha-2 chain-like [Triticum dicoccoides]	TBA2_ELEIN RecName: Full=Tubulin alpha-2 chain; AltName: Full=Alpha-2-tubulin;	A4K4Z0_WHEAT RecName: Full=Tubulin alpha chain {ECO:0000256|RuleBase:RU000352};	Alpha tubulin	GO:0005737,cytoplasm; GO:0005874,microtubule; GO:0005525,GTP binding; GO:0005200,structural constituent of cytoskeleton; GO:0007017,microtubule-based process; GO:0000166,nucleotide binding; GO:0003674,molecular_function; GO:0005488,binding; GO:0017076,purine nucleotide binding; GO:0019001,guanyl nucleotide binding; GO:0032553,ribonucleotide binding; GO:0032555,purine ribonucleotide binding; GO:00…
LOC100049039	7.9083	7.9904	6.8553	2.1234	2.4117	2.2224	1.8695	1.8127	2.3258	3.3531	6.1275	5.6619	1.4437	1.8774	2.0585	0.861	0.972	0.9983	456	529	407	84	148	130	124	121	161	165	366	342	79	116	127	61	70	73	NC_057799.1	156581221	156584338	-	LOC100049039	--	K07374 tubulin alpha | (RefSeq) tubulin alpha-1 chain (A)	ko04145: Phagosome; ko04814: Motor proteins	tubulin alpha-1 chain [Aegilops tauschii subsp. strangulata]	TBA1_HORVU RecName: Full=Tubulin alpha-1 chain;	A4K4Z3_WHEAT RecName: Full=Tubulin alpha chain {ECO:0000256|RuleBase:RU000352};	Alpha tubulin	GO:0005737,cytoplasm; GO:0005874,microtubule; GO:0005525,GTP binding; GO:0005200,structural constituent of cytoskeleton; GO:0007017,microtubule-based process; GO:0000166,nucleotide binding; GO:0003674,molecular_function; GO:0005488,binding; GO:0017076,purine nucleotide binding; GO:0019001,guanyl nucleotide binding; GO:0032553,ribonucleotide binding; GO:0032555,purine ribonucleotide binding; GO:00…
LOC100049043	10.145	8.6364	8.3157	17.5112	15.2835	15.6584	20.7719	19.6189	19.2355	3.7763	7.0505	5.8797	10.8309	12.7597	12.244	19.8512	19.7112	22.5863	532	520	449	630	853	833	1253	1191	1211	169	383	323	539	717	687	1279	1291	1502	NC_057806.1	482577894	482585348	-	LOC100049043	--	--	--	methyl-CpG-binding domain-containing protein 2 [Triticum aestivum]	MBD2_ARATH RecName: Full=Methyl-CpG-binding domain-containing protein 2; Short=AtMBD2; Short=MBD02; AltName: Full=Methyl-CpG-binding protein MBD2;	A0A3B6KKM0_WHEAT SubName: Full=Uncharacterized protein {ECO:0000313|EnsemblPlants:TraesCS5A02G272500.1};	Methyl-CpG binding transcription regulators	GO:0000118,histone deacetylase complex; GO:0005634,nucleus; GO:0003677,DNA binding; GO:0019899,enzyme binding; GO:0008270,zinc ion binding; GO:0003674,molecular_function; GO:0003676,nucleic acid binding; GO:0005488,binding; GO:0097159,organic cyclic compound binding; GO:1901363,heterocyclic compound binding; GO:0005515,protein binding; GO:0043167,ion binding; GO:0043169,cation binding; GO:0046872…
LOC100049046	1.2326	1.5186	1.1679	0.7011	0.7344	0.9187	1.9862	2.0516	1.5275	0.5284	1.5381	1.4349	1.1404	0.6172	1.0396	3.0831	2.3348	1.9914	41	58	40	16	26	31	76	79	61	15	53	50	36	22	37	126	97	84	NC_057796.1	347061119	347063197	-	LOC100049046	--	--	--	LOW QUALITY PROTEIN: methyl-CpG-binding domain-containing protein 4 [Triticum aestivum]	MBD4_ARATH RecName: Full=Methyl-CpG-binding domain-containing protein 4; Short=AtMBD4; Short=MBD04; AltName: Full=Methyl-CpG-binding protein MBD4;	A0A452Z2W3_AEGTS SubName: Full=Uncharacterized protein {ECO:0000313|EnsemblPlants:AET1Gv20615100.1};	Methyl-CpG binding transcription regulators	GO:0000118,histone deacetylase complex; GO:0005634,nucleus; GO:0008327,methyl-CpG binding; GO:0008270,zinc ion binding; GO:0000166,nucleotide binding; GO:0003674,molecular_function; GO:0003676,nucleic acid binding; GO:0003677,DNA binding; GO:0005488,binding; GO:0036094,small molecule binding; GO:0043565,sequence-specific DNA binding; GO:0097159,organic cyclic compound binding; GO:1901265,nucleosi…
LOC100049048	58.0802	57.7525	40.7041	0.3171	1.4307	1.5725	0.2521	0.4384	0.6644	9.9834	31.4633	28.7593	2.2922	2.5713	5.523	0.5016	0.2612	0.4002	1602	1829	1156	6	42	44	8	14	22	235	899	831	60	76	163	17	9	14	NC_057798.1	252473648	252474747	-	LOC100049048	--	K08901 photosystem II oxygen-evolving enhancer protein 3 | (RefSeq) oxygen-evolving enhancer protein 3, chloroplastic (A)	ko00195: Photosynthesis; ko01100: Metabolic pathways	predicted protein, partial [Hordeum vulgare subsp. vulgare]	PSBQ_ORYSI RecName: Full=Oxygen-evolving enhancer protein 3, chloroplastic; Short=OEE3; AltName: Full=LP02; Flags: Precursor;	F2CYT8_HORVV SubName: Full=Predicted protein {ECO:0000313|EMBL:BAJ88009.1}; Flags: Fragment;	--	GO:0009535,chloroplast thylakoid membrane; GO:0019898,extrinsic component of membrane; GO:0009654,photosystem II oxygen evolving complex; GO:0009536,plastid; GO:0005509,calcium ion binding; GO:0015979,photosynthesis; GO:0003674,molecular_function; GO:0005488,binding; GO:0043167,ion binding; GO:0043169,cation binding; GO:0046872,metal ion binding; GO:0008150,biological_process; GO:0008152,metaboli…
LOC100049050	1.5003	1.5436	1.6361	2.0206	1.0882	1.6173	4.1951	3.0468	3.4787	0.6683	1.3467	1.6416	1.0355	1.1627	1.1234	4.2418	4.1938	4.6079	171	202	192	158	132	187	550	402	476	65	159	196	112	142	137	594	597	666	NC_057813.1	577683112	577689733	-	LOC100049050	--	K13950 para-aminobenzoate synthetase [EC:2.6.1.85] | (RefSeq) probable aminodeoxychorismate synthase, chloroplastic isoform X1 (A)	ko00790: Folate biosynthesis; ko01240: Biosynthesis of cofactors	probable aminodeoxychorismate synthase, chloroplastic isoform X1 [Triticum aestivum]	ADCS_ORYSJ RecName: Full=Probable aminodeoxychorismate synthase, chloroplastic; Short=ADC synthase; EC=2.6.1.85; AltName: Full=P-aminobenzoic acid synthase; Short=PABA synthase; AltName: Full=Para-aminobenzoate synthase; Flags: Precursor;	A0A446YRI4_TRITD RecName: Full=Aminodeoxychorismate synthase {ECO:0000256|ARBA:ARBA00013139}; EC=2.6.1.85 {ECO:0000256|ARBA:ARBA00013139}; AltName: Full=Para-aminobenzoate synthase {ECO:0000256|ARBA:ARBA00031329}; AltName: Full=p-aminobenzoic acid synthase {ECO:0000256|ARBA:ARBA00031904};	Para-aminobenzoate (PABA) synthase ABZ1	GO:0009507,chloroplast; GO:0005737,cytoplasm; GO:0046820,4-amino-4-deoxychorismate synthase activity; GO:0046656,folic acid biosynthetic process; GO:0006541,glutamine metabolic process; GO:0008153,para-aminobenzoic acid biosynthetic process; GO:0046654,tetrahydrofolate biosynthetic process; GO:0003674,molecular_function; GO:0003824,catalytic activity; GO:0008483,transaminase activity; GO:0016740,…
LOC100049054	5.455	5.8586	5.688	1.3414	1.1005	1.501	1.091	0.6794	0.9338	2.3725	3.6829	3.2106	1.1461	0.9838	1.1416	0.6537	0.5627	0.4354	326	402	350	55	70	91	75	47	67	121	228	201	65	63	73	48	42	33	NC_057797.1	151425738	151429018	+	LOC100049054	--	K07374 tubulin alpha | (RefSeq) tubulin alpha-1 chain (A)	ko04145: Phagosome; ko04814: Motor proteins	tubulin alpha-1 chain [Aegilops tauschii subsp. strangulata]	TBA1_HORVU RecName: Full=Tubulin alpha-1 chain;	A4K4Z3_WHEAT RecName: Full=Tubulin alpha chain {ECO:0000256|RuleBase:RU000352};	Alpha tubulin	GO:0005737,cytoplasm; GO:0005874,microtubule; GO:0005525,GTP binding; GO:0005200,structural constituent of cytoskeleton; GO:0007017,microtubule-based process; GO:0000166,nucleotide binding; GO:0003674,molecular_function; GO:0005488,binding; GO:0017076,purine nucleotide binding; GO:0019001,guanyl nucleotide binding; GO:0032553,ribonucleotide binding; GO:0032555,purine ribonucleotide binding; GO:00…
LOC100049055	2.2123	2.878	3.1957	13.6944	8.3803	10.8485	4.0899	2.1287	3.0207	6.1362	9.8671	9.2091	5.3854	5.6448	4.2792	3.7038	5.8856	4.8471	158	236	235	671	637	786	336	176	259	374	730	689	365	432	327	325	525	439	NC_057794.1	55703554	55706289	-	LOC100049055	--	K13424 WRKY transcription factor 33 | (RefSeq) probable WRKY transcription factor 26 isoform X1 (A)	ko04016: MAPK signaling pathway - plant; ko04626: Plant-pathogen interaction	probable WRKY transcription factor 26 isoform X1 [Triticum aestivum]	WRK24_ORYSJ RecName: Full=WRKY transcription factor WRKY24 {ECO:0000303|PubMed:15047897}; Short=OsWRKY24 {ECO:0000303|PubMed:15047897};	A0A3B5XUY1_WHEAT SubName: Full=Uncharacterized protein {ECO:0000313|EnsemblPlants:TraesCS1A02G070400.1};	--	GO:0005634,nucleus; GO:0003700,DNA-binding transcription factor activity; GO:0043565,sequence-specific DNA binding; GO:0009738,abscisic acid-activated signaling pathway; GO:0009740,gibberellic acid mediated signaling pathway; GO:0009788,negative regulation of abscisic acid-activated signaling pathway; GO:0009938,negative regulation of gibberellic acid mediated signaling pathway; GO:0045893,positi…
LOC100049056	0.8815	1.1144	0.6076	3.2328	1.9504	2.2143	0.0989	0.0737	0.1895	0.6664	1.5921	1.4386	0.7491	0.6899	0.5847	0.2083	0.1594	0.1345	31	45	22	78	73	79	4	3	8	20	58	53	25	26	22	9	7	6	NC_057796.1	478546382	478547452	+	LOC100049056	--	K13425 WRKY transcription factor 22 | (RefSeq) WRKY transcription factor 22-like (A)	ko04016: MAPK signaling pathway - plant; ko04626: Plant-pathogen interaction	transcription factor WRKY19 [Aegilops tauschii subsp. strangulata]	WRK19_ORYSJ RecName: Full=Transcription factor WRKY19 {ECO:0000305}; Short=OsWRKY19 {ECO:0000303|PubMed:15047897}; AltName: Full=WRKY transcription factor 19 {ECO:0000305};	A0A452ZYX0_AEGTS RecName: Full=WRKY domain-containing protein {ECO:0000259|PROSITE:PS50811};	--	GO:0005634,nucleus; GO:0003700,DNA-binding transcription factor activity; GO:0000976,transcription cis-regulatory region binding; GO:0006952,defense response; GO:0003674,molecular_function; GO:0140110,transcription regulator activity; GO:0001067,transcription regulatory region nucleic acid binding; GO:0003676,nucleic acid binding; GO:0003677,DNA binding; GO:0003690,double-stranded DNA binding; GO…
LOC100125681	0.93	1.0639	0.9706	0.5665	0.3521	0.4242	0.6878	0.3957	0.4972	0.9271	1.0586	1.113	0.2633	0.3109	0.3113	0.5423	0.3779	0.5473	67	88	72	28	27	31	57	33	43	57	79	84	18	24	24	48	34	50	NC_057795.1	136738666	136745978	-	LOC100125681	--	K14724 solute carrier family 9 (sodium/hydrogen exchanger), member 8 | (RefSeq) sodium/hydrogen exchanger 6-like (A)	--	sodium/hydrogen exchanger 1 [Triticum aestivum]	NHX1_ORYSJ RecName: Full=Sodium/hydrogen exchanger 1 {ECO:0000303|PubMed:10395929}; AltName: Full=Na(+)/H(+) exchanger 1 {ECO:0000303|PubMed:10395929}; Short=OsNHX1 {ECO:0000303|PubMed:10395929};	A0A446JMN7_TRITD RecName: Full=Na_H_Exchanger domain-containing protein {ECO:0000259|Pfam:PF00999};	Sodium/hydrogen exchanger protein	GO:0016021,integral component of membrane; GO:0005886,plasma membrane; GO:0005774,vacuolar membrane; GO:0015386,potassium:proton antiporter activity; GO:0015385,sodium:proton antiporter activity; GO:0071805,potassium ion transmembrane transport; GO:0051453,regulation of intracellular pH; GO:0098719,sodium ion import across plasma membrane; GO:0003674,molecular_function; GO:0005215,transporter act…
LOC100125685	3.6136	3.4316	4.5455	4.6642	2.0044	1.9527	2.1573	1.7864	1.0879	0.7397	1.492	1.4961	1.2157	7.0695	1.7903	0.2126	0.0523	0.2232	166	181	215	147	98	91	114	95	60	29	71	72	53	348	88	12	3	13	NC_057800.1	440214112	440215746	+	LOC100125685	--	K13082 bifunctional dihydroflavonol 4-reductase/flavanone 4-reductase [EC:1.1.1.219 1.1.1.234] | (RefSeq) dihydroflavonol 4-reductase (A)	ko00941: Flavonoid biosynthesis; ko01100: Metabolic pathways; ko01110: Biosynthesis of secondary metabolites	dihydroflavonol 4-reductase-like [Triticum dicoccoides]	DFRA_HORVU RecName: Full=Dihydroflavonol 4-reductase; Short=DFR; EC=1.1.1.219 {ECO:0000250|UniProtKB:Q9XES5}; AltName: Full=Dihydrokaempferol 4-reductase; AltName: Full=Flavanone 4-reductase; Short=FNR; EC=1.1.1.234 {ECO:0000250|UniProtKB:Q9XES5};	A0A3B6EG31_WHEAT RecName: Full=Epimerase domain-containing protein {ECO:0000259|Pfam:PF01370};	Flavonol reductase/cinnamoyl-CoA reductase	GO:0045552,dihydrokaempferol 4-reductase activity; GO:0047890,flavanone 4-reductase activity; GO:0009718,anthocyanin-containing compound biosynthetic process; GO:0003674,molecular_function; GO:0003824,catalytic activity; GO:0016491,oxidoreductase activity; GO:0016614,oxidoreductase activity, acting on CH-OH group of donors; GO:0016616,oxidoreductase activity, acting on the CH-OH group of donors, …
LOC100125691	6.0305	5.4341	4.9333	15.6867	14.3179	13.9925	7.279	8.8357	8.7905	3.1255	7.5679	6.5537	8.872	9.0477	9.5163	8.6461	9.4339	9.4194	260	269	219	464	657	612	361	441	455	115	338	296	363	418	439	458	508	515	NC_057801.1	93809727	93811751	-	LOC100125691	--	K09286 EREBP-like factor | (RefSeq) ethylene-responsive transcription factor ABI4-like (A)	--	dehydration-responsive element-binding protein 2A-like [Triticum dicoccoides]	DRE2A_ORYSI RecName: Full=Dehydration-responsive element-binding protein 2A; Short=Protein DREB2A;	Q2TN71_WHEAT SubName: Full=DREB transcription factor 6 {ECO:0000313|EMBL:AAX13289.1};	--	GO:0005634,nucleus; GO:0003677,DNA binding; GO:0003700,DNA-binding transcription factor activity; GO:0003674,molecular_function; GO:0003676,nucleic acid binding; GO:0005488,binding; GO:0097159,organic cyclic compound binding; GO:1901363,heterocyclic compound binding; GO:0140110,transcription regulator activity; GO:0005575,cellular_component; GO:0005622,intracellular anatomical structure; GO:00432…
LOC100125692	1235.37	1375.57	1120.13	107.25	344.264	284.946	19.6991	88.9444	136.86	1664.66	1542.21	1852.59	365.348	443.272	436.323	41.797	48.7664	59.1607	42796	54714	39954	2549	12693	10014	785	3567	5692	49214	55344	67232	12011	16455	16173	1779	2110	2599	NC_057803.1	725218827	725219881	+	LOC100125692	--	--	--	avenin-like b4 precursor [Triticum aestivum]	AVLB1_WHEAT RecName: Full=Avenin-like b1; Short=TaAvlike-b1; Flags: Precursor;	A0A173DQZ1_WHEAT SubName: Full=Type-b avenin-like protein {ECO:0000313|EMBL:ANG56523.1};	--	GO:0045735,nutrient reservoir activity; GO:0003674,molecular_function
LOC100125693	1089.74	1109.3	932.034	301.483	1330.81	1256.74	25.6594	203.704	260.177	216.519	1095.93	954.136	1232.86	1089.8	1544.73	50.337	47.6938	42.6069	24404	28523	21491	4632	31719	28551	661	5281	6995	4138	25424	22384	26201	26152	37014	1385	1334	1210	NC_057802.1	48625790	48626471	+	LOC100125693	--	--	--	alpha-amylase inhibitor 0.19 [Aegilops tauschii subsp. strangulata]	IAA1_WHEAT RecName: Full=Alpha-amylase inhibitor 0.19; AltName: Full=0.19 alpha-AI; Short=0.19 AI; AltName: Allergen=Tri a 28;	A0A453E3G3_AEGTS RecName: Full=AAI domain-containing protein {ECO:0000259|SMART:SM00499};	--	GO:0005576,extracellular region; GO:0015066,alpha-amylase inhibitor activity; GO:0019863,IgE binding; GO:0004867,serine-type endopeptidase inhibitor activity; GO:0003674,molecular_function; GO:0004857,enzyme inhibitor activity; GO:0030234,enzyme regulator activity; GO:0098772,molecular function regulator activity; GO:0005488,binding; GO:0019865,immunoglobulin binding; GO:0044877,protein-containin…
LOC100125696	57.7906	48.7424	49.179	47.3945	26.1984	32.6643	129.652	74.7362	99.2635	79.899	131.082	158.716	16.739	20.0748	15.2294	23.4929	22.8319	21.1158	4653	4506	4077	2618	2245	2668	12008	6966	9595	5490	10933	13387	1279	1732	1312	2324	2296	2156	NC_057814.1	207518773	207523063	-	LOC100125696	--	K04079 molecular chaperone HtpG | (RefSeq) heat shock protein 81-1 (A)	ko04141: Protein processing in endoplasmic reticulum; ko04626: Plant-pathogen interaction	heat shock protein 81-1 [Aegilops tauschii subsp. strangulata]	HSP81_ORYSI RecName: Full=Heat shock protein 81-1; Short=HSP81-1; AltName: Full=Heat shock protein 82;	F4Y594_WHEAT SubName: Full=Heat shock protein 90 {ECO:0000313|EMBL:ADF31759.1, ECO:0000313|EnsemblPlants:TraesCS7D02G241100.1};	Molecular chaperone (HSP90 family)	GO:0005737,cytoplasm; GO:0005524,ATP binding; GO:0016887,ATP hydrolysis activity; GO:0051082,unfolded protein binding; GO:0006457,protein folding; GO:0000166,nucleotide binding; GO:0003674,molecular_function; GO:0005488,binding; GO:0017076,purine nucleotide binding; GO:0030554,adenyl nucleotide binding; GO:0032553,ribonucleotide binding; GO:0032555,purine ribonucleotide binding; GO:0032559,adenyl…
LOC100125697	4914.27	5957.41	6627.55	803.521	6286.12	3735.27	262.324	2536.66	1409.25	13016.7	8536.12	6682.53	10216.7	9414.36	10921.6	309.555	503.068	377.609	206388	287271	286592	23152	280979	159142	12673	123329	71055	466534	371370	294005	407193	423679	490779	15973	26388	20111	NC_057796.1	3182954	3184232	-	LOC100125697	--	--	--	low molecular weight glutenin subunit A3-2 [Triticum aestivum]	GLTB_WHEAT RecName: Full=Glutenin, low molecular weight subunit 1D1; Flags: Precursor;	Q00M59_WHEAT SubName: Full=Glutenin subunit {ECO:0000313|EMBL:ABM73526.1}; SubName: Full=LMW-D2 {ECO:0000313|EMBL:ATY51564.1}; SubName: Full=LMW-m glutenin subunit 4 {ECO:0000313|EMBL:AGU91658.1}; SubName: Full=LMW-m glutenin subunit 6 {ECO:0000313|EMBL:AGU91660.1}; SubName: Full=Low molecular weight glutenin subunit A3-3 {ECO:0000313|EMBL:AYP71741.1}; SubName: Full=Low molecular weight glutenin …	--	GO:0045735,nutrient reservoir activity; GO:0003674,molecular_function
LOC100125698	2.6354	1.7002	3.555	1.4939	1.9259	0.8178	0.4243	0.2108	0.8537	0.4003	1.9316	2.5623	1.5943	1.2297	3.8315	0	0.3908	0.2309	54	40	75	21	42	17	10	5	21	7	41	55	31	27	84	0	10	6	NC_057803.1	46214548	46215171	+	LOC100125698	--	--	--	trypsin/alpha-amylase inhibitor CMX1/CMX3 [Triticum urartu]	IACX1_WHEAT RecName: Full=Trypsin/alpha-amylase inhibitor CMX1/CMX3; AltName: Full=ITRL-1/ITRL-3; Flags: Precursor;	A0A446QN17_TRITD RecName: Full=AAI domain-containing protein {ECO:0000259|Pfam:PF00234};	--	GO:0005576,extracellular region; GO:0004867,serine-type endopeptidase inhibitor activity; GO:0003674,molecular_function; GO:0004857,enzyme inhibitor activity; GO:0004866,endopeptidase inhibitor activity; GO:0030234,enzyme regulator activity; GO:0030414,peptidase inhibitor activity; GO:0061134,peptidase regulator activity; GO:0061135,endopeptidase regulator activity; GO:0098772,molecular function …
LOC100125699	2509.45	2900.57	2829.33	899.99	2781.26	2018.63	267.339	1548.65	1120.38	1061.93	3122.69	2902.81	3252.17	3080.59	3544.03	137.287	219.796	202.931	52160	69223	60552	12834	61527	42565	6392	37264	27958	18837	67237	63207	64150	68614	78819	3506	5706	5349	NC_057808.1	3584207	3584839	+	LOC100125699	--	--	--	puroindoline-B-like [Triticum aestivum]	PUIB_WHEAT RecName: Full=Puroindoline-B; Flags: Precursor;	Q84QI5_WHEAT SubName: Full=GSP-1 Grain Softness Protein {ECO:0000313|EMBL:CAH10195.1, ECO:0000313|EnsemblPlants:TraesCS5D02G004000.1.cds1}; SubName: Full=Grain softness protein-1 {ECO:0000313|EMBL:AAP06762.1};	--	GO:0005615,extracellular space; GO:0016020,membrane; GO:0045735,nutrient reservoir activity; GO:0004867,serine-type endopeptidase inhibitor activity; GO:0090729,toxin activity; GO:0042742,defense response to bacterium; GO:0003674,molecular_function; GO:0004857,enzyme inhibitor activity; GO:0004866,endopeptidase inhibitor activity; GO:0030234,enzyme regulator activity; GO:0030414,peptidase inhibit…
LOC100125701	15.2683	14.7355	13.7066	6.095	2.9467	3.5796	2.846	2.1388	2.8414	2.6434	7.8874	8.456	2.1162	2.8754	3.0082	3.9184	3.7665	3.4493	555	615	513	152	114	132	119	90	124	82	297	322	73	112	117	175	171	159	NC_057806.1	635853200	635855412	+	LOC100125701	--	--	--	protein YLS3-like [Triticum dicoccoides]	LTG14_ARATH RecName: Full=Non-specific lipid transfer protein GPI-anchored 14 {ECO:0000303|PubMed:23893219}; Short=AtLTPG-14 {ECO:0000303|PubMed:23893219}; Short=Protein LTP-GPI-ANCHORED 14 {ECO:0000303|PubMed:23893219}; AltName: Full=Protein SENESCENCE ASSOCIATED GENES 27 {ECO:0000303|PubMed:16299172}; AltName: Full=Xylogen like protein 7 {ECO:0000303|PubMed:21558309}; Short=AtXYLP7 {ECO:0000303…	A0MAU4_WHEAT SubName: Full=Lipid transfer protein {ECO:0000313|EMBL:ABB90545.1};	--	GO:0031225,anchored component of membrane; GO:0005829,cytosol; GO:0005886,plasma membrane; GO:0008289,lipid binding; GO:0010150,leaf senescence; GO:0006869,lipid transport; GO:0080027,response to herbivore; GO:0009625,response to insect; GO:0003674,molecular_function; GO:0005488,binding; GO:0007275,multicellular organism development; GO:0008150,biological_process; GO:0032501,multicellular organis…
LOC100125711	6.6564	6.2193	6.0703	10.75	8.3684	8.1172	15.4854	11.9454	13.7051	2.8929	5.1436	5.9514	5.3018	5.8182	5.564	19.7379	16.7017	18.7658	426	457	400	472	570	527	1140	885	1053	158	341	399	322	399	381	1552	1335	1523	NC_057805.1	453436938	453441706	-	LOC100125711	--	K04382 serine/threonine-protein phosphatase 2A catalytic subunit [EC:3.1.3.16] | (RefSeq) serine/threonine-protein phosphatase PP2A-4 catalytic subunit isoform X1 (A)	ko03015: mRNA surveillance pathway; ko04136: Autophagy - other	serine/threonine-protein phosphatase PP2A-4 catalytic subunit isoform X1 [Aegilops tauschii subsp. strangulata]	PP2A4_ORYSJ RecName: Full=Serine/threonine-protein phosphatase PP2A-4 catalytic subunit; EC=3.1.3.16;	A0A453IV30_AEGTS RecName: Full=Serine/threonine-protein phosphatase {ECO:0000256|RuleBase:RU004273}; EC=3.1.3.16 {ECO:0000256|RuleBase:RU004273};	Serine/threonine protein phosphatase 2A, catalytic subunit	GO:0005737,cytoplasm; GO:0005634,nucleus; GO:0046872,metal ion binding; GO:0017018,myosin phosphatase activity; GO:0004722,protein serine/threonine phosphatase activity; GO:0000082,G1/S transition of mitotic cell cycle; GO:0003674,molecular_function; GO:0005488,binding; GO:0043167,ion binding; GO:0043169,cation binding; GO:0003824,catalytic activity; GO:0004721,phosphoprotein phosphatase activity…
LOC100125713	5.7573	6.6279	5.2179	19.8371	13.6844	13.4436	21.1846	16.7787	21.1053	3.2062	6.0668	7.4275	9.3554	9.6152	7.8448	21.9451	22.7744	22.3292	404	534	377	955	1022	957	1710	1363	1778	192	441	546	623	723	589	1892	1996	1987	NC_057800.1	382769679	382774430	-	LOC100125713	--	K14497 protein phosphatase 2C [EC:3.1.3.16] | (RefSeq) probable protein phosphatase 2C 6 (A)	ko04016: MAPK signaling pathway - plant; ko04075: Plant hormone signal transduction	probable protein phosphatase 2C 6 [Triticum dicoccoides]	P2C06_ORYSJ RecName: Full=Probable protein phosphatase 2C 6 {ECO:0000305}; Short=OsPP2C06 {ECO:0000303|PubMed:19021904}; EC=3.1.3.16 {ECO:0000305}; AltName: Full=ABI1-like protein 1 {ECO:0000305}; Short=OsABI-LIKE1 {ECO:0000303|PubMed:26491145}; Short=OsABIL1 {ECO:0000303|PubMed:26491145};	A5A6P8_WHEAT RecName: Full=Protein-serine/threonine phosphatase {ECO:0000256|ARBA:ARBA00013081}; EC=3.1.3.16 {ECO:0000256|ARBA:ARBA00013081};	Serine/threonine protein phosphatase	GO:0005829,cytosol; GO:0005634,nucleus; GO:0046872,metal ion binding; GO:0017018,myosin phosphatase activity; GO:0004722,protein serine/threonine phosphatase activity; GO:0009738,abscisic acid-activated signaling pathway; GO:0035970,peptidyl-threonine dephosphorylation; GO:0003674,molecular_function; GO:0005488,binding; GO:0043167,ion binding; GO:0043169,cation binding; GO:0003824,catalytic activ…
LOC100125715	1.469	2.2144	0.9877	0.2059	0.5309	0.2506	0.8104	0.8785	0.8942	0.4634	1.0636	0.7551	0.6251	0.6591	0.5281	0.6208	0.4071	0.8243	52	90	36	5	20	9	33	36	38	14	39	28	21	25	20	27	18	37	NC_057796.1	378822709	378825256	+	LOC100125715	--	--	--	pentatricopeptide repeat-containing protein [Hordeum vulgare]	LSD1_ORYSJ RecName: Full=Protein LSD1; AltName: Full=Protein LESION SIMULATING DISEASE 1; Short=OsLSD1; AltName: Full=Putative zinc finger LSD1;	A5HSI2_WHEAT SubName: Full=LSD1-type zinc finger protein {ECO:0000313|EMBL:ABQ23215.1, ECO:0000313|EnsemblPlants:TraesCS1A02G279500.3};	--	GO:0005634,nucleus; GO:0030154,cell differentiation; GO:0031348,negative regulation of defense response; GO:0034051,negative regulation of plant-type hypersensitive response; GO:0009626,plant-type hypersensitive response; GO:0045595,regulation of cell differentiation; GO:0008150,biological_process; GO:0009987,cellular process; GO:0032502,developmental process; GO:0048869,cellular developmental pr…
LOC100125726	186.352	156.803	142.928	31.2031	35.0101	34.3461	18.3765	25.4944	21.2633	38.939	96.2367	117.352	35.8662	37.0296	37.3359	23.8756	20.152	19.671	4161	4020	3286	478	832	778	472	659	570	742	2226	2745	760	886	892	655	562	557	NC_057797.1	507774577	507776588	-	LOC100125726	--	--	--	DNA-binding protein S1FA [Triticum aestivum]	S1FA2_ORYSJ RecName: Full=DNA-binding protein S1FA2;	A5WYH4_WHEAT SubName: Full=DNA-binding protein S1FA {ECO:0000313|EMBL:AAZ29609.1};	--	GO:0005634,nucleus; GO:0003677,DNA binding; GO:0006355,regulation of DNA-templated transcription; GO:0003674,molecular_function; GO:0003676,nucleic acid binding; GO:0005488,binding; GO:0097159,organic cyclic compound binding; GO:1901363,heterocyclic compound binding; GO:0006139,nucleobase-containing compound metabolic process; GO:0006351,DNA-templated transcription; GO:0006725,cellular aromatic c…
LOC100125727	268.662	270.653	270.833	69.2048	72.0983	71.5948	55.0156	57.3169	56.8594	96.6527	194.12	266.33	72.2525	74.9462	68.6969	40.7768	35.4606	37.8406	13224	15296	13726	2337	3777	3575	3115	3266	3360	4060	9898	13733	3375	3953	3618	2466	2180	2362	NC_057810.1	441978892	441982102	+	LOC100125727	--	K00134 glyceraldehyde 3-phosphate dehydrogenase (phosphorylating) [EC:1.2.1.12] | (RefSeq) glyceraldehyde-3-phosphate dehydrogenase 2, cytosolic (A)	ko00010: Glycolysis / Gluconeogenesis; ko00710: Carbon fixation in photosynthetic organisms; ko01100: Metabolic pathways; ko01110: Biosynthesis of secondary metabolites; ko01200: Carbon metabolism; ko01230: Biosynthesis of amino acids	unnamed protein product [Triticum turgidum subsp. durum]	G3PC2_ORYSJ RecName: Full=Glyceraldehyde-3-phosphate dehydrogenase 2, cytosolic; EC=1.2.1.12;	A0A446WDC7_TRITD RecName: Full=Glyceraldehyde-3-phosphate dehydrogenase {ECO:0000256|RuleBase:RU361160}; EC=1.2.1.- {ECO:0000256|RuleBase:RU361160};	Glyceraldehyde 3-phosphate dehydrogenase	GO:0005829,cytosol; GO:0004365,glyceraldehyde-3-phosphate dehydrogenase (NAD+) (phosphorylating) activity; GO:0051287,NAD binding; GO:0050661,NADP binding; GO:0006006,glucose metabolic process; GO:0006096,glycolytic process; GO:0003674,molecular_function; GO:0003824,catalytic activity; GO:0016491,oxidoreductase activity; GO:0016620,oxidoreductase activity, acting on the aldehyde or oxo group of d…
LOC100125730	11.6097	10.9526	10.1534	8.3368	8.4525	8.4757	2.5026	3.9427	2.7449	2.3968	7.3679	5.5502	6.0869	7.6176	7.2395	1.7264	1.7893	1.359	613	664	552	302	475	454	152	241	174	108	403	307	305	431	409	112	118	91	NC_057805.1	342179470	342183386	-	LOC100125730	--	K20869 putative beta-1,4-xylosyltransferase IRX9 [EC:2.4.2.-] | (RefSeq) probable glucuronosyltransferase Os03g0287800 (A)	--	probable glucuronosyltransferase Os03g0287800 [Triticum aestivum]	GT32_ORYSJ RecName: Full=Probable glucuronosyltransferase Os03g0287800; EC=2.4.-.-;	A6PZH6_WHEAT RecName: Full=Glycosyltransferases {ECO:0000256|RuleBase:RU363127}; EC=2.4.-.- {ECO:0000256|RuleBase:RU363127};	Beta-1,3-glucuronyltransferase B3GAT1/SQV-8	GO:0000139,Golgi membrane; GO:0016021,integral component of membrane; GO:0015018,galactosylgalactosylxylosylprotein 3-beta-glucuronosyltransferase activity; GO:0042285,xylosyltransferase activity; GO:0005975,carbohydrate metabolic process; GO:0071555,cell wall organization; GO:0010417,glucuronoxylan biosynthetic process; GO:0009834,plant-type secondary cell wall biogenesis; GO:0003674,molecular_f…
LOC100125731	2.5842	2.4539	1.7429	0	0.0674	0.0884	0	0.062	0.0747	0.6098	1.0221	1.3533	0.0756	0.1675	0.1509	0	0.0287	0.0142	144	157	100	0	4	5	0	4	5	29	59	79	4	10	9	0	2	1	NC_057802.1	79573572	79575268	+	LOC100125731	--	K15400 omega-hydroxypalmitate O-feruloyl transferase [EC:2.3.1.188] | (RefSeq) omega-hydroxypalmitate O-feruloyl transferase-like (A)	ko00073: Cutin, suberine and wax biosynthesis	acyl transferase 7 [Aegilops tauschii subsp. strangulata]	AT7_ORYSJ RecName: Full=Acyl transferase 7 {ECO:0000305}; Short=OsAT7 {ECO:0000303|PubMed:23391577}; EC=2.3.1.- {ECO:0000305};	A0A453E9A7_AEGTS SubName: Full=Uncharacterized protein {ECO:0000313|EnsemblPlants:AET3Gv20263300.4};	--	GO:0050734,hydroxycinnamoyltransferase activity; GO:0016410,N-acyltransferase activity; GO:0003674,molecular_function; GO:0003824,catalytic activity; GO:0016740,transferase activity; GO:0016746,acyltransferase activity; GO:0016747,acyltransferase activity, transferring groups other than amino-acyl groups
LOC100125732	16.8171	18.5732	16.2058	43.0806	30.6353	40.18	18.864	18.6798	21.0195	9.7324	26.0577	25.9101	22.3137	22.2228	18.969	20.9501	23.1401	21.7431	899	1140	892	1580	1743	2179	1160	1156	1349	444	1443	1451	1132	1273	1085	1376	1545	1474	NC_057802.1	67644834	67648024	-	LOC100125732	--	K19861 benzyl alcohol O-benzoyltransferase [EC:2.3.1.196 2.3.1.232] | (RefSeq) benzyl alcohol O-benzoyltransferase-like (A)	--	putative acyl transferase 3 [Triticum aestivum]	AT9_ORYSJ RecName: Full=Acyl transferase 9 {ECO:0000305}; Short=OsAT9 {ECO:0000303|PubMed:23391577}; EC=2.3.1.- {ECO:0000305};	A0A453E7B6_AEGTS SubName: Full=Uncharacterized protein {ECO:0000313|EnsemblPlants:AET3Gv20246700.1};	--	GO:0050734,hydroxycinnamoyltransferase activity; GO:0016410,N-acyltransferase activity; GO:0003674,molecular_function; GO:0003824,catalytic activity; GO:0016740,transferase activity; GO:0016746,acyltransferase activity; GO:0016747,acyltransferase activity, transferring groups other than amino-acyl groups
LOC100125733	10.7147	11.1679	10.457	27.6799	19.1033	23.8887	6.6035	4.56	5.7467	11.7998	21.1406	21.3042	14.7052	13.0069	12.44	5.6721	9.8621	7.5424	615	736	618	1090	1167	1391	436	303	396	578	1257	1281	801	800	764	400	707	549	NC_057802.1	79489236	79490983	-	LOC100125733	--	K19861 benzyl alcohol O-benzoyltransferase [EC:2.3.1.196 2.3.1.232] | (RefSeq) benzyl alcohol O-benzoyltransferase-like (A)	--	acyl transferase 7-like [Triticum dicoccoides]	AT7_ORYSJ RecName: Full=Acyl transferase 7 {ECO:0000305}; Short=OsAT7 {ECO:0000303|PubMed:23391577}; EC=2.3.1.- {ECO:0000305};	A6Q0P0_WHEAT SubName: Full=Putative acyl transferase 5 {ECO:0000313|EMBL:CAO77316.1, ECO:0000313|EnsemblPlants:TraesCS3D02G121600.3.cds1};	--	GO:0050734,hydroxycinnamoyltransferase activity; GO:0016410,N-acyltransferase activity; GO:0003674,molecular_function; GO:0003824,catalytic activity; GO:0016740,transferase activity; GO:0016746,acyltransferase activity; GO:0016747,acyltransferase activity, transferring groups other than amino-acyl groups
LOC100125734	1.7052	1.5097	1.8204	4.6218	3.4692	3.3618	6.8606	4.2972	4.4254	0.9578	1.8093	1.426	2.4057	1.8017	1.7386	5.8842	6.6233	5.6675	121	123	133	225	262	242	560	353	377	58	133	106	162	137	132	513	587	510	NC_057810.1	467257728	467264066	-	LOC100125734	--	K15404 aldehyde decarbonylase [EC:4.1.99.5] | (RefSeq) very-long-chain aldehyde decarbonylase GL1-4 (A)	ko00073: Cutin, suberine and wax biosynthesis; ko01110: Biosynthesis of secondary metabolites	very-long-chain aldehyde decarbonylase GL1-4 [Triticum dicoccoides]	GLO14_ORYSI RecName: Full=Very-long-chain aldehyde decarbonylase GL1-4 {ECO:0000305}; EC=4.1.99.5 {ECO:0000250|UniProtKB:F4HVY0}; AltName: Full=Protein GLOSSY 1-4 {ECO:0000305};	A0A3B6PM30_WHEAT RecName: Full=Aldehyde oxygenase (deformylating) {ECO:0000256|ARBA:ARBA00013146}; EC=4.1.99.5 {ECO:0000256|ARBA:ARBA00013146};	--	GO:0005789,endoplasmic reticulum membrane; GO:0016021,integral component of membrane; GO:1990465,aldehyde oxygenase (deformylating) activity; GO:0005506,iron ion binding; GO:0009924,octadecanal decarbonylase activity; GO:0016491,oxidoreductase activity; GO:0008610,lipid biosynthetic process; GO:0009737,response to abscisic acid; GO:0009409,response to cold; GO:0003674,molecular_function; GO:00038…
LOC100125736	7.6837	8.3087	8.7621	62.3842	33.7042	49.4443	164.983	148.015	168.111	4.4512	8.8341	8.6532	24.2216	30.2328	29.0876	198.734	224.65	225.562	356	442	418	1983	1662	2324	8793	7939	9351	176	424	420	1065	1501	1442	11313	13000	13253	NC_057814.1	538284604	538287075	+	LOC100125736	--	K17506 protein phosphatase 1L [EC:3.1.3.16] | (RefSeq) probable protein phosphatase 2C 59 (A)	--	probable protein phosphatase 2C 59 [Triticum aestivum]	P2C59_ORYSJ RecName: Full=Probable protein phosphatase 2C 59; Short=OsPP2C59; EC=3.1.3.16; Flags: Precursor;	A0A3B6SHQ0_WHEAT RecName: Full=Protein-serine/threonine phosphatase {ECO:0000256|ARBA:ARBA00013081}; EC=3.1.3.16 {ECO:0000256|ARBA:ARBA00013081};	Serine/threonine protein phosphatase	GO:0046872,metal ion binding; GO:0017018,myosin phosphatase activity; GO:0004722,protein serine/threonine phosphatase activity; GO:0035970,peptidyl-threonine dephosphorylation; GO:0003674,molecular_function; GO:0005488,binding; GO:0043167,ion binding; GO:0043169,cation binding; GO:0003824,catalytic activity; GO:0004721,phosphoprotein phosphatase activity; GO:0016787,hydrolase activity; GO:0016788…
LOC100125738	8.5821	8.7772	9.0494	55.2187	51.5376	43.3135	5.6914	5.5494	6.8829	7.298	16.6639	9.2455	28.1376	44.6666	17.554	4.4105	5.3007	4.5052	350	411	380	1545	2237	1792	267	262	337	254	704	395	1089	1952	766	221	270	233	NC_057803.1	440895082	440896323	-	LOC100125738	--	K01183 chitinase [EC:3.2.1.14] | (RefSeq) xylanase inhibitor protein 1 (A)	ko00520: Amino sugar and nucleotide sugar metabolism; ko01100: Metabolic pathways	xylanase inhibitor protein 1-like [Triticum dicoccoides]	XIP1_ORYSJ RecName: Full=Xylanase inhibitor protein 1 {ECO:0000303|PubMed:15794761}; Short=XIP-I {ECO:0000303|PubMed:15794761}; AltName: Full=Class III chitinase homolog a {ECO:0000305}; AltName: Full=RIXI protein {ECO:0000303|PubMed:15794761}; Flags: Precursor;	A7BJ77_WHEAT SubName: Full=Xylanase inhibitor {ECO:0000313|EMBL:BAF74363.1, ECO:0000313|EnsemblPlants:TraesCS4A02G173800.1.cds1};	Chitinase	GO:0005576,extracellular region; GO:0004568,chitinase activity; GO:0004857,enzyme inhibitor activity; GO:0005975,carbohydrate metabolic process; GO:0050832,defense response to fungus; GO:0003674,molecular_function; GO:0003824,catalytic activity; GO:0004553,hydrolase activity, hydrolyzing O-glycosyl compounds; GO:0016787,hydrolase activity; GO:0016798,hydrolase activity, acting on glycosyl bonds; …
LOC100125739	33.6271	30.467	27.0218	38.5234	40.1397	43.2941	19.8139	23.9335	21.5311	10.5197	26.8957	23.1237	25.7705	30.0451	26.0754	15.1808	13.1366	15.1962	869	904	719	683	1104	1135	589	716	668	232	720	626	632	832	721	482	424	498	NC_057797.1	738307766	738312388	-	LOC100125739	--	K13464 jasmonate ZIM domain-containing protein | (RefSeq) protein TIFY 3 (A)	ko04075: Plant hormone signal transduction	hypothetical protein CFC21_019514 [Triticum aestivum]	TIF3_ORYSJ RecName: Full=Protein TIFY 3 {ECO:0000305}; Short=OsTIFY3 {ECO:0000303|PubMed:19618278}; AltName: Full=Jasmonate ZIM domain-containing protein 1 {ECO:0000305}; Short=OsJAZ1 {ECO:0000303|PubMed:19618278}; AltName: Full=OsJAZ10 {ECO:0000303|PubMed:23320078}; AltName: Full=Protein EXTRA GLUME 2 {ECO:0000303|PubMed:24647160};	A0A446LJG3_TRITD RecName: Full=Tify domain-containing protein {ECO:0000259|PROSITE:PS51320};	--	GO:0005634,nucleus; GO:0010582,floral meristem determinacy; GO:0048449,floral organ formation; GO:0031347,regulation of defense response; GO:2000022,regulation of jasmonic acid mediated signaling pathway; GO:0009611,response to wounding; GO:0000003,reproduction; GO:0003006,developmental process involved in reproduction; GO:0007275,multicellular organism development; GO:0008150,biological_process;…
LOC100125740	843.899	898.985	938.511	44.017	375.488	178.658	28.1181	186.001	105.149	2347.48	1045.54	930.997	950.771	843.541	1085.03	21.6469	45.7185	21.295	33031	40401	37823	1182	15642	7094	1266	8428	4941	78413	42393	38174	35316	35380	45441	1041	2235	1057	NW_025243154.1	1201	2392	+	LOC100125740	--	--	--	alpha/beta-gliadin A-IV-like [Triticum aestivum]	GDA4_WHEAT RecName: Full=Alpha/beta-gliadin A-IV; AltName: Full=Prolamin; Flags: Precursor;	A0A1K0K0R0_WHEAT SubName: Full=Alpha-gliadin {ECO:0000313|EMBL:SCW25755.1, ECO:0000313|EnsemblPlants:TraesCSU02G220600.1.cds1};	--	GO:0045735,nutrient reservoir activity; GO:0003674,molecular_function
LOC100125744	2.0259	1.9796	1.8396	0.3601	0.5262	0.4221	0.4009	0.4695	0.2881	0.9264	1.5582	1.6509	0.4339	0.5687	0.5542	0.2413	0.4352	0.2078	123	138	115	15	34	26	28	33	21	48	98	105	25	37	36	18	33	16	NC_057798.1	205785231	205790778	+	LOC100125744	--	K10255 acyl-lipid omega-6 desaturase (Delta-12 desaturase) [EC:1.14.19.23 1.14.19.45] | (RefSeq) omega-6 fatty acid desaturase, chloroplastic (A)	--	unnamed protein product [Triticum aestivum]	FAD6C_BRANA RecName: Full=Omega-6 fatty acid desaturase, chloroplastic {ECO:0000303|PubMed:8066133}; EC=1.14.19.23 {ECO:0000269|PubMed:8066133}; Flags: Precursor;	A0A1D5V0R8_WHEAT SubName: Full=Genome assembly, chromosome: II {ECO:0000313|EMBL:SPT17146.1};	--	GO:0031969,chloroplast membrane; GO:0102873,1-18:1-2-16:0-digalactosyldiacylglycerol desaturase activity; GO:0102834,1-18:1-2-16:0-monogalactosyldiacylglycerol acyl-lipid omega-6 desaturase activity; GO:0102850,1-18:1-2-16:0-phosphatidylglycerol omega-6 desaturase activity; GO:0102836,1-18:1-2-16:1-monogalactosyldiacylglyceroldesaturase activity; GO:0102838,1-18:1-2-16:2-monogalactosyldiacylglyce…
LOC100125748	18.8456	19.3296	22.105	72.943	42.8655	48.7384	19.2496	13.2702	14.1764	36.7355	33.8221	33.4774	34.425	32.9963	21.1847	4.7275	6.4038	4.6603	2229	2625	2692	5919	5396	5848	2619	1817	2013	3708	4144	4148	3864	4182	2681	687	946	699	NC_057814.1	368421836	368427765	+	LOC100125748	--	K20923 mixed-linked glucan synthase [EC:2.4.1.-] | (RefSeq) probable mixed-linked glucan synthase 6 (A)	--	probable mixed-linked glucan synthase 6 [Aegilops tauschii subsp. strangulata]	CSLF6_ORYSJ RecName: Full=Probable mixed-linked glucan synthase 6; EC=2.4.1.-; AltName: Full=1,3;1,4-beta-D-glucan synthase 6; AltName: Full=Cellulose synthase-like protein F6; AltName: Full=OsCslF6;	A0A0R6UPC9_WHEAT SubName: Full=CslF6 {ECO:0000313|EMBL:AKJ66174.1, ECO:0000313|EnsemblPlants:TraesCS7D02G294300.1};	--	GO:0000139,Golgi membrane; GO:0016021,integral component of membrane; GO:0005886,plasma membrane; GO:0016760,cellulose synthase (UDP-forming) activity; GO:0051753,mannan synthase activity; GO:0071555,cell wall organization; GO:0030244,cellulose biosynthetic process; GO:0009833,plant-type primary cell wall biogenesis; GO:0003674,molecular_function; GO:0003824,catalytic activity; GO:0008194,UDP-gly…
LOC100125895	9.5552	10.7809	9.5531	35.4705	34.0272	34.213	25.0976	23.6143	24.3134	16.9894	28.7695	25.9247	23.1393	24.9629	24.1643	12.9341	15.5668	14.4149	748	969	770	1905	2835	2717	2260	2140	2285	1135	2333	2126	1719	2094	2024	1244	1522	1431	NC_057812.1	601988914	601994865	-	LOC100125895	--	K04371 mitogen-activated protein kinase 1/3 [EC:2.7.11.24] | (RefSeq) mitogen-activated protein kinase 14 (A)	--	unnamed protein product [Triticum turgidum subsp. durum]	MPK12_ORYSJ RecName: Full=Mitogen-activated protein kinase 12; Short=MAP kinase 12; EC=2.7.11.24; AltName: Full=Blast- and wound-induced MAP kinase 1; AltName: Full=MAP kinase 1; AltName: Full=OsBWMK1; AltName: Full=OsMAPK1;	A0A446XR92_TRITD RecName: Full=Mitogen-activated protein kinase {ECO:0000256|ARBA:ARBA00012411}; EC=2.7.11.24 {ECO:0000256|ARBA:ARBA00012411};	Mitogen-activated protein kinase	GO:0005737,cytoplasm; GO:0005634,nucleus; GO:0005524,ATP binding; GO:0004707,MAP kinase activity; GO:0106310,protein serine kinase activity; GO:0004674,protein serine/threonine kinase activity; GO:0006952,defense response; GO:0035556,intracellular signal transduction; GO:0006468,protein phosphorylation; GO:0000166,nucleotide binding; GO:0003674,molecular_function; GO:0005488,binding; GO:0017076,p…
LOC100127061	0.8231	1.0524	0.6973	0.1532	0.1316	0.0691	0	0.0605	0.0438	0.2462	0.5241	0.7021	0.0369	0.049	0.1473	0.057	0.1262	0.0829	47	69	41	6	8	4	0	4	3	12	31	42	2	3	9	4	9	6	NC_057800.1	93697789	93699527	+	LOC100127061	--	K15400 omega-hydroxypalmitate O-feruloyl transferase [EC:2.3.1.188] | (RefSeq) omega-hydroxypalmitate O-feruloyl transferase-like (A)	ko00073: Cutin, suberine and wax biosynthesis	hypothetical protein CFC21_034464 [Triticum aestivum]	AT7_ORYSJ RecName: Full=Acyl transferase 7 {ECO:0000305}; Short=OsAT7 {ECO:0000303|PubMed:23391577}; EC=2.3.1.- {ECO:0000305};	A0A3B6EC31_WHEAT SubName: Full=Uncharacterized protein {ECO:0000313|EnsemblPlants:TraesCS3A02G119600.1};	--	GO:0050734,hydroxycinnamoyltransferase activity; GO:0016410,N-acyltransferase activity; GO:0003674,molecular_function; GO:0003824,catalytic activity; GO:0016740,transferase activity; GO:0016746,acyltransferase activity; GO:0016747,acyltransferase activity, transferring groups other than amino-acyl groups
LOC100127063	19.481	17.9929	13.1996	3.5931	1.7833	2.602	21.8662	13.7753	19.1886	5.1381	11.6457	13.5567	2.0919	3.2777	2.7728	6.1257	7.8949	7.1047	893	947	623	113	87	121	1153	731	1056	201	553	651	91	161	136	345	452	413	NC_057797.1	626508446	626511063	-	LOC100127063	--	K09872 aquaporin PIP | (RefSeq) aquaporin PIP2-5 (A)	--	aquaporin PIP2-5-like [Triticum dicoccoides]	PIP23_ORYSJ RecName: Full=Probable aquaporin PIP2-3; AltName: Full=OsPIP2;3; AltName: Full=Plasma membrane intrinsic protein 2-3;	A0A446LA47_TRITD SubName: Full=Uncharacterized protein {ECO:0000313|EMBL:VAH34485.1};	Aquaporin (major intrinsic protein family)	GO:0016021,integral component of membrane; GO:0005886,plasma membrane; GO:0015250,water channel activity; GO:0003674,molecular_function; GO:0005215,transporter activity; GO:0005372,water transmembrane transporter activity; GO:0015267,channel activity; GO:0015318,inorganic molecular entity transmembrane transporter activity; GO:0022803,passive transmembrane transporter activity; GO:0022857,transme…
LOC100127064	16.0856	15.2971	10.9992	4.4358	2.3488	3.2998	31.2933	17.8195	31.8669	5.3744	13.4717	14.4628	2.428	3.2051	3.799	9.9784	10.0422	10.4561	740	808	521	140	115	154	1656	949	1760	211	642	697	106	158	187	564	577	610	NC_057799.1	482416157	482418806	-	LOC100127064	--	K09872 aquaporin PIP | (RefSeq) aquaporin PIP2-5 (A)	--	aquaporin PIP2-5 isoform X1 [Aegilops tauschii subsp. strangulata]	PIP23_ORYSJ RecName: Full=Probable aquaporin PIP2-3; AltName: Full=OsPIP2;3; AltName: Full=Plasma membrane intrinsic protein 2-3;	A7J2I2_WHEAT SubName: Full=Plasma membrane intrinsic protein {ECO:0000313|EMBL:ABI96814.1, ECO:0000313|EnsemblPlants:TraesCS2D02G376000.1};	Aquaporin (major intrinsic protein family)	GO:0016021,integral component of membrane; GO:0005886,plasma membrane; GO:0015250,water channel activity; GO:0003674,molecular_function; GO:0005215,transporter activity; GO:0005372,water transmembrane transporter activity; GO:0015267,channel activity; GO:0015318,inorganic molecular entity transmembrane transporter activity; GO:0022803,passive transmembrane transporter activity; GO:0022857,transme…
LOC100127066	36.7521	34.9254	26.5061	1.7818	1.0237	1.0216	0.6006	0.1377	0.3984	13.9814	18.4446	17.5287	2.0442	3.2983	3.3032	0.7786	1.1915	0.3562	1383	1509	1027	46	41	39	26	6	18	449	719	691	73	133	133	36	56	17	NC_057800.1	750533609	750534863	-	LOC100127066	--	K09873 aquaporin TIP | (RefSeq) probable aquaporin TIP1-2 (A)	--	probable aquaporin TIP1-2 [Aegilops tauschii subsp. strangulata]	TIP12_ORYSJ RecName: Full=Probable aquaporin TIP1-2; AltName: Full=Tonoplast intrinsic protein 1-2; Short=OsTIP1;2;	A0A1D5WI33_WHEAT SubName: Full=Uncharacterized protein {ECO:0000313|EnsemblPlants:TraesCS3D02G540900.1};	Aquaporin (major intrinsic protein family)	GO:0016021,integral component of membrane; GO:0016020,membrane; GO:0005774,vacuolar membrane; GO:0015250,water channel activity; GO:0006833,water transport; GO:0003674,molecular_function; GO:0005215,transporter activity; GO:0005372,water transmembrane transporter activity; GO:0015267,channel activity; GO:0015318,inorganic molecular entity transmembrane transporter activity; GO:0022803,passive tra…
LOC100127067	166.496	134.95	103.135	5.4103	4.7852	5.9903	1.0206	1.4466	1.7832	41.7947	73.9794	70.9795	4.2024	13.1306	14.7475	1.6721	2.184	2.75	9644	8975	6151	215	295	352	68	97	124	2066	4439	4307	231	815	914	119	158	202	NC_057799.1	490122768	490125274	-	LOC100127067	--	K01369 legumain [EC:3.4.22.34] | (RefSeq) vacuolar-processing enzyme beta-isozyme 1 (A)	--	vacuolar-processing enzyme beta-isozyme 1 [Triticum aestivum]	VPE1_ORYSJ RecName: Full=Vacuolar-processing enzyme beta-isozyme 1 {ECO:0000303|PubMed:19154227}; Short=Beta-VPE 1 {ECO:0000303|PubMed:19154227}; Short=OsVPE1 {ECO:0000303|PubMed:19154227}; EC=3.4.22.34 {ECO:0000269|PubMed:19154227}; AltName: Full=Asparaginyl endopeptidase VPE1 {ECO:0000305}; Flags: Precursor;	A0A1D5URK7_WHEAT SubName: Full=Genome assembly, chromosome: II {ECO:0000313|EMBL:SPT19227.1};	Asparaginyl peptidases	GO:0000326,protein storage vacuole; GO:0004197,cysteine-type endopeptidase activity; GO:0045735,nutrient reservoir activity; GO:1990019,protein storage vacuole organization; GO:0051603,proteolysis involved in protein catabolic process; GO:0006624,vacuolar protein processing; GO:0003674,molecular_function; GO:0003824,catalytic activity; GO:0004175,endopeptidase activity; GO:0008233,peptidase activ…
LOC100127070	3.9844	3.266	2.9876	2.9892	3.083	3.581	2.445	2.7458	2.1475	2.2829	3.7049	3.6356	3.0408	2.1735	2.7791	2.5991	2.592	2.83	272	256	210	140	224	248	192	217	176	133	262	260	197	159	203	218	221	245	NC_057801.1	493333892	493340242	-	LOC100127070	--	K07767 katanin p60 ATPase-containing subunit A1 [EC:5.6.1.1] | (RefSeq) katanin p60 ATPase-containing subunit A1-like (A)	--	katanin p60 ATPase-containing subunit A1 [Aegilops tauschii subsp. strangulata]	KTNA1_ARATH RecName: Full=Katanin p60 ATPase-containing subunit A1 {ECO:0000255|HAMAP-Rule:MF_03023}; Short=Katanin p60 subunit A1 {ECO:0000255|HAMAP-Rule:MF_03023}; EC=5.6.1.1 {ECO:0000255|HAMAP-Rule:MF_03023}; AltName: Full=CAD ATPase; AltName: Full=Katanin-1 {ECO:0000303|PubMed:11283338}; Short=AtKTN1 {ECO:0000303|PubMed:11283338}; AltName: Full=Katanin-like microtubule-severing protein {ECO:0…	A0A077S308_WHEAT RecName: Full=Katanin p60 ATPase-containing subunit A1 {ECO:0000256|HAMAP-Rule:MF_03023}; Short=Katanin p60 subunit A1 {ECO:0000256|HAMAP-Rule:MF_03023}; EC=5.6.1.1 {ECO:0000256|HAMAP-Rule:MF_03023}; AltName: Full=p60 katanin {ECO:0000256|HAMAP-Rule:MF_03023};	AAA+-type ATPase	GO:0005737,cytoplasm; GO:0005874,microtubule; GO:0015630,microtubule cytoskeleton; GO:0005524,ATP binding; GO:0016887,ATP hydrolysis activity; GO:0016853,isomerase activity; GO:0008017,microtubule binding; GO:0008568,microtubule severing ATPase activity; GO:0043622,cortical microtubule organization; GO:0000226,microtubule cytoskeleton organization; GO:0051013,microtubule severing; GO:0009825,mult…
LOC100127072	1.4725	1.3903	1.3232	1.4843	0.8146	1.0852	0.2991	0.2259	0.298	0.4838	0.7705	0.7356	0.6525	0.5009	0.4244	2.4417	2.0714	2.1052	107	116	99	74	63	80	25	19	26	30	58	56	45	39	33	218	188	194	NC_057803.1	374874649	374877723	-	LOC100127072	--	K12116 flavin-binding kelch repeat F-box protein 1 | (RefSeq) adagio-like protein 3 (A)	ko04712: Circadian rhythm - plant	adagio-like protein 3 [Triticum urartu]	ADO3_ORYSJ RecName: Full=Adagio-like protein 3;	A0A446QYU9_TRITD RecName: Full=PAS domain-containing protein {ECO:0000259|PROSITE:PS50112};	--	GO:0005829,cytosol; GO:0005634,nucleus; GO:0019005,SCF ubiquitin ligase complex; GO:0009881,photoreceptor activity; GO:0007623,circadian rhythm; GO:2001007,negative regulation of cellulose biosynthetic process; GO:0009911,positive regulation of flower development; GO:0016567,protein ubiquitination; GO:0006355,regulation of DNA-templated transcription; GO:0009637,response to blue light; GO:0003674…
LOC100127073	11.9489	13.0056	12.5621	12.7881	12.7059	13.1817	6.0802	7.4605	5.8372	10.0881	15.2872	15.3912	9.5768	9.6437	8.3788	6.0825	5.9835	6.0442	873	1091	945	641	988	977	511	631	512	629	1157	1178	664	755	655	546	546	560	NC_057814.1	107965510	107970914	-	LOC100127073	--	K16189 phytochrome-interacting factor 4 | (RefSeq) transcription factor PHYTOCHROME INTERACTING FACTOR-LIKE 13-like (A)	ko04075: Plant hormone signal transduction	uncharacterized protein LOC100127073 [Triticum aestivum]	LRL3_ARATH RecName: Full=Transcription factor LRL3 {ECO:0000305}; AltName: Full=Basic helix-loop-helix protein 82 {ECO:0000303|PubMed:12679534}; Short=AtbHLH82 {ECO:0000303|PubMed:12679534}; Short=bHLH 82 {ECO:0000303|PubMed:12679534}; AltName: Full=Protein DEFECTIVE REGION OF POLLEN 3 {ECO:0000303|PubMed:28585562}; AltName: Full=Protein LJRHL1- LIKE 3 {ECO:0000303|PubMed:19675148}; Short=AtLRL3 …	A0A3B6TMK9_WHEAT RecName: Full=BHLH domain-containing protein {ECO:0000259|PROSITE:PS50888};	--	GO:0005634,nucleus; GO:0003700,DNA-binding transcription factor activity; GO:0000981,DNA-binding transcription factor activity, RNA polymerase II-specific; GO:0046983,protein dimerization activity; GO:0000978,RNA polymerase II cis-regulatory region sequence-specific DNA binding; GO:0000976,transcription cis-regulatory region binding; GO:0006357,regulation of transcription by RNA polymerase II; GO…
LOC100127074	1.9484	1.4679	1.845	7.668	3.4967	3.9373	9.0789	5.2681	6.2403	0.7763	1.5988	1.8041	3.5417	3.3184	2.7315	8.2623	8.2369	8.0971	200	173	195	540	382	410	1072	626	769	68	170	194	345	365	300	1042	1056	1054	NC_057798.1	451300702	451304455	-	LOC100127074	--	K08286 protein-serine/threonine kinase [EC:2.7.11.-] | (RefSeq) serine/threonine-protein kinase D6PK-like (A)	--	serine/threonine-protein kinase D6PK [Triticum aestivum]	KIPK2_ARATH RecName: Full=Serine/threonine-protein kinase KIPK2 {ECO:0000305}; EC=2.7.11.1 {ECO:0000255|PROSITE-ProRule:PRU00159};	A0A3B6C721_WHEAT RecName: Full=Protein kinase domain-containing protein {ECO:0000259|PROSITE:PS50011};	Putative serine/threonine protein kinase	GO:0005737,cytoplasm; GO:0005634,nucleus; GO:0005886,plasma membrane; GO:0005524,ATP binding; GO:0016301,kinase activity; GO:0019901,protein kinase binding; GO:0106310,protein serine kinase activity; GO:0004674,protein serine/threonine kinase activity; GO:0006468,protein phosphorylation; GO:0000166,nucleotide binding; GO:0003674,molecular_function; GO:0005488,binding; GO:0017076,purine nucleotide…
LOC100127075	0.2853	0.4969	0.3925	0.1733	0.1564	0.0234	0.2893	0.0411	0	0.8079	0.8721	1.3162	0.0752	0.1109	0.0444	0.2322	0.6091	0.3562	12	24	17	5	7	1	14	2	0	29	38	58	3	5	2	12	32	19	NC_057798.1	170840199	170841602	-	LOC100127075	--	K18835 WRKY transcription factor 2 | (RefSeq) probable WRKY transcription factor 2 (A)	ko04626: Plant-pathogen interaction	probable WRKY transcription factor 41 [Triticum dicoccoides]	WRK41_ARATH RecName: Full=Probable WRKY transcription factor 41; AltName: Full=WRKY DNA-binding protein 41;	A7X9Y3_WHEAT SubName: Full=WRKY transcription factor WRKY1A {ECO:0000313|EMBL:ABC65846.1, ECO:0000313|EnsemblPlants:TraesCS2B02G187500.1};	--	GO:0005634,nucleus; GO:0003700,DNA-binding transcription factor activity; GO:0000976,transcription cis-regulatory region binding; GO:0003674,molecular_function; GO:0140110,transcription regulator activity; GO:0001067,transcription regulatory region nucleic acid binding; GO:0003676,nucleic acid binding; GO:0003677,DNA binding; GO:0003690,double-stranded DNA binding; GO:0005488,binding; GO:0043565,…
LOC100127076	0.5447	0.5607	0.4569	1.5518	1.1166	0.7566	0.9686	0.2353	0.2062	1.1605	1.3863	0.8036	0.287	0.1848	0.162	0.6247	1.7445	1.0153	22	26	19	43	48	31	45	11	10	40	58	34	11	8	7	31	88	52	NC_057799.1	114908059	114909402	-	LOC100127076	--	K18835 WRKY transcription factor 2 | (RefSeq) probable WRKY transcription factor 2 (A)	ko04626: Plant-pathogen interaction	unnamed protein product [Triticum aestivum]	WRK41_ARATH RecName: Full=Probable WRKY transcription factor 41; AltName: Full=WRKY DNA-binding protein 41;	A0A7H4LE66_WHEAT SubName: Full=Genome assembly, chromosome: II {ECO:0000313|EMBL:SPT16904.1};	--	GO:0005634,nucleus; GO:0003700,DNA-binding transcription factor activity; GO:0000976,transcription cis-regulatory region binding; GO:0003674,molecular_function; GO:0140110,transcription regulator activity; GO:0001067,transcription regulatory region nucleic acid binding; GO:0003676,nucleic acid binding; GO:0003677,DNA binding; GO:0003690,double-stranded DNA binding; GO:0005488,binding; GO:0043565,…
LOC100127077	5.6362	5.2071	5.6554	25.7576	22.6747	21.594	32.1458	27.45	28.2458	2.4994	5.7264	4.3101	15.0446	17.0578	14.042	33.8729	29.5067	36.9308	362	384	374	1135	1550	1407	2375	2041	2178	137	381	290	917	1174	965	2673	2367	3008	NC_057813.1	160245179	160249060	+	LOC100127077	--	K14724 solute carrier family 9 (sodium/hydrogen exchanger), member 8 | (RefSeq) sodium/hydrogen exchanger 6-like (A)	--	sodium/hydrogen exchanger 4 [Triticum aestivum]	NHX4_ARATH RecName: Full=Sodium/hydrogen exchanger 4; AltName: Full=Na(+)/H(+) exchanger 4; Short=NHE-4;	A0A453REF4_AEGTS RecName: Full=Na_H_Exchanger domain-containing protein {ECO:0000259|Pfam:PF00999};	Sodium/hydrogen exchanger protein	GO:0016021,integral component of membrane; GO:0005886,plasma membrane; GO:0005774,vacuolar membrane; GO:0015386,potassium:proton antiporter activity; GO:0015081,sodium ion transmembrane transporter activity; GO:0015385,sodium:proton antiporter activity; GO:0055075,potassium ion homeostasis; GO:0071805,potassium ion transmembrane transport; GO:0051453,regulation of intracellular pH; GO:0098719,sod…
LOC100127079	18.9955	16.9317	16.5579	51.6052	30.6523	31.1438	17.2145	12.5167	18.4633	10.2656	17.9344	20.7611	25.9364	24.4231	23.1078	20.0332	29.4603	24.2999	683	699	613	1273	1173	1136	712	521	797	315	668	782	885	941	889	885	1323	1108	NC_057795.1	559174599	559175693	-	LOC100127079	--	K09286 EREBP-like factor | (RefSeq) ethylene-responsive transcription factor 8 (A)	--	ethylene-responsive transcription factor 8 [Triticum aestivum]	ERF78_ARATH RecName: Full=Ethylene-responsive transcription factor 4; Short=AtERF4; AltName: Full=Ethylene-responsive element-binding factor 4; Short=EREBP-4; AltName: Full=Protein RELATED TO APETALA2 5;	A7XA01_WHEAT SubName: Full=Ethylene-responsive factor-like transcription factor ERFL2a {ECO:0000313|EMBL:ABC65855.1, ECO:0000313|EnsemblPlants:TraesCS1B02G326600.1.cds1};	--	GO:0016604,nuclear body; GO:0005634,nucleus; GO:0003700,DNA-binding transcription factor activity; GO:0000976,transcription cis-regulatory region binding; GO:0071456,cellular response to hypoxia; GO:0009873,ethylene-activated signaling pathway; GO:0009864,induced systemic resistance, jasmonic acid mediated signaling pathway; GO:0010105,negative regulation of ethylene-activated signaling pathway; …
LOC100127080	17.7953	18.1144	15.4838	54.7401	30.0118	37.9051	24.913	18.2814	26.185	8.7158	21.8388	24.3552	30.3162	25.2768	28.1475	29.9727	38.7884	34.4618	634	741	568	1338	1138	1370	1021	754	1120	265	806	909	1025	965	1073	1312	1726	1557	NC_057794.1	507433639	507434723	-	LOC100127080	--	K09286 EREBP-like factor | (RefSeq) ethylene-responsive transcription factor 8 (A)	--	ethylene-responsive transcription factor 8-like [Triticum dicoccoides]	ERF4_TOBAC RecName: Full=Ethylene-responsive transcription factor 4; AltName: Full=Ethylene-responsive element-binding factor 3; Short=EREBP-3; AltName: Full=Ethylene-responsive element-binding factor 4 homolog; AltName: Full=NtERF3;	A7XA05_WHEAT SubName: Full=Ethylene-responsive factor-like transcription factor ERFL2c {ECO:0000313|EMBL:ABC65857.1, ECO:0000313|EnsemblPlants:TraesCS1A02G314300.1.cds1};	--	GO:0005634,nucleus; GO:0003677,DNA binding; GO:0003700,DNA-binding transcription factor activity; GO:0006952,defense response; GO:0009873,ethylene-activated signaling pathway; GO:0003674,molecular_function; GO:0003676,nucleic acid binding; GO:0005488,binding; GO:0097159,organic cyclic compound binding; GO:1901363,heterocyclic compound binding; GO:0140110,transcription regulator activity; GO:00069…
LOC100127081	13.2129	13.7999	10.459	56.9938	35.0232	48.9211	26.708	25.8196	29.7064	5.979	16.2806	15.0481	29.7137	25.7885	24.3461	38.0546	46.6162	43.053	492	590	401	1456	1388	1848	1144	1113	1328	190	628	587	1050	1029	970	1741	2168	2033	NC_057802.1	435143487	435144620	+	LOC100127081	--	K09286 EREBP-like factor | (RefSeq) ethylene-responsive transcription factor 4 (A)	--	ethylene-responsive transcription factor 4 [Triticum aestivum]	ERF78_ARATH RecName: Full=Ethylene-responsive transcription factor 4; Short=AtERF4; AltName: Full=Ethylene-responsive element-binding factor 4; Short=EREBP-4; AltName: Full=Protein RELATED TO APETALA2 5;	A7XA07_WHEAT SubName: Full=Ethylene-responsive factor-like transcription factor ERFL1a {ECO:0000313|EMBL:ABC65858.1, ECO:0000313|EnsemblPlants:TraesCS3D02G321500.1.cds1};	--	GO:0016604,nuclear body; GO:0005634,nucleus; GO:0003700,DNA-binding transcription factor activity; GO:0000976,transcription cis-regulatory region binding; GO:0071456,cellular response to hypoxia; GO:0009873,ethylene-activated signaling pathway; GO:0009864,induced systemic resistance, jasmonic acid mediated signaling pathway; GO:0010105,negative regulation of ethylene-activated signaling pathway; …
LOC100127082	0.1826	0.1193	0.1109	3.7268	3.5821	4.7933	4.6638	2.7411	3.8221	0.1338	0.4187	0.2615	1.6599	1.7257	2.0909	1.152	1.2064	1.4222	8	6	5	112	167	213	235	139	201	5	19	12	69	81	98	62	66	79	NC_057808.1	342333962	342337991	+	LOC100127082	--	K09753 cinnamoyl-CoA reductase [EC:1.2.1.44] | (RefSeq) cinnamoyl-CoA reductase 1 (A)	ko00940: Phenylpropanoid biosynthesis; ko01100: Metabolic pathways; ko01110: Biosynthesis of secondary metabolites	cinnamoyl-CoA reductase 1 [Aegilops tauschii subsp. strangulata]	CCR1_PETHY RecName: Full=Cinnamoyl-CoA reductase 1 {ECO:0000303|PubMed:24985707, ECO:0000303|PubMed:25217505}; Short=PhCCR1 {ECO:0000303|PubMed:24985707, ECO:0000303|PubMed:25217505}; EC=1.2.1.44 {ECO:0000250|UniProtKB:Q9S9N9}; AltName: Full=Coniferylaldehyde synthase {ECO:0000305}; EC=1.2.1.- {ECO:0000269|PubMed:24985707, ECO:0000269|PubMed:25217505};	A0A453KXC0_AEGTS RecName: Full=Epimerase domain-containing protein {ECO:0000259|Pfam:PF01370};	Flavonol reductase/cinnamoyl-CoA reductase	GO:0005737,cytoplasm; GO:0016621,cinnamoyl-CoA reductase activity; GO:0000166,nucleotide binding; GO:0007623,circadian rhythm; GO:0010597,green leaf volatile biosynthetic process; GO:0009809,lignin biosynthetic process; GO:0009699,phenylpropanoid biosynthetic process; GO:0003674,molecular_function; GO:0003824,catalytic activity; GO:0016491,oxidoreductase activity; GO:0016620,oxidoreductase activi…
LOC100127083	0.9206	1.0049	0.9418	1.9681	1.3148	1.0648	3.6388	2.8523	2.8833	0.3164	1.0309	0.9491	1.0089	0.7217	0.826	3.4867	2.8206	2.9329	75	94	79	110	114	88	341	269	282	22	87	81	78	63	72	349	287	303	NC_057807.1	137900014	137905575	+	LOC100127083	--	--	--	unnamed protein product [Triticum turgidum subsp. durum]	VIL1_ARATH RecName: Full=VIN3-like protein 1; AltName: Full=Protein VERNALIZATION 5;	A0A446TZB9_TRITD RecName: Full=Fibronectin type-III domain-containing protein {ECO:0000259|PROSITE:PS50853};	--	GO:0005677,chromatin silencing complex; GO:0016607,nuclear speck; GO:0005634,nucleus; GO:0046872,metal ion binding; GO:0009908,flower development; GO:0016571,histone methylation; GO:0045814,negative regulation of gene expression, epigenetic; GO:0061087,positive regulation of histone H3-K27 methylation; GO:0051571,positive regulation of histone H3-K4 methylation; GO:0031062,positive regulation of …
LOC100127086	42.1507	36.8969	32.4409	48.1498	41.9734	44.0927	34.6699	29.9931	30.6825	16.6607	35.6526	38.366	30.66	30.3569	29.0787	19.2138	20.5005	20.3285	2173	2184	1722	1703	2303	2306	2056	1790	1899	733	1904	2072	1500	1677	1604	1217	1320	1329	NC_057809.1	110663389	110666252	-	LOC100127086	--	K08770 ubiquitin C | (RefSeq) LOW QUALITY PROTEIN: polyubiquitin (A)	ko04120: Ubiquitin mediated proteolysis	polyubiquitin [Sorghum bicolor]	UBQ4_ARATH RecName: Full=Polyubiquitin 4; Contains: RecName: Full=Ubiquitin; Flags: Precursor;	A0A1W0VUI0_SORBI SubName: Full=Uncharacterized protein {ECO:0000313|EMBL:OQU76939.1};	Ubiquitin and ubiquitin-like proteins	GO:0005737,cytoplasm; GO:0005634,nucleus; GO:0003729,mRNA binding; GO:0031386,protein tag; GO:0031625,ubiquitin protein ligase binding; GO:0019941,modification-dependent protein catabolic process; GO:0016567,protein ubiquitination; GO:0006511,ubiquitin-dependent protein catabolic process; GO:0003674,molecular_function; GO:0003676,nucleic acid binding; GO:0003723,RNA binding; GO:0005488,binding; G…
LOC100127087	22.6168	17.7809	15.7636	12.0934	6.6137	8.7746	7.1706	5.4118	7.1325	6.179	15.6683	14.4546	5.4037	4.2438	4.1145	2.5397	2.5177	2.2699	935	844	671	343	291	368	341	259	354	218	671	626	212	188	182	129	130	119	NC_057797.1	34236430	34238197	-	LOC100127087	--	K09872 aquaporin PIP | (RefSeq) probable aquaporin PIP2-6 (A)	--	unnamed protein product [Triticum turgidum subsp. durum]	PIP26_ORYSJ RecName: Full=Probable aquaporin PIP2-6; AltName: Full=OsPIP2;6; AltName: Full=Plasma membrane intrinsic protein 2-6;	A0A446KJE8_TRITD SubName: Full=Uncharacterized protein {ECO:0000313|EMBL:VAH25420.1};	Aquaporin (major intrinsic protein family)	GO:0016021,integral component of membrane; GO:0005886,plasma membrane; GO:0015250,water channel activity; GO:0003674,molecular_function; GO:0005215,transporter activity; GO:0005372,water transmembrane transporter activity; GO:0015267,channel activity; GO:0015318,inorganic molecular entity transmembrane transporter activity; GO:0022803,passive transmembrane transporter activity; GO:0022857,transme…
LOC100136957	7.2369	7.645	6.7428	22.3083	16.8366	19.8311	4.6959	3.7538	4.6148	8.0338	16.9304	16.1963	12.4423	10.5828	8.9966	6.2989	9.8559	8.328	418	507	401	884	1035	1162	312	251	320	396	1013	980	682	655	556	447	711	610	NC_057800.1	93476572	93478330	-	LOC100136957	--	K15400 omega-hydroxypalmitate O-feruloyl transferase [EC:2.3.1.188] | (RefSeq) omega-hydroxypalmitate O-feruloyl transferase-like (A)	ko00073: Cutin, suberine and wax biosynthesis	acyl transferase 7-like [Triticum dicoccoides]	AT7_ORYSJ RecName: Full=Acyl transferase 7 {ECO:0000305}; Short=OsAT7 {ECO:0000303|PubMed:23391577}; EC=2.3.1.- {ECO:0000305};	A6Q0P1_WHEAT SubName: Full=Putative acyl transferase 6 {ECO:0000313|EMBL:CAO77317.1, ECO:0000313|EnsemblPlants:TraesCS3A02G119500.1.cds1};	--	GO:0050734,hydroxycinnamoyltransferase activity; GO:0016410,N-acyltransferase activity; GO:0003674,molecular_function; GO:0003824,catalytic activity; GO:0016740,transferase activity; GO:0016746,acyltransferase activity; GO:0016747,acyltransferase activity, transferring groups other than amino-acyl groups
LOC100136958	10.1344	9.136	8.1173	16.4981	9.8401	13.3421	7.207	6.7375	7.1591	2.2997	5.651	5.3781	7.2917	7.184	6.831	7.4636	8.4935	9.3391	599	620	494	669	619	800	490	461	508	116	346	333	409	455	432	542	627	700	NC_057798.1	774399875	774403426	+	LOC100136958	--	K25900 cysteine proteinase RD21 [EC:3.4.22.-] | (RefSeq) oryzain beta chain (A)	--	oryzain beta chain [Triticum aestivum]	ORYB_ORYSJ RecName: Full=Oryzain beta chain; EC=3.4.22.-; Flags: Precursor;	A9EEM6_WHEAT SubName: Full=Cysteine proteinase {ECO:0000313|EMBL:AWW05355.1}; SubName: Full=Triticain beta 2 {ECO:0000313|EMBL:BAF93840.1, ECO:0000313|EnsemblPlants:TraesCS2B02G576300.1};	Cysteine proteinase Cathepsin L	GO:0005615,extracellular space; GO:0005764,lysosome; GO:0004197,cysteine-type endopeptidase activity; GO:0051603,proteolysis involved in protein catabolic process; GO:0003674,molecular_function; GO:0003824,catalytic activity; GO:0004175,endopeptidase activity; GO:0008233,peptidase activity; GO:0008234,cysteine-type peptidase activity; GO:0016787,hydrolase activity; GO:0140096,catalytic activity, …
LOC100136959	7.4355	6.786	4.8399	2.3636	2.2297	4.4835	0.2751	0.5125	0.56	1.344	4.8107	6.3805	3.6675	3.3218	4.3618	0.5472	0.2217	0.6549	188	197	126	41	60	115	8	15	17	29	126	169	88	90	118	17	7	21	NC_057808.1	528526243	528527012	+	LOC100136959	--	--	--	zinc finger protein ZAT8 [Aegilops tauschii subsp. strangulata]	ZAT5_ARATH RecName: Full=Zinc finger protein ZAT5;	A0A453M9S3_AEGTS SubName: Full=Uncharacterized protein {ECO:0000313|EnsemblPlants:AET5Gv21106000.1};	FOG: Zn-finger	GO:0005634,nucleus; GO:0003700,DNA-binding transcription factor activity; GO:0046872,metal ion binding; GO:0000976,transcription cis-regulatory region binding; GO:0006355,regulation of DNA-templated transcription; GO:0003674,molecular_function; GO:0140110,transcription regulator activity; GO:0005488,binding; GO:0043167,ion binding; GO:0043169,cation binding; GO:0001067,transcription regulatory re…
LOC100136960	18.6714	18.2979	17.2661	11.2223	9.128	8.7161	5.4557	5.5737	3.8773	10.4341	16.0382	19.8764	4.708	6.7584	4.836	5.1079	4.3592	4.2196	1797	2022	1711	741	935	851	604	621	448	857	1599	2004	430	697	498	604	524	515	NC_057814.1	614163625	614168571	-	LOC100136960	--	K23025 H+-translocating diphosphatase [EC:7.1.3.1] | (RefSeq) pyrophosphate-energized vacuolar membrane proton pump (A)	--	pyrophosphate-energized vacuolar membrane proton pump [Triticum aestivum]	AVP1_ARATH RecName: Full=Pyrophosphate-energized vacuolar membrane proton pump 1; EC=7.1.3.1; AltName: Full=Pyrophosphate-energized inorganic pyrophosphatase 1; Short=H(+)-PPase 1; AltName: Full=Vacuolar proton pyrophosphatase 1; AltName: Full=Vacuolar proton pyrophosphatase 3;	A0A3B6TRT4_WHEAT RecName: Full=H(+)-exporting diphosphatase {ECO:0000256|ARBA:ARBA00013242}; EC=7.1.3.1 {ECO:0000256|ARBA:ARBA00013242};	--	GO:0009507,chloroplast; GO:0009941,chloroplast envelope; GO:0010008,endosome membrane; GO:0005576,extracellular region; GO:0005794,Golgi apparatus; GO:0016021,integral component of membrane; GO:0005739,mitochondrion; GO:0000325,plant-type vacuole; GO:0009705,plant-type vacuole membrane; GO:0005886,plasma membrane; GO:0005774,vacuolar membrane; GO:0005773,vacuole; GO:0004427,inorganic diphosphate …
LOC100136964	12.462	13.8385	9.5313	2.4976	2.3174	2.2777	0.3837	0.6504	0.5839	2.525	6.6165	6.8154	0.5472	1.5022	1.4801	0.3381	0.0416	0.2047	480	612	378	66	95	89	17	29	27	83	264	275	20	62	61	16	2	10	NC_057794.1	459957010	459961485	-	LOC100136964	--	K09264 MADS-box transcription factor, plant | (RefSeq) MADS-box transcription factor 21 (A)	--	MADS-box transcription factor 21-like [Triticum dicoccoides]	MAD21_ORYSJ RecName: Full=MADS-box transcription factor 21; AltName: Full=OsMADS21; AltName: Full=RMADS207;	A0A446J3D7_TRITD SubName: Full=Uncharacterized protein {ECO:0000313|EMBL:VAH07556.1};	MADS box transcription factor	GO:0005634,nucleus; GO:0000981,DNA-binding transcription factor activity, RNA polymerase II-specific; GO:0046983,protein dimerization activity; GO:0000978,RNA polymerase II cis-regulatory region sequence-specific DNA binding; GO:0045944,positive regulation of transcription by RNA polymerase II; GO:0006357,regulation of transcription by RNA polymerase II; GO:0003674,molecular_function; GO:0003700,…
LOC100136969	0.9121	1.0214	1.0847	5.3994	4.9497	3.8901	5.0813	4.2933	4.481	0.3054	0.8086	0.6575	2.5892	3.2311	2.4356	3.6665	3.4131	4.345	49	63	60	199	283	212	314	267	289	14	45	37	132	186	140	242	229	296	NC_057796.1	144225153	144228466	+	LOC100136969	--	K14709 solute carrier family 39 (zinc transporter), member 1/2/3 | (RefSeq) zinc transporter 7 (A)	--	zinc transporter 7 [Aegilops tauschii subsp. strangulata]	ZIP7_ORYSJ RecName: Full=Zinc transporter 7; AltName: Full=ZRT/IRT-like protein 7; Short=OsZIP7; Flags: Precursor;	A0A452Y6N8_AEGTS SubName: Full=Uncharacterized protein {ECO:0000313|EnsemblPlants:AET1Gv20312100.3};	Fe2+/Zn2+ regulated transporter	GO:0016021,integral component of membrane; GO:0016020,membrane; GO:0005886,plasma membrane; GO:0005385,zinc ion transmembrane transporter activity; GO:0071577,zinc ion transmembrane transport; GO:0003674,molecular_function; GO:0005215,transporter activity; GO:0008324,cation transmembrane transporter activity; GO:0015075,ion transmembrane transporter activity; GO:0015318,inorganic molecular entity…
LOC100136970	2.4723	2.5969	2.292	1.3322	1.2178	1.1373	0.4429	0.3753	0.3432	1.4134	2.2419	2.5245	0.8763	0.9159	0.7002	0.2683	0.1919	0.1831	330	398	315	122	173	154	68	58	55	161	310	353	111	131	100	44	32	31	NC_057813.1	575033162	575041912	+	LOC100136970	--	K01534 Zn2+/Cd2+-exporting ATPase [EC:7.2.2.12 7.2.2.21] | (RefSeq) cadmium/zinc-transporting ATPase HMA2 (A)	--	cadmium/zinc-transporting ATPase HMA2 [Triticum aestivum]	HMA2_ORYSJ RecName: Full=Cadmium/zinc-transporting ATPase HMA2 {ECO:0000305}; EC=7.2.2.12 {ECO:0000269|PubMed:22123790}; EC=7.2.2.21 {ECO:0000269|PubMed:22123790}; AltName: Full=Protein HEAVY METAL ATPASE 2 {ECO:0000305}; Short=OsHMA2 {ECO:0000303|PubMed:22123790};	A0A060A663_WHEAT SubName: Full=Heavy metal transporting P1B-ATPase 2 {ECO:0000313|EMBL:AIA57684.1, ECO:0000313|EnsemblPlants:TraesCS7B02G320100.2};	Cation transport ATPase	GO:0016021,integral component of membrane; GO:0005886,plasma membrane; GO:0005524,ATP binding; GO:0016887,ATP hydrolysis activity; GO:0015086,cadmium ion transmembrane transporter activity; GO:0046872,metal ion binding; GO:0008551,P-type cadmium transporter activity; GO:0016463,P-type zinc transporter activity; GO:0005385,zinc ion transmembrane transporter activity; GO:0000166,nucleotide binding;…
LOC100136971	0.2024	0.1021	0.0724	0.6987	0.4604	0.336	1.6853	1.2054	1.5261	0	0.1748	0.0813	0.3143	0.2684	0.2887	1.6646	1.646	1.4448	19	11	7	45	46	32	182	131	172	0	17	8	28	27	29	192	193	172	NC_057810.1	344914966	344918845	-	LOC100136971	--	K12118 cryptochrome 1 | (RefSeq) cryptochrome-1 isoform X1 (A)	ko04712: Circadian rhythm - plant	cryptochrome-1 isoform X1 [Triticum aestivum]	CRY1_ARATH RecName: Full=Cryptochrome-1 {ECO:0000303|PubMed:8953250}; Short=AtCry {ECO:0000303|PubMed:22421133}; Short=Atcry1 {ECO:0000303|PubMed:8953250}; AltName: Full=Blue light photoreceptor {ECO:0000303|PubMed:7756321}; AltName: Full=Protein BLUE LIGHT UNINHIBITED 1 {ECO:0000303|PubMed:12324610}; AltName: Full=Protein ELONGATED HYPOCOTYL 4 {ECO:0000303|PubMed:8232555}; AltName: Full=Protein …	A0A3B6PMY4_WHEAT RecName: Full=Photolyase/cryptochrome alpha/beta domain-containing protein {ECO:0000259|PROSITE:PS51645};	Deoxyribodipyrimidine photolyase/cryptochrome	GO:0005737,cytoplasm; GO:0005829,cytosol; GO:0016604,nuclear body; GO:0005634,nucleus; GO:0016605,PML body; GO:0005524,ATP binding; GO:0009882,blue light photoreceptor activity; GO:0003904,deoxyribodipyrimidine photo-lyase activity; GO:0003677,DNA binding; GO:0071949,FAD binding; GO:0042802,identical protein binding; GO:0016301,kinase activity; GO:0046872,metal ion binding; GO:0042803,protein hom…
LOC100136972	1.0358	0.8923	0.8201	11.0112	5.5112	6.7364	16.0903	10.3088	12.2661	0.6728	0.9455	0.849	3.3692	4.2026	3.2408	10.8677	10.186	10.5026	92	91	75	671	521	607	1644	1060	1308	51	87	79	284	400	308	1186	1130	1183	NC_057810.1	470319864	470325413	+	LOC100136972	--	K12119 cryptochrome 2 | (RefSeq) cryptochrome-1 isoform X1 (A)	ko04712: Circadian rhythm - plant	cryptochrome-1-like isoform X2 [Triticum dicoccoides]	CRY2_ARATH RecName: Full=Cryptochrome-2 {ECO:0000303|Ref.2}; Short=Atcry2 {ECO:0000303|Ref.2}; AltName: Full=Blue light photoreceptor {ECO:0000303|PubMed:9003312}; AltName: Full=Protein PHR homolog 1 {ECO:0000303|PubMed:9003312}; Short=AtPHH1 {ECO:0000303|PubMed:9003312}; AltName: Full=Protein SUPPRESSOR OF elf3 20 {ECO:0000303|PubMed:21296763};	A0A446WEU9_TRITD RecName: Full=Photolyase/cryptochrome alpha/beta domain-containing protein {ECO:0000259|PROSITE:PS51645};	Deoxyribodipyrimidine photolyase/cryptochrome	GO:0005737,cytoplasm; GO:0016604,nuclear body; GO:0005634,nucleus; GO:0000325,plant-type vacuole; GO:0016605,PML body; GO:0005524,ATP binding; GO:0009882,blue light photoreceptor activity; GO:0003904,deoxyribodipyrimidine photo-lyase activity; GO:0003677,DNA binding; GO:0071949,FAD binding; GO:0042802,identical protein binding; GO:0046872,metal ion binding; GO:0042803,protein homodimerization act…
LOC100136985	10.0928	10.397	9.7264	4.5812	4.1912	3.5793	3.5724	3.4654	3.3416	4.1518	7.5852	7.4727	4.1142	3.8622	3.3388	3.5671	3.5871	3.5868	1034	1223	1026	322	457	372	421	411	411	363	805	802	400	424	366	449	459	466	NC_057801.1	424647395	424653679	-	LOC100136985	--	K12349 neutral ceramidase [EC:3.5.1.23] | (RefSeq) neutral ceramidase isoform X1 (A)	ko00600: Sphingolipid metabolism; ko01100: Metabolic pathways	hypothetical protein CFC21_041510 [Triticum aestivum]	NCASE_ORYSJ RecName: Full=Neutral ceramidase; Short=N-CDase; Short=NCDase; Short=OsCDase; EC=3.5.1.23; AltName: Full=Acylsphingosine deacylase; AltName: Full=N-acylsphingosine amidohydrolase; Flags: Precursor;	A0A3B6FRG3_WHEAT RecName: Full=Neutral ceramidase {ECO:0000256|RuleBase:RU366019}; EC=3.5.1.23 {ECO:0000256|RuleBase:RU366019};	Ceramidases	GO:0005783,endoplasmic reticulum; GO:0005576,extracellular region; GO:0005794,Golgi apparatus; GO:0102121,ceramidase activity; GO:0017040,N-acylsphingosine amidohydrolase activity; GO:0046514,ceramide catabolic process; GO:0042759,long-chain fatty acid biosynthetic process; GO:0046512,sphingosine biosynthetic process; GO:0003674,molecular_function; GO:0003824,catalytic activity; GO:0016787,hydrol…
LOC100136987	1.0791	0.6892	1.048	0.035	0.0901	0.0473	0.1459	0.0829	0.0399	0.4215	0.4167	0.3891	0	0.0448	0	0.0195	0	0.0567	45	33	45	1	4	2	7	4	2	15	18	17	0	2	0	1	0	3	NC_057798.1	803140217	803141486	-	LOC100136987	--	K00430 peroxidase [EC:1.11.1.7] | (RefSeq) peroxidase 12 (A)	ko00940: Phenylpropanoid biosynthesis; ko01100: Metabolic pathways; ko01110: Biosynthesis of secondary metabolites	peroxidase 12 [Triticum aestivum]	PER2_HORVU RecName: Full=Peroxidase 2; EC=1.11.1.7; Flags: Fragment;	A0A3B6CH98_WHEAT RecName: Full=Peroxidase {ECO:0000256|RuleBase:RU362060}; EC=1.11.1.7 {ECO:0000256|RuleBase:RU362060};	--	GO:0020037,heme binding; GO:0046872,metal ion binding; GO:0004601,peroxidase activity; GO:0042744,hydrogen peroxide catabolic process; GO:0006979,response to oxidative stress; GO:0003674,molecular_function; GO:0005488,binding; GO:0046906,tetrapyrrole binding; GO:0097159,organic cyclic compound binding; GO:1901363,heterocyclic compound binding; GO:0043167,ion binding; GO:0043169,cation binding; GO…
LOC100136989	1.6643	1.6223	1.6057	1.3174	1.3049	1.0322	0.3833	0.4094	0.4315	1.3949	1.6598	1.957	0.8595	0.7406	0.6593	0.1884	0.3265	0.2521	151	169	150	82	126	95	40	43	47	108	156	186	74	72	64	21	37	29	NC_057802.1	84954093	84960040	-	LOC100136989	--	K24194 boron transporter | (RefSeq) boron transporter 4 (A)	--	hypothetical protein CFC21_046414 [Triticum aestivum]	BOR4_ARATH RecName: Full=Boron transporter 4;	A0A3B6GN13_WHEAT SubName: Full=Uncharacterized protein {ECO:0000313|EnsemblPlants:TraesCS3D02G127300.2};	Na+-independent Cl/HCO3 exchanger AE1 and related transporters (SLC4 family)	GO:0016021,integral component of membrane; GO:0005886,plasma membrane; GO:0015301,NA; GO:0080139,borate efflux transmembrane transporter activity; GO:0005452,solute:inorganic anion antiporter activity; GO:0022857,transmembrane transporter activity; GO:0046713,borate transport; GO:0080029,cellular response to boron-containing substance levels; GO:0050801,ion homeostasis; GO:0055085,transmembrane t…
LOC100136990	0.1864	0.3056	0.1917	0.8951	0.5667	0.4648	0.5625	0.3884	0.1553	0.1542	0.1376	0.3664	0.3813	0.3275	0.164	0.4017	0.5532	0.3286	17	32	18	56	55	43	59	41	17	12	13	35	33	32	16	45	63	38	NC_057800.1	528153372	528158188	-	LOC100136990	--	K17471 sulfate transporter 3 | (RefSeq) probable sulfate transporter 3.5 (A)	--	probable sulfate transporter 3.5 [Triticum dicoccoides]	SUT35_ARATH RecName: Full=Probable sulfate transporter 3.5;	A0A446NPC1_TRITD RecName: Full=STAS domain-containing protein {ECO:0000259|PROSITE:PS50801};	Sulfate/bicarbonate/oxalate exchanger SAT-1 and related transporters (SLC26 family)	GO:0005887,integral component of plasma membrane; GO:0015301,NA; GO:0008271,secondary active sulfate transmembrane transporter activity; GO:0015293,symporter activity; GO:0003674,molecular_function; GO:0005215,transporter activity; GO:0008509,anion transmembrane transporter activity; GO:0015075,ion transmembrane transporter activity; GO:0015103,inorganic anion transmembrane transporter activity; …
LOC100136991	5.7922	5.3568	5.901	2.176	2.2583	2.1043	4.1139	2.7467	3.4693	1.5918	4.5395	5.8284	2.4383	2.8559	2.3998	3.7423	3.8846	3.5434	388	412	407	100	161	143	317	213	279	91	315	409	155	205	172	308	325	301	NC_057799.1	593634308	593638572	+	LOC100136991	--	K01495 GTP cyclohydrolase IA [EC:3.5.4.16] | (RefSeq) GTP cyclohydrolase 1 (A)	ko00790: Folate biosynthesis; ko01100: Metabolic pathways; ko01240: Biosynthesis of cofactors	GTP cyclohydrolase 1 [Triticum aestivum]	GCH1_SOLLC RecName: Full=GTP cyclohydrolase 1 {ECO:0000305}; EC=3.5.4.16 {ECO:0000269|PubMed:12221287}; AltName: Full=GTP cyclohydrolase I {ECO:0000303|PubMed:12221287};	A0A453D4H5_AEGTS RecName: Full=GTP cyclohydrolase 1 {ECO:0000256|ARBA:ARBA00017272}; EC=3.5.4.16 {ECO:0000256|ARBA:ARBA00012715}; AltName: Full=GTP cyclohydrolase I {ECO:0000256|ARBA:ARBA00030854};	GTP cyclohydrolase I	GO:0005737,cytoplasm; GO:0005525,GTP binding; GO:0003934,GTP cyclohydrolase I activity; GO:0042803,protein homodimerization activity; GO:0008270,zinc ion binding; GO:0035998,7,8-dihydroneopterin 3'-triphosphate biosynthetic process; GO:0006729,tetrahydrobiopterin biosynthetic process; GO:0046654,tetrahydrofolate biosynthetic process; GO:0000166,nucleotide binding; GO:0003674,molecular_function; G…
LOC100136992	1.5413	1.44	1.5377	6.3822	4.1865	3.3908	8.6361	6.3785	7.2068	1.9292	2.7999	3.4107	2.665	2.5563	2.5143	5.8902	5.8336	5.4029	220	236	226	625	636	491	1418	1054	1235	235	414	510	361	391	384	1033	1040	978	NC_057798.1	698067030	698075303	-	LOC100136992	--	K00703 starch synthase [EC:2.4.1.21] | (RefSeq) starch synthase 3, chloroplastic/amyloplastic (A)	ko00500: Starch and sucrose metabolism; ko01100: Metabolic pathways; ko01110: Biosynthesis of secondary metabolites	starch synthase 3, chloroplastic/amyloplastic [Triticum aestivum]	SSY3A_ORYSJ RecName: Full=Soluble starch synthase 3a, chloroplastic/amyloplastic {ECO:0000305}; EC=2.4.1.21 {ECO:0000305}; AltName: Full=Protein FLOURY ENDOSPERM 5 {ECO:0000303|PubMed:17297616}; AltName: Full=Soluble starch synthase IIIa {ECO:0000303|PubMed:17297616}; Short=OsSSIIIa {ECO:0000303|PubMed:17297616}; Flags: Precursor;	A0A3B6CDA1_WHEAT SubName: Full=Uncharacterized protein {ECO:0000313|EnsemblPlants:TraesCS2B02G491700.2};	--	GO:0009501,amyloplast; GO:0009507,chloroplast; GO:0033201,alpha-1,4-glucan synthase activity; GO:0004373,glycogen (starch) synthase activity; GO:2001070,starch binding; GO:0009011,starch synthase activity; GO:0010021,amylopectin biosynthetic process; GO:0009960,endosperm development; GO:0019252,starch biosynthetic process; GO:0003674,molecular_function; GO:0003824,catalytic activity; GO:0016740,t…
LOC100136993	0.9012	0.6605	0.6618	2.2107	0.95	1.0075	2.3026	1.6709	1.8309	0.3091	0.5835	0.4616	0.7759	0.9436	0.6779	2.3973	2.367	2.0106	82	69	62	138	92	93	241	176	200	24	55	44	67	92	66	268	269	232	NC_057810.1	600007812	600012827	+	LOC100136993	--	K00703 starch synthase [EC:2.4.1.21] | (RefSeq) soluble starch synthase 2-2, chloroplastic/amyloplastic (A)	ko00500: Starch and sucrose metabolism; ko01100: Metabolic pathways; ko01110: Biosynthesis of secondary metabolites	soluble starch synthase 2-2, chloroplastic/amyloplastic [Triticum aestivum]	SSY22_ORYSJ RecName: Full=Soluble starch synthase 2-2, chloroplastic/amyloplastic; EC=2.4.1.21; AltName: Full=Soluble starch synthase II-2; Flags: Precursor;	A0A453PK88_AEGTS RecName: Full=Glyco_transf_5 domain-containing protein {ECO:0000259|Pfam:PF08323};	--	GO:0009501,amyloplast; GO:0009507,chloroplast; GO:0033201,alpha-1,4-glucan synthase activity; GO:0004373,glycogen (starch) synthase activity; GO:0009011,starch synthase activity; GO:0019252,starch biosynthetic process; GO:0003674,molecular_function; GO:0003824,catalytic activity; GO:0016740,transferase activity; GO:0016757,glycosyltransferase activity; GO:0016758,hexosyltransferase activity; GO:0…
LOC100136994	265.992	250.972	231.933	108.629	115.82	125.301	130.792	130.296	126.033	105.151	196.423	231.849	111.323	118.314	123.44	102.961	102.012	109.569	15215	16483	13660	4263	7051	7271	8606	8628	8655	5133	11639	13893	6043	7252	7555	7236	7288	7948	NC_057801.1	551280343	551284618	-	LOC100136994	--	K14454 aspartate aminotransferase, cytoplasmic [EC:2.6.1.1] | (RefSeq) aspartate aminotransferase, cytoplasmic (A)	ko00220: Arginine biosynthesis; ko00250: Alanine, aspartate and glutamate metabolism; ko00270: Cysteine and methionine metabolism; ko00330: Arginine and proline metabolism; ko00350: Tyrosine metabolism; ko00360: Phenylalanine metabolism; ko00400: Phenylalanine, tyrosine and tryptophan biosynthesis; ko00710: Carbon fixation in photosynthetic organisms; ko00950: Isoquinoline alkaloid biosynthesis; …	aspartate aminotransferase, cytoplasmic [Triticum aestivum]	AATC_ORYSJ RecName: Full=Aspartate aminotransferase, cytoplasmic; EC=2.6.1.1; AltName: Full=Transaminase A;	A0A453FJV3_AEGTS RecName: Full=Aspartate aminotransferase {ECO:0000256|RuleBase:RU000480}; EC=2.6.1.1 {ECO:0000256|RuleBase:RU000480};	Aspartate aminotransferase/Glutamic oxaloacetic transaminase AAT1/GOT2	GO:0005737,cytoplasm; GO:0005739,mitochondrion; GO:0004069,L-aspartate:2-oxoglutarate aminotransferase activity; GO:0030170,pyridoxal phosphate binding; GO:0006103,2-oxoglutarate metabolic process; GO:0006522,alanine metabolic process; GO:0006531,aspartate metabolic process; GO:0009058,biosynthetic process; GO:0006536,glutamate metabolic process; GO:0006807,nitrogen compound metabolic process; GO…
LOC100136995	13.1179	12.939	13.5957	32.4644	26.088	26.4786	8.4622	8.4686	7.9343	44.4844	38.1911	35.177	14.7754	14.1668	10.982	18.3732	21.0802	16.5947	566	641	604	961	1198	1159	420	423	411	1638	1707	1590	605	655	507	974	1136	908	NC_057795.1	99131927	99133240	+	LOC100136995	--	K25786 bZIP transcription factor 1/2/11/44/53 | (RefSeq) ocs element-binding factor 1 (A)	--	ocs element-binding factor 1-like [Triticum dicoccoides]	BZP53_ARATH RecName: Full=bZIP transcription factor 53 {ECO:0000303|PubMed:11906833}; Short=AtbZIP53 {ECO:0000303|PubMed:11906833};	A9ZPJ0_WHEAT SubName: Full=Basic region/leucine zipper protein {ECO:0000313|EMBL:BAF99131.1, ECO:0000313|EnsemblPlants:TraesCS1B02G091500.1.cds1};	--	GO:0005634,nucleus; GO:0003700,DNA-binding transcription factor activity; GO:0045735,nutrient reservoir activity; GO:0046982,protein heterodimerization activity; GO:0043565,sequence-specific DNA binding; GO:0000976,transcription cis-regulatory region binding; GO:0009267,cellular response to starvation; GO:0006971,hypotonic response; GO:2000693,positive regulation of seed maturation; GO:0045893,po…
LOC100136996	66.5354	60.1207	63.5913	31.2334	35.7676	30.1068	27.8367	30.9963	27.4806	33.4356	63.0575	63.6819	34.4162	33.9187	33.3917	25.2898	22.3513	21.3871	3015	3128	2967	971	1725	1384	1451	1626	1495	1293	2960	3023	1480	1647	1619	1408	1265	1229	NC_057806.1	120045033	120046412	-	LOC100136996	--	K25786 bZIP transcription factor 1/2/11/44/53 | (RefSeq) ocs element-binding factor 1 (A)	--	ocs element-binding factor 1-like [Triticum dicoccoides]	OCS1_MAIZE RecName: Full=Ocs element-binding factor 1; Short=OCSBF-1;	A9ZPJ3_WHEAT SubName: Full=Basic region/leucine zipper protein {ECO:0000313|EMBL:BAF99134.1, ECO:0000313|EnsemblPlants:TraesCS5A02G088300.1.cds1};	--	GO:0005634,nucleus; GO:0003700,DNA-binding transcription factor activity; GO:0000976,transcription cis-regulatory region binding; GO:0045893,positive regulation of DNA-templated transcription; GO:0003674,molecular_function; GO:0140110,transcription regulator activity; GO:0001067,transcription regulatory region nucleic acid binding; GO:0003676,nucleic acid binding; GO:0003677,DNA binding; GO:00036…
LOC100136997	78.3199	73.7464	75.3941	31.781	40.2608	32.613	25.2148	30.7169	27.1309	32.9684	75.4546	77.5931	38.3868	35.3274	36.7551	18.7262	16.6541	16.5959	3513	3798	3482	978	1922	1484	1301	1595	1461	1262	3506	3646	1634	1698	1764	1032	933	944	NC_057807.1	125093936	125095301	-	LOC100136997	--	K25786 bZIP transcription factor 1/2/11/44/53 | (RefSeq) ocs element-binding factor 1 (A)	--	ocs element-binding factor 1-like [Triticum dicoccoides]	OCS1_MAIZE RecName: Full=Ocs element-binding factor 1; Short=OCSBF-1;	A9ZPJ4_WHEAT SubName: Full=Basic region/leucine zipper protein {ECO:0000313|EMBL:BAF99135.1, ECO:0000313|EnsemblPlants:TraesCS5B02G094300.1.cds1};	--	GO:0005634,nucleus; GO:0003700,DNA-binding transcription factor activity; GO:0000976,transcription cis-regulatory region binding; GO:0045893,positive regulation of DNA-templated transcription; GO:0003674,molecular_function; GO:0140110,transcription regulator activity; GO:0001067,transcription regulatory region nucleic acid binding; GO:0003676,nucleic acid binding; GO:0003677,DNA binding; GO:00036…
LOC100136998	14.2025	14.503	11.8035	2.0598	1.4384	2.0663	0.3276	0.6714	0.412	3.3395	8.6626	8.1614	0.9928	0.6814	1.2987	0.1917	0.0566	0.3157	603	707	516	60	65	89	16	33	21	121	381	363	40	31	59	10	3	17	NC_057795.1	486614417	486618732	-	LOC100136998	--	K09264 MADS-box transcription factor, plant | (RefSeq) MADS-box transcription factor 21 (A)	--	MADS-box transcription factor 21-like [Triticum dicoccoides]	MAD21_ORYSJ RecName: Full=MADS-box transcription factor 21; AltName: Full=OsMADS21; AltName: Full=RMADS207;	A9J215_WHEAT SubName: Full=MIKC-type MADS-box transcription factor WM27A {ECO:0000313|EMBL:CAM59072.1, ECO:0000313|EnsemblPlants:TraesCS1B02G273300.1};	MADS box transcription factor	GO:0005634,nucleus; GO:0000981,DNA-binding transcription factor activity, RNA polymerase II-specific; GO:0046983,protein dimerization activity; GO:0000978,RNA polymerase II cis-regulatory region sequence-specific DNA binding; GO:0045944,positive regulation of transcription by RNA polymerase II; GO:0006357,regulation of transcription by RNA polymerase II; GO:0003674,molecular_function; GO:0003700,…
LOC100137001	30.6532	29.2418	25.4073	4.3551	4.9284	4.6688	0.7889	2.2177	1.567	13.4339	20.8737	22.5637	2.4721	3.6558	5.3781	0.5404	0.5139	0.4363	1385	1517	1182	135	237	214	41	116	85	518	977	1068	106	177	260	30	29	25	NC_057807.1	474815553	474823451	+	LOC100137001	--	K09264 MADS-box transcription factor, plant | (RefSeq) MADS-box transcription factor 6 (A)	--	MADS-box transcription factor 8 [Triticum aestivum]	MADS8_ORYSJ RecName: Full=MADS-box transcription factor 8; AltName: Full=MADS-box protein 24; AltName: Full=OsMADS24; AltName: Full=OsMADS8;	A0A446UF77_TRITD SubName: Full=Uncharacterized protein {ECO:0000313|EMBL:VAI34261.1};	MADS box transcription factor	GO:0005634,nucleus; GO:0000981,DNA-binding transcription factor activity, RNA polymerase II-specific; GO:0046983,protein dimerization activity; GO:0000978,RNA polymerase II cis-regulatory region sequence-specific DNA binding; GO:0030154,cell differentiation; GO:0009908,flower development; GO:0045944,positive regulation of transcription by RNA polymerase II; GO:0006357,regulation of transcription …
LOC100137005	6.763	9.5223	7.9406	16.616	14.2426	11.4535	1.7411	1.896	1.7482	16.9264	18.5925	18.9615	5.9556	5.8632	5.5771	0.4801	0.9226	0.9844	493	797	596	831	1105	847	146	160	153	1053	1404	1448	412	458	435	43	84	91	NC_057794.1	140307431	140311024	-	LOC100137005	--	K00029 malate dehydrogenase (oxaloacetate-decarboxylating)(NADP+) [EC:1.1.1.40] | (RefSeq) NADP-dependent malic enzyme, chloroplastic (A)	ko00620: Pyruvate metabolism; ko00710: Carbon fixation in photosynthetic organisms; ko01100: Metabolic pathways; ko01200: Carbon metabolism	NADP-dependent malic enzyme, chloroplastic-like [Triticum dicoccoides]	MAOC_ORYSJ RecName: Full=NADP-dependent malic enzyme, chloroplastic; Short=NADP-ME; EC=1.1.1.40; Flags: Precursor;	A0A3B5XX22_WHEAT RecName: Full=Malic enzyme {ECO:0000256|RuleBase:RU003426};	NADP+-dependent malic enzyme	GO:0009507,chloroplast; GO:0004471,malate dehydrogenase (decarboxylating) (NAD+) activity; GO:0004473,malate dehydrogenase (decarboxylating) (NADP+) activity; GO:0004470,malic enzyme activity; GO:0046872,metal ion binding; GO:0051287,NAD binding; GO:0008948,oxaloacetate decarboxylase activity; GO:0006108,malate metabolic process; GO:0006090,pyruvate metabolic process; GO:0003674,molecular_functio…
LOC100137007	137.609	110.509	87.6809	1.2191	1.5717	1.1639	0.0428	0.085	0.2459	42.2574	57.3246	93.4586	1.1405	0.9642	2.529	0.0801	0.0394	0.3104	2797	2579	1835	17	34	24	1	2	6	733	1207	1990	22	21	55	2	1	8	NC_057796.1	10064185	10064889	-	LOC100137007	--	--	--	Bowman-Birk type trypsin inhibitor isoform X1 [Aegilops tauschii subsp. strangulata]	IBB3_WHEAT RecName: Full=Bowman-Birk type trypsin inhibitor; Short=WTI;	A0A452XL52_AEGTS RecName: Full=BOWMAN_BIRK domain-containing protein {ECO:0000259|SMART:SM00269};	--	GO:0005576,extracellular region; GO:0004867,serine-type endopeptidase inhibitor activity; GO:0003674,molecular_function; GO:0004857,enzyme inhibitor activity; GO:0004866,endopeptidase inhibitor activity; GO:0030234,enzyme regulator activity; GO:0030414,peptidase inhibitor activity; GO:0061134,peptidase regulator activity; GO:0061135,endopeptidase regulator activity; GO:0098772,molecular function …
LOC100137008	0.9357	0.7206	0.8227	1.6797	1.0457	0.9903	2.6029	1.5144	2.4038	0.3001	0.8842	0.7616	0.8926	0.9651	0.6812	2.3007	1.9163	2.0038	95	84	86	117	113	102	304	178	293	26	93	81	86	105	74	287	243	258	NC_057796.1	192433716	192449321	+	LOC100137008	--	K00703 starch synthase [EC:2.4.1.21] | (RefSeq) soluble starch synthase 2-1, chloroplastic/amyloplastic isoform X1 (A)	ko00500: Starch and sucrose metabolism; ko01100: Metabolic pathways; ko01110: Biosynthesis of secondary metabolites	soluble starch synthase 2-1, chloroplastic/amyloplastic isoform X1 [Triticum aestivum]	SSY21_ORYSJ RecName: Full=Soluble starch synthase 2-1, chloroplastic/amyloplastic; EC=2.4.1.21; AltName: Full=Soluble starch synthase II-1; Flags: Precursor;	A0A452YAN5_AEGTS RecName: Full=Starch synthase, chloroplastic/amyloplastic {ECO:0000256|RuleBase:RU361232}; EC=2.4.1.- {ECO:0000256|RuleBase:RU361232};	--	GO:0009501,amyloplast; GO:0009507,chloroplast; GO:0033201,alpha-1,4-glucan synthase activity; GO:0004373,glycogen (starch) synthase activity; GO:0009011,starch synthase activity; GO:0019252,starch biosynthetic process; GO:0003674,molecular_function; GO:0003824,catalytic activity; GO:0016740,transferase activity; GO:0016757,glycosyltransferase activity; GO:0016758,hexosyltransferase activity; GO:0…
LOC100137010	14.3162	14.9909	14.8794	22.433	17.818	17.6573	7.9789	9.5221	10.7381	36.1232	24.7317	24.4337	12.2309	12.1831	9.1455	11.1199	14.772	12.0258	613	737	656	659	812	767	393	472	552	1320	1097	1096	497	559	419	585	790	653	NC_057796.1	60702777	60704080	+	LOC100137010	--	K25786 bZIP transcription factor 1/2/11/44/53 | (RefSeq) ocs element-binding factor 1 (A)	--	ocs element-binding factor 1-like [Triticum dicoccoides]	BZP53_ARATH RecName: Full=bZIP transcription factor 53 {ECO:0000303|PubMed:11906833}; Short=AtbZIP53 {ECO:0000303|PubMed:11906833};	A9ZPJ0_WHEAT SubName: Full=Basic region/leucine zipper protein {ECO:0000313|EMBL:BAF99131.1, ECO:0000313|EnsemblPlants:TraesCS1B02G091500.1.cds1};	--	GO:0005634,nucleus; GO:0003700,DNA-binding transcription factor activity; GO:0045735,nutrient reservoir activity; GO:0046982,protein heterodimerization activity; GO:0043565,sequence-specific DNA binding; GO:0000976,transcription cis-regulatory region binding; GO:0009267,cellular response to starvation; GO:0006971,hypotonic response; GO:2000693,positive regulation of seed maturation; GO:0045893,po…
LOC100141381	1.0566	1.6762	0.3299	2.4202	2.092	1.7484	1.9356	2.2493	3.6777	0.9286	2.4772	2.4136	0.7953	1.0917	1.6577	0.4914	0.5741	1.1011	28	51	9	44	59	47	59	69	117	21	68	67	20	31	47	16	19	37	NC_057809.1	585428825	585429740	+	LOC100141381	--	--	--	dehydrin DHN3 [Triticum aestivum]	DHN3_HORVU RecName: Full=Dehydrin DHN3; AltName: Full=B17;	B0LXL4_WHEAT SubName: Full=Dehydrin {ECO:0000313|EMBL:AGV08358.1}; SubName: Full=Dehydrin WZY2 {ECO:0000313|EMBL:ABY85793.1, ECO:0000313|EnsemblPlants:TraesCS6A02G350700.1};	--	GO:0009415,response to water; GO:0001101,response to acid chemical; GO:0008150,biological_process; GO:0009628,response to abiotic stimulus; GO:0010035,response to inorganic substance; GO:0042221,response to chemical; GO:0050896,response to stimulus; GO:1901700,response to oxygen-containing compound
LOC100141382	0.5126	0.5073	0.43	4.9586	14.9091	17.6857	1.9041	5.3137	5.2985	1.0921	4.7235	3.3808	12.4975	11.7203	15.8318	1.4603	2.0335	2.0763	22	25	19	146	681	770	94	264	273	40	210	152	509	539	727	77	109	113	NC_057806.1	80959661	80960967	+	LOC100141382	--	--	--	zinc finger protein 1-like [Triticum dicoccoides]	ZFP1_WHEAT RecName: Full=Zinc finger protein 1; AltName: Full=WZF1;	B0ZYY8_WHEAT SubName: Full=Q-type C2H2 zinc finger protein {ECO:0000313|EMBL:ABZ80832.1, ECO:0000313|EnsemblPlants:TraesCS5A02G070600.1.cds1};	FOG: Zn-finger	GO:0005634,nucleus; GO:0003677,DNA binding; GO:0003700,DNA-binding transcription factor activity; GO:0046872,metal ion binding; GO:0003674,molecular_function; GO:0003676,nucleic acid binding; GO:0005488,binding; GO:0097159,organic cyclic compound binding; GO:1901363,heterocyclic compound binding; GO:0140110,transcription regulator activity; GO:0043167,ion binding; GO:0043169,cation binding; GO:00…
LOC100141383	2.3661	1.9943	1.7544	8.418	23.9526	28.4147	1.7473	6.769	6.5271	1.6993	7.9575	6.8245	14.5307	14.0319	23.0409	1.698	3.6666	2.3874	93	90	71	227	1002	1133	79	308	308	57	324	281	542	591	969	82	180	119	NC_057807.1	92903690	92904886	+	LOC100141383	--	--	--	zinc finger protein 1-like [Triticum aestivum]	ZFP1_WHEAT RecName: Full=Zinc finger protein 1; AltName: Full=WZF1;	A0A3B6LH89_WHEAT SubName: Full=Q-type C2H2 zinc finger protein {ECO:0000313|EMBL:QVV41477.1};	FOG: Zn-finger	GO:0005634,nucleus; GO:0003677,DNA binding; GO:0003700,DNA-binding transcription factor activity; GO:0046872,metal ion binding; GO:0003674,molecular_function; GO:0003676,nucleic acid binding; GO:0005488,binding; GO:0097159,organic cyclic compound binding; GO:1901363,heterocyclic compound binding; GO:0140110,transcription regulator activity; GO:0043167,ion binding; GO:0043169,cation binding; GO:00…
LOC100141384	1.1122	0.7692	0.6354	3.2899	4.7332	6.3522	0.9668	2.3453	1.6893	1.3032	2.9683	4.6526	3.4469	3.3274	3.638	0.9851	1.8333	2.1152	34	27	20	69	154	197	34	83	62	34	94	149	100	109	119	37	70	82	NC_057806.1	653255379	653256309	-	LOC100141384	--	--	--	zinc finger protein ZAT12-like [Triticum dicoccoides]	--	B0ZYZ0_WHEAT SubName: Full=C2H2 zinc finger protein {ECO:0000313|EMBL:ABZ80834.1, ECO:0000313|EnsemblPlants:TraesCS5A02G477400.1.cds1};	--	--
LOC100146080	36.7905	31.1086	28.6306	89.7166	53.3812	71.0904	133.186	117.522	121.767	10.3492	18.6516	20.2677	45.4038	51.3089	46.8298	128.155	122.618	133.819	1887	1832	1512	3157	2914	3699	7858	6978	7498	453	991	1089	2210	2820	2570	8076	7855	8704	NC_057809.1	179810769	179813402	+	LOC100146080	--	K00789 S-adenosylmethionine synthetase [EC:2.5.1.6] | (RefSeq) S-adenosylmethionine synthase (A)	ko00270: Cysteine and methionine metabolism; ko00999: Biosynthesis of various plant secondary metabolites; ko01100: Metabolic pathways; ko01110: Biosynthesis of secondary metabolites; ko01230: Biosynthesis of amino acids; ko01240: Biosynthesis of cofactors	unnamed protein product [Triticum turgidum subsp. durum]	METK4_HORVU RecName: Full=S-adenosylmethionine synthase 4; Short=AdoMet synthase 4; EC=2.5.1.6 {ECO:0000250|UniProtKB:Q96551}; AltName: Full=Methionine adenosyltransferase 4; Short=MAT 4;	A0A446VB39_TRITD RecName: Full=S-adenosylmethionine synthase {ECO:0000256|RuleBase:RU000541}; EC=2.5.1.6 {ECO:0000256|RuleBase:RU000541};	S-adenosylmethionine synthetase	GO:0005737,cytoplasm; GO:0005524,ATP binding; GO:0046872,metal ion binding; GO:0004478,methionine adenosyltransferase activity; GO:0006730,one-carbon metabolic process; GO:0006556,S-adenosylmethionine biosynthetic process; GO:0000166,nucleotide binding; GO:0003674,molecular_function; GO:0005488,binding; GO:0017076,purine nucleotide binding; GO:0030554,adenyl nucleotide binding; GO:0032553,ribonuc…
LOC100146083	1.679	1.7518	1.7921	7.5598	5.9352	6.1121	5.9105	4.911	4.5693	3.8373	4.5734	3.7291	3.3457	4.2816	2.7499	10.9457	10.3682	11.6535	101	121	111	312	380	373	409	342	330	197	285	235	191	276	177	809	779	889	NC_057802.1	509021499	509025884	-	LOC100146083	--	K08057 calreticulin | (RefSeq) calreticulin-3 (A)	ko04141: Protein processing in endoplasmic reticulum; ko04145: Phagosome	calreticulin-3 [Aegilops tauschii subsp. strangulata]	CALR3_ARATH RecName: Full=Calreticulin-3; AltName: Full=Protein PRIORITY IN SWEET LIFE 1; Flags: Precursor;	N1QXS9_AEGTA SubName: Full=Calreticulin-3 {ECO:0000313|EMBL:EMT15096.1, ECO:0000313|EnsemblPlants:EMT15096};	Calreticulin	GO:0005783,endoplasmic reticulum; GO:0005788,endoplasmic reticulum lumen; GO:0005789,endoplasmic reticulum membrane; GO:0005576,extracellular region; GO:0005509,calcium ion binding; GO:0030246,carbohydrate binding; GO:0051082,unfolded protein binding; GO:0046283,anthocyanin-containing compound metabolic process; GO:0042742,defense response to bacterium; GO:0009626,plant-type hypersensitive respon…
LOC100146094	26.8892	28.1206	21.7132	2.598	2.9188	1.9076	0	0.132	0.0424	9.3689	14.6501	22.508	0.2147	0.1901	1.1899	0.1658	0	0.0803	528	634	439	35	61	38	0	3	1	157	298	463	4	4	25	4	0	2	NC_057795.1	69669561	69670322	+	LOC100146094	--	--	--	uncharacterized protein LOC100146094 [Triticum aestivum]	--	B2C4K0_WHEAT SubName: Full=Endosperm transfer cell specific PR60 {ECO:0000313|EMBL:ACA04813.1, ECO:0000313|EnsemblPlants:TraesCS1B02G081300.1};	--	--
LOC100146095	2864.41	2792.25	3076.89	168.455	1195.2	623.12	31.8616	530.116	219.328	1847.3	3068.66	3011.64	2455.85	2159.95	2304.07	41.3158	62.2884	39.3326	178426	199703	197342	7199	79237	39376	2283	38227	16402	98201	198012	196523	145174	144174	153565	3162	4846	3107	NC_057796.1	52077990	52080240	+	LOC100146095	--	--	--	LOW QUALITY PROTEIN: glutelin type-B 1 [Triticum aestivum]	GLUB4_ORYSJ RecName: Full=Glutelin type-B 4; Contains: RecName: Full=Glutelin type-B 4 acidic chain; Contains: RecName: Full=Glutelin type-B 4 basic chain; Flags: Precursor;	A0A3B5ZP43_WHEAT SubName: Full=Uncharacterized protein {ECO:0000313|EnsemblPlants:TraesCS1D02G067100.1};	--	GO:0045735,nutrient reservoir activity; GO:0003674,molecular_function
LOC100146096	35.1759	31.604	26.822	3.2678	7.6615	6.1213	1.0348	3.7189	2.3962	8.067	21.7376	22.7264	8.4042	8.3871	8.6778	0.7751	0.9372	1.3142	1773	1829	1392	113	411	313	60	217	145	347	1135	1200	402	453	468	48	59	84	NC_057802.1	548218610	548221803	-	LOC100146096	--	K13422 transcription factor MYC2 | (RefSeq) transcription factor MYC2-like (A)	ko04016: MAPK signaling pathway - plant; ko04075: Plant hormone signal transduction	transcription factor ICE1 [Aegilops tauschii subsp. strangulata]	ICE1_ARATH RecName: Full=Transcription factor ICE1; AltName: Full=Basic helix-loop-helix protein 116; Short=AtbHLH116; Short=bHLH 116; AltName: Full=Inducer of CBF expression 1; AltName: Full=Transcription factor EN 45; AltName: Full=Transcription factor SCREAM; AltName: Full=bHLH transcription factor bHLH116;	B2CZS4_WHEAT SubName: Full=ICE41 {ECO:0000313|EMBL:ACB69501.1, ECO:0000313|EnsemblPlants:TraesCS3D02G434900.1};	--	GO:0005634,nucleus; GO:0000987,cis-regulatory region sequence-specific DNA binding; GO:0001046,core promoter sequence-specific DNA binding; GO:0003677,DNA binding; GO:0003700,DNA-binding transcription factor activity; GO:0046983,protein dimerization activity; GO:0043565,sequence-specific DNA binding; GO:0000976,transcription cis-regulatory region binding; GO:0009738,abscisic acid-activated signal…
LOC100146100	6.5064	6.5271	5.3762	4.146	4.641	4.6339	2.8133	3.0162	2.7523	1.7164	4.5709	5.0402	4.2895	3.7353	3.4225	5.8501	5.3185	5.1978	382	440	325	167	290	276	190	205	194	86	278	310	239	235	215	422	390	387	NC_057808.1	355920424	355924365	+	LOC100146100	--	K14432 ABA responsive element binding factor | (RefSeq) bZIP transcription factor TRAB1 isoform X1 (A)	ko04075: Plant hormone signal transduction	bZIP transcription factor TRAB1 isoform X1 [Triticum aestivum]	TRAB1_ORYSJ RecName: Full=bZIP transcription factor TRAB1 {ECO:0000305}; AltName: Full=Protein ABA RESPONSIVE ELEMENT 1 {ECO:0000305};	A0A3B6MSI1_WHEAT RecName: Full=BZIP domain-containing protein {ECO:0000259|PROSITE:PS50217};	--	GO:0005634,nucleus; GO:0003700,DNA-binding transcription factor activity; GO:0000976,transcription cis-regulatory region binding; GO:0009738,abscisic acid-activated signaling pathway; GO:0045893,positive regulation of DNA-templated transcription; GO:0006355,regulation of DNA-templated transcription; GO:0003674,molecular_function; GO:0140110,transcription regulator activity; GO:0001067,transcripti…
LOC100170656	8.2054	9.1141	8.4783	9.8263	6.1474	7.4827	5.7191	3.4816	4.0346	4.4263	9.4912	10.9727	4.0947	4.0817	4.1215	3.9129	3.965	3.8766	454	579	483	373	362	420	364	223	268	209	544	636	215	242	244	266	274	272	NC_057812.1	557312248	557315271	+	LOC100170656	--	K19892 glucan endo-1,3-beta-glucosidase 4 [EC:3.2.1.39] | (RefSeq) glucan endo-1,3-beta-glucosidase 4-like (A)	ko00500: Starch and sucrose metabolism; ko01100: Metabolic pathways	glucan endo-1,3-beta-glucosidase 14-like [Triticum urartu]	E1314_ARATH RecName: Full=Glucan endo-1,3-beta-glucosidase 14; EC=3.2.1.39; AltName: Full=(1->3)-beta-glucan endohydrolase 14; Short=(1->3)-beta-glucanase 14; AltName: Full=Beta-1,3-endoglucanase 14; Short=Beta-1,3-glucanase 14; Flags: Precursor;	A0A3B6TV30_WHEAT SubName: Full=Uncharacterized protein {ECO:0000313|EnsemblPlants:TraesCS7D02G374900.1};	--	GO:0046658,anchored component of plasma membrane; GO:0005737,cytoplasm; GO:0005576,extracellular region; GO:0005634,nucleus; GO:0042973,glucan endo-1,3-beta-D-glucosidase activity; GO:0005975,carbohydrate metabolic process; GO:0071555,cell wall organization; GO:0006952,defense response; GO:0003674,molecular_function; GO:0003824,catalytic activity; GO:0004553,hydrolase activity, hydrolyzing O-glyc…
LOC100192120	2500.44	2735.66	2906.72	540.077	3543.99	2246.53	200.648	1842.26	927.042	4710.11	3886.72	2904.56	5767	4713.98	6853.8	139.736	247.218	153.812	91055	114382	108987	13493	137355	82992	8405	77663	40529	146377	146619	110804	199297	183948	267050	6252	11244	7103	NW_025251836.1	8	1116	+	LOC100192120	--	--	--	alpha/beta-gliadin MM1-like [Triticum aestivum]	GDA9_WHEAT RecName: Full=Alpha/beta-gliadin MM1; AltName: Full=Prolamin; Flags: Precursor;	A0A1K0JNG6_WHEAT SubName: Full=Alpha-gliadin {ECO:0000313|EMBL:SCW25766.1, ECO:0000313|EnsemblPlants:TraesCSU02G239000.1.cds1}; SubName: Full=CSD_alpha gliadin 4 {ECO:0000313|EMBL:ATL17013.1}; SubName: Full=Gliadin alpha-D5 {ECO:0000313|EMBL:AWK59785.1};	--	GO:0045735,nutrient reservoir activity; GO:0003674,molecular_function
LOC100192123	10.2004	9.025	8.2485	11.6283	10.9533	10.5047	4.453	4.4374	4.2666	4.3636	7.3745	9.3156	7.538	7.8571	6.6444	4.6483	5.6215	5.8035	693	704	577	542	792	724	348	349	348	253	519	663	486	572	483	388	477	500	NC_057802.1	457846468	457852710	+	LOC100192123	--	K13412 calcium-dependent protein kinase [EC:2.7.11.1] | (RefSeq) calcium-dependent protein kinase 3 (A)	ko04626: Plant-pathogen interaction	calcium-dependent protein kinase 3 [Aegilops tauschii subsp. strangulata]	CDPK3_ORYSJ RecName: Full=Calcium-dependent protein kinase 3 {ECO:0000305}; Short=OsCDPK3 {ECO:0000305}; Short=OsCPK3 {ECO:0000303|PubMed:15695435}; EC=2.7.11.1 {ECO:0000305};	A0A453FUR9_AEGTS SubName: Full=Uncharacterized protein {ECO:0000313|EnsemblPlants:AET3Gv20790300.1};	Ca2+/calmodulin-dependent protein kinase, EF-Hand protein superfamily	GO:0005737,cytoplasm; GO:0005634,nucleus; GO:0005886,plasma membrane; GO:0005524,ATP binding; GO:0005509,calcium ion binding; GO:0009931,calcium-dependent protein serine/threonine kinase activity; GO:0005516,calmodulin binding; GO:0004683,calmodulin-dependent protein kinase activity; GO:0106310,protein serine kinase activity; GO:0035556,intracellular signal transduction; GO:0018105,peptidyl-serin…
LOC100192125	6.7089	5.6352	5.8203	2.4905	3.2108	2.8979	2.9707	2.7349	2.6476	3.2388	4.2327	5.5287	2.3035	2.5442	2.5245	2.6178	2.9473	3.4279	534	515	477	136	272	234	272	252	253	220	349	461	174	217	215	256	293	346	NC_057799.1	299481480	299486390	+	LOC100192125	--	K13412 calcium-dependent protein kinase [EC:2.7.11.1] | (RefSeq) calcium-dependent protein kinase 17 (A)	ko04626: Plant-pathogen interaction	calcium-dependent protein kinase 17 [Aegilops tauschii subsp. strangulata]	CDPKH_ORYSJ RecName: Full=Calcium-dependent protein kinase 17 {ECO:0000305}; Short=OsCDPK17 {ECO:0000305}; Short=OsCPK17 {ECO:0000303|PubMed:15695435}; EC=2.7.11.1 {ECO:0000305};	M8BMR0_AEGTA SubName: Full=Calcium-dependent protein kinase 2 {ECO:0000313|EMBL:EMT23123.1, ECO:0000313|EnsemblPlants:EMT23123};	Ca2+/calmodulin-dependent protein kinase, EF-Hand protein superfamily	GO:0005737,cytoplasm; GO:0016020,membrane; GO:0005634,nucleus; GO:0005524,ATP binding; GO:0005509,calcium ion binding; GO:0009931,calcium-dependent protein serine/threonine kinase activity; GO:0005516,calmodulin binding; GO:0004683,calmodulin-dependent protein kinase activity; GO:0106310,protein serine kinase activity; GO:0035556,intracellular signal transduction; GO:0018105,peptidyl-serine phosp…
LOC100192126	1.3488	1.6358	1.3099	3.5093	2.4753	3.2927	7.1337	5.3354	5.4387	2.2599	2.7987	3.2007	2.7893	2.8702	3.0394	3.5806	2.8662	3.1112	107	149	107	191	209	265	651	490	518	153	230	266	210	244	258	349	284	313	NC_057808.1	518406731	518411074	-	LOC100192126	--	K13412 calcium-dependent protein kinase [EC:2.7.11.1] | (RefSeq) calcium-dependent protein kinase 8 (A)	ko04626: Plant-pathogen interaction	calcium-dependent protein kinase 8 [Aegilops tauschii subsp. strangulata]	CDPK8_ORYSJ RecName: Full=Calcium-dependent protein kinase 8 {ECO:0000305}; Short=OsCDPK8 {ECO:0000305}; Short=OsCPK8 {ECO:0000303|PubMed:15695435}; EC=2.7.11.1 {ECO:0000305};	A0A453M7E4_AEGTS SubName: Full=Uncharacterized protein {ECO:0000313|EnsemblPlants:AET5Gv21075800.4};	Ca2+/calmodulin-dependent protein kinase, EF-Hand protein superfamily	GO:0005737,cytoplasm; GO:0005634,nucleus; GO:0005886,plasma membrane; GO:0005524,ATP binding; GO:0005509,calcium ion binding; GO:0009931,calcium-dependent protein serine/threonine kinase activity; GO:0005516,calmodulin binding; GO:0004683,calmodulin-dependent protein kinase activity; GO:0106310,protein serine kinase activity; GO:0035556,intracellular signal transduction; GO:0018105,peptidyl-serin…
LOC100192129	3.693	4.2775	4.3233	7.8289	5.3095	5.7245	6.767	3.4399	4.3831	4.4995	6.0087	5.9599	3.6117	4.0082	2.9951	4.6958	5.405	4.4972	779	1036	939	1133	1192	1225	1642	840	1110	810	1313	1317	723	906	676	1217	1424	1203	NC_057806.1	613300614	613313715	+	LOC100192129	--	K13412 calcium-dependent protein kinase [EC:2.7.11.1] | (RefSeq) calcium-dependent protein kinase 27-like (A)	ko04626: Plant-pathogen interaction	nuclear pore complex protein NUP1 [Triticum aestivum]	CDPKA_ORYSJ RecName: Full=Calcium-dependent protein kinase 10 {ECO:0000305}; Short=OsCDPK10 {ECO:0000305}; Short=OsCPK10 {ECO:0000303|PubMed:15695435}; EC=2.7.11.1 {ECO:0000305};	A0A3B6KNZ6_WHEAT SubName: Full=Uncharacterized protein {ECO:0000313|EnsemblPlants:TraesCS5A02G426400.1};	Ca2+/calmodulin-dependent protein kinase, EF-Hand protein superfamily	GO:0005737,cytoplasm; GO:0016020,membrane; GO:0005634,nucleus; GO:0005524,ATP binding; GO:0005509,calcium ion binding; GO:0009931,calcium-dependent protein serine/threonine kinase activity; GO:0005516,calmodulin binding; GO:0004683,calmodulin-dependent protein kinase activity; GO:0106310,protein serine kinase activity; GO:0035556,intracellular signal transduction; GO:0018105,peptidyl-serine phosp…
LOC100192130	3.4029	4.6013	4.398	11.7921	9.057	11.9949	3.81	4.6552	4.2241	4.6236	10.2511	9.6566	7.4367	7.97	8.1798	3.7504	4.5268	4.7925	257	399	342	611	728	919	331	407	383	298	802	764	533	645	661	348	427	459	NC_057799.1	163734560	163738313	-	LOC100192130	--	K13412 calcium-dependent protein kinase [EC:2.7.11.1] | (RefSeq) calcium-dependent protein kinase 20 (A)	ko04626: Plant-pathogen interaction	calcium-dependent protein kinase 20 [Triticum aestivum]	CDPKK_ORYSJ RecName: Full=Calcium-dependent protein kinase 20 {ECO:0000305}; Short=OsCDPK20 {ECO:0000305}; Short=OsCPK20 {ECO:0000303|PubMed:15695435}; EC=2.7.11.1 {ECO:0000305};	A0A0U4JT59_WHEAT SubName: Full=Calcium-dependent protein kinase 7-D {ECO:0000313|EMBL:ALV66759.1, ECO:0000313|EnsemblPlants:TraesCS2D02G207400.1}; SubName: Full=Calcium-dependent protein kinase CPK7-D {ECO:0000313|EMBL:ALY06376.1}; EC=2.7.11.1 {ECO:0000313|EMBL:ALY06376.1}; SubName: Full=Genome assembly, chromosome: II {ECO:0000313|EMBL:SPT17296.1};	Ca2+/calmodulin-dependent protein kinase, EF-Hand protein superfamily	GO:0005737,cytoplasm; GO:0005634,nucleus; GO:0005886,plasma membrane; GO:0005524,ATP binding; GO:0005509,calcium ion binding; GO:0009931,calcium-dependent protein serine/threonine kinase activity; GO:0005516,calmodulin binding; GO:0004683,calmodulin-dependent protein kinase activity; GO:0106310,protein serine kinase activity; GO:0035556,intracellular signal transduction; GO:0018105,peptidyl-serin…
LOC100192137	1.0137	1.2911	1.4185	1.9859	1.8434	2.1166	2.89	2.0714	2.0609	1.5837	2.2622	1.8728	1.7918	1.9123	1.528	2.0759	2.2865	2.2691	93	136	134	125	180	197	305	220	227	124	215	180	156	188	150	234	262	264	NC_057808.1	373366579	373370956	-	LOC100192137	--	K18835 WRKY transcription factor 2 | (RefSeq) probable WRKY transcription factor 2 (A)	ko04626: Plant-pathogen interaction	probable WRKY transcription factor 2 [Aegilops tauschii subsp. strangulata]	WRKY2_ARATH RecName: Full=Probable WRKY transcription factor 2 {ECO:0000303|Ref.1}; AltName: Full=WRKY DNA-binding protein 2 {ECO:0000303|Ref.1};	A0A453L2H7_AEGTS SubName: Full=Uncharacterized protein {ECO:0000313|EnsemblPlants:AET5Gv20607100.3};	--	GO:0005634,nucleus; GO:0003700,DNA-binding transcription factor activity; GO:0046872,metal ion binding; GO:0000976,transcription cis-regulatory region binding; GO:0030010,establishment of cell polarity; GO:0009942,longitudinal axis specification; GO:0009555,pollen development; GO:0006355,regulation of DNA-templated transcription; GO:0003674,molecular_function; GO:0140110,transcription regulator a…
LOC100192138	3.4483	3.683	3.349	10.6873	7.7418	12.6126	2.4613	2.0537	2.6304	5.6569	10.5295	9.2167	5.4887	5.1996	4.9699	2.6884	3.4003	3.6638	190	233	190	404	454	705	156	131	174	266	601	532	287	307	293	182	234	256	NC_057796.1	56628477	56630564	-	LOC100192138	--	K13424 WRKY transcription factor 33 | (RefSeq) probable WRKY transcription factor 26 (A)	ko04016: MAPK signaling pathway - plant; ko04626: Plant-pathogen interaction	probable WRKY transcription factor 26 isoform X1 [Aegilops tauschii subsp. strangulata]	WRK24_ORYSI RecName: Full=WRKY transcription factor WRKY24 {ECO:0000303|PubMed:16919842}; Short=OsWRKY24 {ECO:0000303|PubMed:16919842};	A0A3B5ZPB7_WHEAT SubName: Full=WRKY26 transcription factor {ECO:0000313|EMBL:QHE95175.1};	--	GO:0005634,nucleus; GO:0003700,DNA-binding transcription factor activity; GO:0043565,sequence-specific DNA binding; GO:0009738,abscisic acid-activated signaling pathway; GO:0009740,gibberellic acid mediated signaling pathway; GO:0009788,negative regulation of abscisic acid-activated signaling pathway; GO:0009938,negative regulation of gibberellic acid mediated signaling pathway; GO:0045893,positi…
LOC100192144	1.9789	1.7054	2.4682	3.2791	2.0942	3.9013	0.67	0.4678	0.4164	1.9283	4.1021	4.5336	1.9096	1.9634	1.9468	0.2374	0.4003	0.657	95	94	122	108	107	190	37	26	24	79	204	228	87	101	100	14	24	40	NC_057814.1	430981149	430982711	+	LOC100192144	--	K13425 WRKY transcription factor 22 | (RefSeq) WRKY transcription factor 22-like (A)	ko04016: MAPK signaling pathway - plant; ko04626: Plant-pathogen interaction	WRKY transcription factor 22 [Aegilops tauschii subsp. strangulata]	WRK22_ARATH RecName: Full=WRKY transcription factor 22; AltName: Full=WRKY DNA-binding protein 22;	A0A453S6Z5_AEGTS RecName: Full=WRKY domain-containing protein {ECO:0000259|PROSITE:PS50811};	--	GO:0005634,nucleus; GO:0003700,DNA-binding transcription factor activity; GO:0000976,transcription cis-regulatory region binding; GO:0071456,cellular response to hypoxia; GO:0006952,defense response; GO:0010150,leaf senescence; GO:0003674,molecular_function; GO:0140110,transcription regulator activity; GO:0001067,transcription regulatory region nucleic acid binding; GO:0003676,nucleic acid bindin…
LOC100192147	1.4042	1.6625	1.6195	1.4391	1.2369	1.6437	0.6676	0.3032	0.1097	1.3883	2.4569	2.262	0.8786	0.5733	0.7792	1.1608	0.0351	0.744	64	87	76	45	60	76	35	16	6	54	116	108	38	28	38	65	2	43	NC_057814.1	446327708	446329440	-	LOC100192147	--	K18835 WRKY transcription factor 2 | (RefSeq) probable WRKY transcription factor 2 (A)	ko04626: Plant-pathogen interaction	probable WRKY transcription factor 70 [Triticum aestivum]	WK452_ORYSI RecName: Full=Transcription factor WRKY45-2 {ECO:0000303|PubMed:19700558}; Short=OsWRKY45-2 {ECO:0000303|PubMed:19700558}; AltName: Full=OsWRKY45 {ECO:0000303|PubMed:15618416}; AltName: Full=WRKY transcription factor 45-2 {ECO:0000303|PubMed:19700558};	A0A1D6CKW7_WHEAT SubName: Full=WRKY transcription factor 146 {ECO:0000313|EMBL:AUG68740.1, ECO:0000313|EnsemblPlants:TraesCS7D02G345700.1};	--	GO:0005634,nucleus; GO:0003700,DNA-binding transcription factor activity; GO:0043565,sequence-specific DNA binding; GO:0006952,defense response; GO:0009788,negative regulation of abscisic acid-activated signaling pathway; GO:1900425,negative regulation of defense response to bacterium; GO:0080148,negative regulation of response to water deprivation; GO:0080151,positive regulation of salicylic aci…
LOC100192148	0.4736	0.3506	0.23	2.4507	1.869	2.1943	2.7175	3.2116	2.8207	0.4162	0.4801	0.633	1.2477	1.6575	1.8591	2.2937	2.2373	2.3716	20	17	10	71	84	94	132	157	143	15	21	28	50	75	84	119	118	127	NC_057803.1	165055087	165056794	+	LOC100192148	--	K18835 WRKY transcription factor 2 | (RefSeq) probable WRKY transcription factor 2 (A)	ko04626: Plant-pathogen interaction	WRKY transcription factor, partial [Triticum aestivum]	WRK46_ARATH RecName: Full=Probable WRKY transcription factor 46; AltName: Full=WRKY DNA-binding protein 46;	A0A191XX61_WHEAT SubName: Full=WRKY transcription factor {ECO:0000313|EMBL:ANJ45141.1}; Flags: Fragment;	--	GO:0005730,nucleolus; GO:0005634,nucleus; GO:0000987,cis-regulatory region sequence-specific DNA binding; GO:0003700,DNA-binding transcription factor activity; GO:0043565,sequence-specific DNA binding; GO:0000976,transcription cis-regulatory region binding; GO:0009742,brassinosteroid mediated signaling pathway; GO:0071456,cellular response to hypoxia; GO:0042742,defense response to bacterium; GO:…
LOC100192150	2.4976	2.0839	1.4677	2.7839	2.5636	2.7723	1.5144	1.813	1.7307	1.7953	2.7149	2.4443	2.0789	2.0762	1.9419	1.4862	1.7645	1.804	119	114	72	91	130	134	83	100	99	73	134	122	94	106	99	87	105	109	NC_057795.1	678294153	678296966	-	LOC100192150	--	K13424 WRKY transcription factor 33 | (RefSeq) WRKY transcription factor WRKY24-like (A)	ko04016: MAPK signaling pathway - plant; ko04626: Plant-pathogen interaction	WRKY transcription factor 71 isoform X1 [Triticum aestivum]	WRK71_ARATH RecName: Full=WRKY transcription factor 71; AltName: Full=WRKY DNA-binding protein 71;	A0A3B5Z6E7_WHEAT RecName: Full=WRKY domain-containing protein {ECO:0000259|PROSITE:PS50811};	--	GO:0005634,nucleus; GO:0003700,DNA-binding transcription factor activity; GO:1990837,sequence-specific double-stranded DNA binding; GO:0045893,positive regulation of DNA-templated transcription; GO:0010228,vegetative to reproductive phase transition of meristem; GO:0003674,molecular_function; GO:0140110,transcription regulator activity; GO:0003676,nucleic acid binding; GO:0003677,DNA binding; GO:…
LOC100192154	1.8362	2.252	1.9775	6.9552	5.3402	6.563	3.3555	3.0752	2.8093	1.8589	3.8708	3.6965	3.9488	4.2199	3.1288	2.4706	3.2904	2.236	147	207	163	382	455	533	309	285	270	127	321	310	300	362	268	243	329	227	NC_057807.1	580694894	580698859	-	LOC100192154	--	K18835 WRKY transcription factor 2 | (RefSeq) probable WRKY transcription factor 34 (A)	ko04626: Plant-pathogen interaction	probable WRKY transcription factor 57 [Triticum dicoccoides]	WRK57_ARATH RecName: Full=Probable WRKY transcription factor 57; AltName: Full=WRKY DNA-binding protein 57;	A0A3B6LTH0_WHEAT RecName: Full=WRKY domain-containing protein {ECO:0000259|PROSITE:PS50811};	--	GO:0005634,nucleus; GO:0003700,DNA-binding transcription factor activity; GO:0000976,transcription cis-regulatory region binding; GO:0006970,response to osmotic stress; GO:0009651,response to salt stress; GO:0009414,response to water deprivation; GO:0003674,molecular_function; GO:0140110,transcription regulator activity; GO:0001067,transcription regulatory region nucleic acid binding; GO:0003676,…
LOC100192158	1.0534	1.6056	1.4649	3.6642	3.4868	4.9089	0.1665	0.455	0.2393	2.4407	5.1077	2.7882	1.7408	1.9885	1.6558	0.0195	0.4217	0.0755	44	77	63	105	155	208	8	22	12	87	221	122	69	89	74	1	22	4	NC_057812.1	701416951	701418338	-	LOC100192158	--	K18835 WRKY transcription factor 2 | (RefSeq) probable WRKY transcription factor 34 (A)	ko04626: Plant-pathogen interaction	WRKY transcription factor WRKY28 [Triticum aestivum]	WRK28_ORYSI RecName: Full=WRKY transcription factor WRKY28 {ECO:0000305}; Short=OsWRKY28 {ECO:0000305};	A0A446XXI3_TRITD RecName: Full=WRKY domain-containing protein {ECO:0000259|PROSITE:PS50811};	--	GO:0005634,nucleus; GO:0003700,DNA-binding transcription factor activity; GO:0043565,sequence-specific DNA binding; GO:0006952,defense response; GO:0045892,negative regulation of DNA-templated transcription; GO:1905034,regulation of antifungal innate immune response; GO:0010200,response to chitin; GO:0009620,response to fungus; GO:0003674,molecular_function; GO:0140110,transcription regulator act…
LOC100192159	0.4479	0.3212	0.6396	1.8816	1.6832	1.7399	1.4657	2.1391	2.2821	0.5557	0.5849	0.6035	1.2214	0.713	1.0341	1.5653	1.7718	2.4513	17	14	25	49	68	67	64	94	104	18	23	24	44	29	42	73	84	118	NC_057804.1	386017310	386018840	-	LOC100192159	--	K18835 WRKY transcription factor 2 | (RefSeq) probable WRKY transcription factor 2 (A)	ko04626: Plant-pathogen interaction	WRKY transcription factor, partial [Triticum aestivum]	WRK46_ARATH RecName: Full=Probable WRKY transcription factor 46; AltName: Full=WRKY DNA-binding protein 46;	A0A191XX56_WHEAT SubName: Full=WRKY transcription factor {ECO:0000313|EMBL:ANJ45136.1}; Flags: Fragment;	--	GO:0005730,nucleolus; GO:0005634,nucleus; GO:0000987,cis-regulatory region sequence-specific DNA binding; GO:0003700,DNA-binding transcription factor activity; GO:0043565,sequence-specific DNA binding; GO:0000976,transcription cis-regulatory region binding; GO:0009742,brassinosteroid mediated signaling pathway; GO:0071456,cellular response to hypoxia; GO:0042742,defense response to bacterium; GO:…
LOC100192160	33.7685	22.5031	19.4813	0.8941	0.3539	0.5304	0.2058	0.1859	0.1255	6.3174	11.375	10.4573	0.4196	1.2955	1.2471	0.4117	0.3877	0.3819	3138	2401	1864	57	35	50	22	20	14	501	1095	1018	37	129	124	47	45	45	NC_057811.1	449231455	449234284	+	LOC100192160	--	K25898 CO(2)-response secreted protease | (RefSeq) CO(2)-response secreted protease-like (A)	--	subtilisin-like protease SBT1.4 [Triticum aestivum]	SBT14_ARATH RecName: Full=Subtilisin-like protease SBT1.4 {ECO:0000303|PubMed:16193095}; EC=3.4.21.- {ECO:0000255|PROSITE-ProRule:PRU10082}; AltName: Full=Subtilase subfamily 1 member 4 {ECO:0000303|PubMed:16193095}; Short=AtSBT1.4 {ECO:0000303|PubMed:16193095}; Flags: Precursor;	A0A3B6QLG7_WHEAT SubName: Full=Uncharacterized protein {ECO:0000313|EnsemblPlants:TraesCS6D02G319700.1.cds1};	--	GO:0048046,apoplast; GO:0005829,cytosol; GO:0000325,plant-type vacuole; GO:0099503,secretory vesicle; GO:0004252,serine-type endopeptidase activity; GO:0010150,leaf senescence; GO:0006508,proteolysis; GO:0010223,secondary shoot formation; GO:0003674,molecular_function; GO:0003824,catalytic activity; GO:0004175,endopeptidase activity; GO:0008233,peptidase activity; GO:0008236,serine-type peptidase…
LOC100192162	83.1552	74.0355	68.8836	139.56	110.034	135.069	137.339	151.377	158.668	20.2704	55.5735	57.2199	89.0657	97.2738	80.3487	153.535	112.8	146.849	2067	2113	1763	2380	2911	3406	3927	4356	4735	430	1431	1490	2101	2591	2137	4689	3502	4629	NC_057799.1	468958974	468961397	+	LOC100192162	--	K03676 glutaredoxin 3 | (RefSeq) glutaredoxin-C6 (A)	--	glutaredoxin-C6 [Triticum aestivum]	GRXC6_ORYSJ RecName: Full=Glutaredoxin-C6; AltName: Full=Glutaredoxin-C2 homolog 1;	A0A2X0TY93_WHEAT SubName: Full=Genome assembly, chromosome: II {ECO:0000313|EMBL:SPT19032.1};	Glutaredoxin and related proteins	GO:0005737,cytoplasm; GO:0015038,glutathione disulfide oxidoreductase activity; GO:0097573,glutathione oxidoreductase activity; GO:0004362,glutathione-disulfide reductase (NADPH) activity; GO:0034599,cellular response to oxidative stress; GO:0003674,molecular_function; GO:0003824,catalytic activity; GO:0015036,disulfide oxidoreductase activity; GO:0016491,oxidoreductase activity; GO:0016667,oxido…
LOC100192164	2.9292	2.8591	1.3489	0	0	0.0498	0.0439	0.1091	0	1.5091	0.9751	1.7356	0	0.0236	0.0472	0.0411	0.0809	0	116	130	55	0	0	2	2	5	0	51	40	72	0	1	2	2	4	0	NC_057799.1	62510856	62512274	-	LOC100192164	--	K00430 peroxidase [EC:1.11.1.7] | (RefSeq) peroxidase-like (A)	ko00940: Phenylpropanoid biosynthesis; ko01100: Metabolic pathways; ko01110: Biosynthesis of secondary metabolites	peroxidase [Aegilops tauschii subsp. strangulata]	PER1_WHEAT RecName: Full=Peroxidase; EC=1.11.1.7; AltName: Full=WP2; Flags: Precursor;	C6ETA5_WHEAT RecName: Full=Peroxidase {ECO:0000256|RuleBase:RU362060}; EC=1.11.1.7 {ECO:0000256|RuleBase:RU362060};	--	GO:0005576,extracellular region; GO:0020037,heme binding; GO:0046872,metal ion binding; GO:0004601,peroxidase activity; GO:0042744,hydrogen peroxide catabolic process; GO:0006979,response to oxidative stress; GO:0003674,molecular_function; GO:0005488,binding; GO:0046906,tetrapyrrole binding; GO:0097159,organic cyclic compound binding; GO:1901363,heterocyclic compound binding; GO:0043167,ion bindi…
LOC100192166	7.1498	6.8545	6.4892	84.5	40.8821	54.7847	25.7387	16.1325	26.3418	10.024	23.0354	23.9649	33.2674	33.0923	26.9306	20.3601	33.727	30.7179	397	437	371	3219	2416	3086	1644	1037	1756	475	1325	1394	1753	1969	1600	1389	2339	2163	NC_057811.1	125885725	125887522	-	LOC100192166	--	K13424 WRKY transcription factor 33 | (RefSeq) WRKY transcription factor WRKY24-like (A)	ko04016: MAPK signaling pathway - plant; ko04626: Plant-pathogen interaction	WRKY4 transcription factor, partial [Triticum aestivum]	WRK71_ORYSI RecName: Full=WRKY transcription factor WRKY71 {ECO:0000303|PubMed:15047897}; Short=OsWRKY71 {ECO:0000303|PubMed:15047897};	B3GAV1_WHEAT SubName: Full=WRKY4 transcription factor {ECO:0000313|EMBL:ACD80365.1}; Flags: Fragment;	--	GO:0005634,nucleus; GO:0003700,DNA-binding transcription factor activity; GO:1990841,promoter-specific chromatin binding; GO:0043565,sequence-specific DNA binding; GO:0006952,defense response; GO:0050832,defense response to fungus; GO:0009740,gibberellic acid mediated signaling pathway; GO:0009685,gibberellin metabolic process; GO:0009938,negative regulation of gibberellic acid mediated signaling…
LOC100192170	3.8719	4.219	3.5749	2.7838	3.0017	2.3619	2.0679	2.1297	2.0826	1.4852	4.4919	4.4916	1.7564	2.0416	1.5253	2.0632	2.252	2.0674	223	279	212	110	184	138	137	142	144	73	268	271	96	126	94	146	162	151	NC_057794.1	500035437	500039661	+	LOC100192170	--	K14432 ABA responsive element binding factor | (RefSeq) ABSCISIC ACID-INSENSITIVE 5-like protein 2 (A)	ko04075: Plant hormone signal transduction	ABSCISIC ACID-INSENSITIVE 5-like protein 2 [Triticum dicoccoides]	AI5L2_ARATH RecName: Full=ABSCISIC ACID-INSENSITIVE 5-like protein 2; AltName: Full=ABA-responsive element-binding protein 3; AltName: Full=Dc3 promoter-binding factor 3; Short=AtDPBF3; AltName: Full=bZIP transcription factor 66; Short=AtbZIP66;	A0A3B5Y3P1_WHEAT RecName: Full=BZIP domain-containing protein {ECO:0000259|PROSITE:PS50217};	--	GO:0005634,nucleus; GO:0003700,DNA-binding transcription factor activity; GO:0000976,transcription cis-regulatory region binding; GO:0009738,abscisic acid-activated signaling pathway; GO:0045893,positive regulation of DNA-templated transcription; GO:0003674,molecular_function; GO:0140110,transcription regulator activity; GO:0001067,transcription regulatory region nucleic acid binding; GO:0003676,…
LOC100192171	2.9697	2.9819	3.2333	2.1781	2.0083	1.9578	1.6937	1.6993	1.2289	1.1304	2.5016	3.1779	1.8138	1.8358	1.6618	2.0168	1.3176	1.8645	157	181	176	79	113	105	103	104	78	51	137	176	91	104	94	131	87	125	NC_057806.1	314443819	314447919	-	LOC100192171	--	K14432 ABA responsive element binding factor | (RefSeq) ABSCISIC ACID-INSENSITIVE 5-like protein 2 (A)	ko04075: Plant hormone signal transduction	ABSCISIC ACID-INSENSITIVE 5-like protein 2 [Triticum dicoccoides]	AI5L2_ARATH RecName: Full=ABSCISIC ACID-INSENSITIVE 5-like protein 2; AltName: Full=ABA-responsive element-binding protein 3; AltName: Full=Dc3 promoter-binding factor 3; Short=AtDPBF3; AltName: Full=bZIP transcription factor 66; Short=AtbZIP66;	A0A446SXP2_TRITD RecName: Full=BZIP domain-containing protein {ECO:0000259|PROSITE:PS50217};	--	GO:0005634,nucleus; GO:0003700,DNA-binding transcription factor activity; GO:0000976,transcription cis-regulatory region binding; GO:0009738,abscisic acid-activated signaling pathway; GO:0045893,positive regulation of DNA-templated transcription; GO:0003674,molecular_function; GO:0140110,transcription regulator activity; GO:0001067,transcription regulatory region nucleic acid binding; GO:0003676,…
LOC100192175	2.7402	2.7301	2.9839	4.5085	4.5837	5.1568	4.2951	3.6582	4.5996	1.119	2.3647	2.7743	3.3906	3.3903	4.3654	5.9644	4.2716	5.0747	132	151	148	149	235	252	238	204	266	46	118	140	155	175	225	353	257	310	NC_057814.1	497338248	497342416	-	LOC100192175	--	K04482 DNA repair protein RAD51 | (RefSeq) DNA repair protein RAD51 homolog B (A)	ko03440: Homologous recombination	DNA repair protein RAD51 homolog B [Aegilops tauschii subsp. strangulata]	R51A2_MAIZE RecName: Full=DNA repair protein RAD51 homolog B; AltName: Full=Rad51-like protein B; Short=RAD51B; AltName: Full=ZmRAD51b;	A0A453SFK4_AEGTS RecName: Full=DNA repair protein RAD51 homolog {ECO:0000256|RuleBase:RU364139};	DNA repair protein RAD51/RHP55	GO:0000794,condensed nuclear chromosome; GO:0005524,ATP binding; GO:0008094,ATP-dependent activity, acting on DNA; GO:0140664,ATP-dependent DNA damage sensor activity; GO:0000150,DNA strand exchange activity; GO:0003690,double-stranded DNA binding; GO:0003697,single-stranded DNA binding; GO:0070192,chromosome organization involved in meiotic cell cycle; GO:0000730,DNA recombinase assembly; GO:000…
LOC100192177	2.2214	1.8851	1.7887	2.546	2.6759	2.5827	1.0398	1.2465	1.1861	0.9344	1.338	1.9755	1.5405	1.8604	1.4018	2.1325	1.4745	2.5003	117	114	97	92	150	138	63	76	75	42	73	109	77	105	79	138	97	167	NC_057808.1	227900869	227905238	-	LOC100192177	--	K10872 meiotic recombination protein DMC1 | (RefSeq) meiotic recombination protein DMC1 homolog B isoform X1 (A)	--	meiotic recombination protein DMC1 homolog B isoform X1 [Aegilops tauschii subsp. strangulata]	DMC1B_ORYSI RecName: Full=Meiotic recombination protein DMC1 homolog B {ECO:0000305}; Short=OsDMC1B {ECO:0000303|PubMed:15821864}; AltName: Full=RiLIM15B {ECO:0000305};	A0A453KBB9_AEGTS SubName: Full=Uncharacterized protein {ECO:0000313|EnsemblPlants:AET5Gv20357200.8};	Meiotic recombination protein Dmc1	GO:0005634,nucleus; GO:0005524,ATP binding; GO:0140664,ATP-dependent DNA damage sensor activity; GO:0003677,DNA binding; GO:0000150,DNA strand exchange activity; GO:0006281,DNA repair; GO:0007131,reciprocal meiotic recombination; GO:0000166,nucleotide binding; GO:0003674,molecular_function; GO:0005488,binding; GO:0017076,purine nucleotide binding; GO:0030554,adenyl nucleotide binding; GO:0032553,…
LOC100192178	3.275	3.4654	4.1914	1.2045	0.3451	0.7543	0.4523	0.8989	0.6628	2.116	1.5069	1.9575	0.6773	0.457	0.7151	0.5979	0.4656	0.7965	107	130	141	27	12	25	17	34	26	59	51	67	21	16	25	24	19	33	NC_057807.1	554622442	554629575	-	LOC100192178	--	K25796 plant-specific transcription factor YABBY family protein | (RefSeq) protein YABBY 2-like isoform X1 (A)	--	protein YABBY 2 isoform X1 [Aegilops tauschii subsp. strangulata]	YAB2_ORYSJ RecName: Full=Protein YABBY 2; AltName: Full=OsYABBY2; Short=OsYAB2; AltName: Full=Protein FILAMENTOUS FLOWER 2;	A0A453LQ31_AEGTS SubName: Full=Uncharacterized protein {ECO:0000313|EnsemblPlants:AET5Gv20870200.5};	--	GO:0005634,nucleus; GO:0046872,metal ion binding; GO:0010158,abaxial cell fate specification; GO:0045165,cell fate commitment; GO:0003674,molecular_function; GO:0005488,binding; GO:0043167,ion binding; GO:0043169,cation binding; GO:0001708,cell fate specification; GO:0008150,biological_process; GO:0009987,cellular process; GO:0030154,cell differentiation; GO:0032502,developmental process; GO:0048…
LOC100192181	1.5234	1.6094	2.0412	10.239	5.3279	4.9778	17.0938	11.0028	8.4243	0.8099	1.5659	1.1176	3.4632	3.2777	2.8212	13.8343	12.8749	12.4801	108	131	149	498	402	358	1394	903	717	49	115	83	233	249	214	1205	1140	1122	NC_057811.1	315843498	315850447	-	LOC100192181	--	K15404 aldehyde decarbonylase [EC:4.1.99.5] | (RefSeq) very-long-chain aldehyde decarbonylase GL1-4 (A)	ko00073: Cutin, suberine and wax biosynthesis; ko01110: Biosynthesis of secondary metabolites	very-long-chain aldehyde decarbonylase GL1-4 [Aegilops tauschii subsp. strangulata]	GLO14_ORYSI RecName: Full=Very-long-chain aldehyde decarbonylase GL1-4 {ECO:0000305}; EC=4.1.99.5 {ECO:0000250|UniProtKB:F4HVY0}; AltName: Full=Protein GLOSSY 1-4 {ECO:0000305};	M8CF25_AEGTA RecName: Full=Aldehyde oxygenase (deformylating) {ECO:0000256|ARBA:ARBA00013146}; EC=4.1.99.5 {ECO:0000256|ARBA:ARBA00013146};	--	GO:0005789,endoplasmic reticulum membrane; GO:0016021,integral component of membrane; GO:1990465,aldehyde oxygenase (deformylating) activity; GO:0005506,iron ion binding; GO:0009924,octadecanal decarbonylase activity; GO:0016491,oxidoreductase activity; GO:0008610,lipid biosynthetic process; GO:0009737,response to abscisic acid; GO:0009409,response to cold; GO:0003674,molecular_function; GO:00038…
LOC100192182	69.9993	63.886	58.2819	41.064	40.0142	41.2303	32.4847	35.5037	32.5938	15.7566	41.645	47.9784	31.6537	35.0654	32.1453	41.6116	37.4466	43.1776	2025	2122	1736	815	1232	1210	1081	1189	1132	389	1248	1454	869	1087	995	1479	1353	1584	NC_057808.1	505046835	505049062	-	LOC100192182	--	K03671 thioredoxin 1 | (RefSeq) thioredoxin H2-2 (A)	--	thioredoxin H2-2 isoform X1 [Aegilops tauschii subsp. strangulata]	TRH22_ORYSJ RecName: Full=Thioredoxin H2-2; Short=OsTrxh2-2; AltName: Full=OsTrx10;	R7WDU5_AEGTA SubName: Full=Thioredoxin H-type 2 {ECO:0000313|EMBL:EMT20503.1};	Thioredoxin	GO:0005737,cytoplasm; GO:0005575,cellular_component; GO:0005622,intracellular anatomical structure; GO:0110165,cellular anatomical entity
LOC100192183	11.0528	13.4009	11.6482	7.1493	5.524	6.0603	7.9292	6.6021	6.3802	4.6058	9.4698	11.4167	5.6995	5.6119	4.851	8.5312	7.4105	8.0005	658	916	714	292	350	366	543	455	456	234	584	712	322	358	309	624	551	604	NC_057812.1	39165297	39168918	+	LOC100192183	--	K00800 3-phosphoshikimate 1-carboxyvinyltransferase [EC:2.5.1.19] | (RefSeq) 3-phosphoshikimate 1-carboxyvinyltransferase 2 (A)	ko00400: Phenylalanine, tyrosine and tryptophan biosynthesis; ko01100: Metabolic pathways; ko01110: Biosynthesis of secondary metabolites; ko01230: Biosynthesis of amino acids	3-phosphoshikimate 1-carboxyvinyltransferase 2 [Triticum aestivum]	AROA_PETHY RecName: Full=3-phosphoshikimate 1-carboxyvinyltransferase, chloroplastic {ECO:0000303|PubMed:3346248}; EC=2.5.1.19 {ECO:0000269|PubMed:1939260}; AltName: Full=5-enolpyruvylshikimate-3-phosphate synthase {ECO:0000303|PubMed:3346248}; Short=EPSP synthase {ECO:0000303|PubMed:3346248}; Flags: Precursor;	A0A0P0K3B8_WHEAT RecName: Full=3-phosphoshikimate 1-carboxyvinyltransferase {ECO:0000256|ARBA:ARBA00012450, ECO:0000256|RuleBase:RU004164}; EC=2.5.1.19 {ECO:0000256|ARBA:ARBA00012450, ECO:0000256|RuleBase:RU004164};	Pentafunctional AROM protein	GO:0009507,chloroplast; GO:0003866,3-phosphoshikimate 1-carboxyvinyltransferase activity; GO:0009073,aromatic amino acid family biosynthetic process; GO:0008652,cellular amino acid biosynthetic process; GO:0009423,chorismate biosynthetic process; GO:0007623,circadian rhythm; GO:0010597,green leaf volatile biosynthetic process; GO:0009635,response to herbicide; GO:0003674,molecular_function; GO:00…
LOC100192187	0.275	0.4286	0.4639	3.249	2.0264	2.0546	2.2398	1.2128	1.7844	0.2205	0.517	0.4836	1.2659	1.4048	0.8387	1.6847	1.437	1.5637	19	34	33	154	149	144	178	97	148	13	37	35	83	104	62	143	124	137	NC_057794.1	489308308	489313951	-	LOC100192187	--	K13412 calcium-dependent protein kinase [EC:2.7.11.1] | (RefSeq) calcium-dependent protein kinase 3 (A)	ko04626: Plant-pathogen interaction	calcium-dependent protein kinase 16-like [Triticum dicoccoides]	CDPKG_ORYSJ RecName: Full=Calcium-dependent protein kinase 16 {ECO:0000305}; Short=OsCDPK16 {ECO:0000305}; Short=OsCPK16 {ECO:0000303|PubMed:15695435}; EC=2.7.11.1 {ECO:0000305};	A0A446J5G2_TRITD SubName: Full=Uncharacterized protein {ECO:0000313|EMBL:VAH08318.1};	Ca2+/calmodulin-dependent protein kinase, EF-Hand protein superfamily	GO:0005737,cytoplasm; GO:0005634,nucleus; GO:0005886,plasma membrane; GO:0005524,ATP binding; GO:0005509,calcium ion binding; GO:0009931,calcium-dependent protein serine/threonine kinase activity; GO:0005516,calmodulin binding; GO:0004683,calmodulin-dependent protein kinase activity; GO:0106310,protein serine kinase activity; GO:0035556,intracellular signal transduction; GO:0018105,peptidyl-serin…
LOC100192188	0.9525	1.3511	1.1234	0.2578	0.4347	0.389	0.5323	0.717	0.2947	2.3918	3.9539	4.0528	0.3441	0.3048	0.1272	0.1218	0.207	0.1502	70	114	85	13	34	29	45	61	26	150	301	312	24	24	10	11	19	14	NC_057800.1	579972575	579975426	+	LOC100192188	--	K13412 calcium-dependent protein kinase [EC:2.7.11.1] | (RefSeq) calcium-dependent protein kinase 2 (A)	ko04626: Plant-pathogen interaction	calcium-dependent protein kinase 2 [Triticum dicoccoides]	CDPK2_ORYSJ RecName: Full=Calcium-dependent protein kinase 2 {ECO:0000305}; Short=OsCDPK2 {ECO:0000305}; Short=OsCPK2 {ECO:0000303|PubMed:15695435}; EC=2.7.11.1 {ECO:0000305};	A0A446NSZ7_TRITD SubName: Full=Uncharacterized protein {ECO:0000313|EMBL:VAH65126.1};	Ca2+/calmodulin-dependent protein kinase, EF-Hand protein superfamily	GO:0005737,cytoplasm; GO:0016020,membrane; GO:0005634,nucleus; GO:0005524,ATP binding; GO:0005509,calcium ion binding; GO:0009931,calcium-dependent protein serine/threonine kinase activity; GO:0005516,calmodulin binding; GO:0004683,calmodulin-dependent protein kinase activity; GO:0106310,protein serine kinase activity; GO:0035556,intracellular signal transduction; GO:0018105,peptidyl-serine phosp…
LOC100192191	4.3434	5.2564	4.1693	28.5255	19.598	21.7556	14.8837	10.4922	14.1557	13.3154	16.7225	12.5829	9.5793	11.1229	9.6526	27.2121	31.0148	26.2849	172	239	170	775	826	874	678	481	673	450	686	522	360	472	409	1324	1534	1320	NC_057799.1	545982324	545983624	-	LOC100192191	--	K13425 WRKY transcription factor 22 | (RefSeq) WRKY transcription factor 22-like (A)	ko04016: MAPK signaling pathway - plant; ko04626: Plant-pathogen interaction	probable WRKY transcription factor 17 [Aegilops tauschii subsp. strangulata]	WRK11_ARATH RecName: Full=Probable WRKY transcription factor 11; AltName: Full=WRKY DNA-binding protein 11;	A0A453CTQ7_AEGTS RecName: Full=WRKY domain-containing protein {ECO:0000259|PROSITE:PS50811};	--	GO:0005634,nucleus; GO:0005516,calmodulin binding; GO:0003700,DNA-binding transcription factor activity; GO:0000976,transcription cis-regulatory region binding; GO:0042742,defense response to bacterium; GO:0009682,induced systemic resistance; GO:2000022,regulation of jasmonic acid mediated signaling pathway; GO:0009617,response to bacterium; GO:0003674,molecular_function; GO:0005488,binding; GO:0…
LOC100192193	0.5947	0.5894	0.3983	0.5381	0.4046	0.6267	0.8379	0.4783	0.7345	0.2884	0.7127	0.4503	0.3241	0.4593	0.2875	1.2519	1.7241	1.1644	29	33	20	18	21	31	47	27	43	12	36	23	15	24	15	75	105	72	NC_057800.1	436865286	436867768	+	LOC100192193	--	K13424 WRKY transcription factor 33 | (RefSeq) WRKY transcription factor WRKY24-like (A)	ko04016: MAPK signaling pathway - plant; ko04626: Plant-pathogen interaction	WRKY transcription factor 71-like [Triticum dicoccoides]	WRK28_ARATH RecName: Full=WRKY transcription factor 28; AltName: Full=WRKY DNA-binding protein 28;	A0A453F333_AEGTS RecName: Full=WRKY domain-containing protein {ECO:0000259|PROSITE:PS50811};	--	GO:0005634,nucleus; GO:0003700,DNA-binding transcription factor activity; GO:0043565,sequence-specific DNA binding; GO:1900057,positive regulation of leaf senescence; GO:0042659,regulation of cell fate specification; GO:0003674,molecular_function; GO:0140110,transcription regulator activity; GO:0003676,nucleic acid binding; GO:0003677,DNA binding; GO:0005488,binding; GO:0097159,organic cyclic com…
LOC100192196	19.2658	19.6635	18.1103	4.4853	4.9969	4.9951	2.835	4.0161	2.0756	5.7614	9.4927	12.2924	3.3131	3.574	4.0482	4.6824	4.3651	4.3651	1152	1350	1115	184	318	303	195	278	149	294	588	770	188	229	259	344	326	331	NC_057810.1	676772169	676776686	+	LOC100192196	--	K00811 aspartate aminotransferase, chloroplastic [EC:2.6.1.1] | (RefSeq) aspartate aminotransferase P2, mitochondrial (A)	ko00220: Arginine biosynthesis; ko00250: Alanine, aspartate and glutamate metabolism; ko00270: Cysteine and methionine metabolism; ko00330: Arginine and proline metabolism; ko00350: Tyrosine metabolism; ko00360: Phenylalanine metabolism; ko00400: Phenylalanine, tyrosine and tryptophan biosynthesis; ko00950: Isoquinoline alkaloid biosynthesis; ko00960: Tropane, piperidine and pyridine alkaloid bio…	aspartate aminotransferase P2, mitochondrial-like isoform X2 [Triticum dicoccoides]	AAT5_ARATH RecName: Full=Aspartate aminotransferase, chloroplastic; EC=2.6.1.1; AltName: Full=Transaminase A; Flags: Precursor;	A0A446WQ43_TRITD RecName: Full=Aspartate aminotransferase {ECO:0000256|RuleBase:RU000480}; EC=2.6.1.1 {ECO:0000256|RuleBase:RU000480};	Aspartate aminotransferase/Glutamic oxaloacetic transaminase AAT1/GOT2	GO:0009501,amyloplast; GO:0009507,chloroplast; GO:0004069,L-aspartate:2-oxoglutarate aminotransferase activity; GO:0030170,pyridoxal phosphate binding; GO:0006103,2-oxoglutarate metabolic process; GO:0006531,aspartate metabolic process; GO:0009058,biosynthetic process; GO:0006536,glutamate metabolic process; GO:0003674,molecular_function; GO:0003824,catalytic activity; GO:0008483,transaminase act…
LOC100192198	5.6133	6.9867	7.3638	5.0068	2.9519	3.3241	0.4552	0.5428	0.4885	1.3253	3.0733	1.8794	1.0594	3.9092	2.8971	0.2046	0.1174	0.2477	268	383	362	164	150	161	25	30	28	54	152	94	48	200	148	12	7	15	NC_057799.1	593888596	593890286	-	LOC100192198	--	K00475 naringenin 3-dioxygenase [EC:1.14.11.9] | (RefSeq) naringenin,2-oxoglutarate 3-dioxygenase (A)	ko00941: Flavonoid biosynthesis; ko01100: Metabolic pathways; ko01110: Biosynthesis of secondary metabolites	naringenin,2-oxoglutarate 3-dioxygenase [Triticum aestivum]	FL3H_HORVU RecName: Full=Naringenin,2-oxoglutarate 3-dioxygenase; EC=1.14.11.9 {ECO:0000250|UniProtKB:Q7XZQ7}; AltName: Full=FHT; AltName: Full=Flavanone-3-hydroxylase; Short=F3H;	C0SPH3_WHEAT SubName: Full=Flavanone 3-hydroxylase {ECO:0000313|EMBL:BAH36894.1, ECO:0000313|EnsemblPlants:TraesCS2D02G493400.1};	Iron/ascorbate family oxidoreductases	GO:0031418,L-ascorbic acid binding; GO:0046872,metal ion binding; GO:0045486,naringenin 3-dioxygenase activity; GO:0009813,flavonoid biosynthetic process; GO:0003674,molecular_function; GO:0005488,binding; GO:0019842,vitamin binding; GO:0030246,carbohydrate binding; GO:0031406,carboxylic acid binding; GO:0036094,small molecule binding; GO:0043167,ion binding; GO:0043168,anion binding; GO:0043177,…
LOC100240699	0.6411	0.4442	0.3538	1.869	0.6435	0.3735	2.2294	1.0321	1.4322	0.1366	0.1547	0.1808	0.3224	0.4623	0.286	5.3132	6.4866	4.6881	44	35	25	88	47	26	176	82	118	8	11	13	21	34	21	448	556	408	NC_057809.1	567677990	567681166	+	LOC100240699	--	K00366 ferredoxin-nitrite reductase [EC:1.7.7.1] | (RefSeq) ferredoxin--nitrite reductase, chloroplastic (A)	ko00910: Nitrogen metabolism; ko01100: Metabolic pathways	ferredoxin--nitrite reductase, chloroplastic-like [Triticum dicoccoides]	NIR_ORYSJ RecName: Full=Ferredoxin--nitrite reductase, chloroplastic; EC=1.7.7.1; Flags: Precursor;	A0A1S6KXQ3_WHEAT SubName: Full=Nitrite reductase {ECO:0000313|EMBL:AQT26481.1};	Sulfite reductase (ferredoxin)	GO:0009507,chloroplast; GO:0051539,4 iron, 4 sulfur cluster binding; GO:0048307,ferredoxin-nitrite reductase activity; GO:0020037,heme binding; GO:0046872,metal ion binding; GO:0042128,nitrate assimilation; GO:0003674,molecular_function; GO:0005488,binding; GO:0051536,iron-sulfur cluster binding; GO:0051540,metal cluster binding; GO:0003824,catalytic activity; GO:0016491,oxidoreductase activity; …
LOC100270649	6.3818	6.5812	7.1268	4.3632	2.4708	2.8995	4.4636	2.7743	3.2206	4.0313	4.6857	6.6377	2.311	3.0942	1.9817	3.9253	3.8114	3.6637	614	727	706	288	253	283	494	309	372	331	467	669	211	319	204	464	458	447	NC_057796.1	92283685	92287773	-	LOC100270649	--	K01892 histidyl-tRNA synthetase [EC:6.1.1.21] | (RefSeq) histidine--tRNA ligase, cytoplasmic (A)	ko00970: Aminoacyl-tRNA biosynthesis	histidine--tRNA ligase, cytoplasmic [Aegilops tauschii subsp. strangulata]	SYHC_ORYSJ RecName: Full=Histidine--tRNA ligase, cytoplasmic {ECO:0000305}; EC=6.1.1.21 {ECO:0000305}; AltName: Full=Histidyl-tRNA synthetase {ECO:0000305}; Short=HisRS {ECO:0000305};	A0A452Y0Y7_AEGTS RecName: Full=Histidine--tRNA ligase {ECO:0000256|ARBA:ARBA00012815}; EC=6.1.1.21 {ECO:0000256|ARBA:ARBA00012815};	Histidyl-tRNA synthetase	GO:0005829,cytosol; GO:0005739,mitochondrion; GO:0005524,ATP binding; GO:0004821,histidine-tRNA ligase activity; GO:0006427,histidyl-tRNA aminoacylation; GO:0032543,mitochondrial translation; GO:0000166,nucleotide binding; GO:0003674,molecular_function; GO:0005488,binding; GO:0017076,purine nucleotide binding; GO:0030554,adenyl nucleotide binding; GO:0032553,ribonucleotide binding; GO:0032555,pur…
LOC100270650	0.1678	0.065	0.1992	0.3262	0.5432	0.2022	0.6647	0.5155	0.7301	0.0219	0.108	0.1246	0.4913	0.2262	0.244	0.9259	0.8063	1.1324	9	4	11	12	31	11	41	32	47	1	6	7	25	13	14	61	54	77	NC_057803.1	568456115	568463711	+	LOC100270650	--	--	--	homeobox protein KNOX3-like [Triticum dicoccoides]	KNOX3_HORVU RecName: Full=Homeobox protein KNOX3; AltName: Full=Hooded protein;	A0A446R7F3_TRITD SubName: Full=Uncharacterized protein {ECO:0000313|EMBL:VAH94787.1};	Transcription factor MEIS1 and related HOX domain proteins	GO:0005737,cytoplasm; GO:0005634,nucleus; GO:0000981,DNA-binding transcription factor activity, RNA polymerase II-specific; GO:0043565,sequence-specific DNA binding; GO:0009901,anther dehiscence; GO:0010930,negative regulation of auxin mediated signaling pathway; GO:0045892,negative regulation of DNA-templated transcription; GO:0003674,molecular_function; GO:0003700,DNA-binding transcription fact…
LOC100270653	80.877	100.11	106.733	28.298	98.9162	44.8963	6.7392	27.6391	14.7231	89.1261	138.457	124.665	113.544	102.544	110.846	2.4225	4.6416	4.8702	11956	16992	16246	2870	15563	6733	1146	4730	2613	11244	21203	19306	15929	16244	17533	440	857	913	NC_057814.1	630906315	630935016	-	LOC100270653	--	K00700 1,4-alpha-glucan branching enzyme [EC:2.4.1.18] | (RefSeq) 1,4-alpha-glucan-branching enzyme, chloroplastic/amyloplastic (A)	ko00500: Starch and sucrose metabolism; ko01100: Metabolic pathways; ko01110: Biosynthesis of secondary metabolites	1,4-alpha-glucan-branching enzyme, chloroplastic/amyloplastic [Triticum aestivum]	GLGB_ORYSJ RecName: Full=1,4-alpha-glucan-branching enzyme, chloroplastic/amyloplastic; EC=2.4.1.18; AltName: Full=Q-enzyme; AltName: Full=Starch-branching enzyme; Flags: Precursor;	A0A453TB40_AEGTS RecName: Full=1,4-alpha-glucan branching enzyme {ECO:0000256|ARBA:ARBA00012541}; EC=2.4.1.18 {ECO:0000256|ARBA:ARBA00012541};	1,4-alpha-glucan branching enzyme/starch branching enzyme II	GO:0009501,amyloplast; GO:0009507,chloroplast; GO:0005737,cytoplasm; GO:0003844,1,4-alpha-glucan branching enzyme activity; GO:0102752,1,4-alpha-glucan branching enzyme activity (using a glucosylated glycogenin as primer for glycogen synthesis); GO:0043169,cation binding; GO:0004553,hydrolase activity, hydrolyzing O-glycosyl compounds; GO:0005975,carbohydrate metabolic process; GO:0005978,glycoge…
LOC100270656	0.5963	0.4616	0.3217	2.9936	1.9297	1.4585	4.262	2.8615	3.1088	0.3105	0.4264	0.2741	1.3497	1.1129	0.805	4.3858	3.837	3.7267	27	24	15	93	93	67	222	150	169	12	20	13	58	54	39	244	217	214	NC_057795.1	674869232	674872888	-	LOC100270656	--	K00222 Delta14-sterol reductase [EC:1.3.1.70] | (RefSeq) delta(14)-sterol reductase (A)	ko00100: Steroid biosynthesis; ko01100: Metabolic pathways; ko01110: Biosynthesis of secondary metabolites	delta(14)-sterol reductase-like [Triticum dicoccoides]	ERG24_ARATH RecName: Full=Delta(14)-sterol reductase; EC=1.3.1.70 {ECO:0000305|PubMed:10859166, ECO:0000305|PubMed:10859167}; AltName: Full=C-14 sterol reductase; AltName: Full=Protein FACKEL {ECO:0000303|PubMed:10859166}; AltName: Full=Sterol C14-reductase;	B5QT64_WHEAT SubName: Full=Sterol C-14 reductase {ECO:0000313|EMBL:CAP06389.1};	Sterol reductase/lamin B receptor	GO:0030176,integral component of endoplasmic reticulum membrane; GO:0050613,delta14-sterol reductase activity; GO:0050661,NADP binding; GO:0016627,oxidoreductase activity, acting on the CH-CH group of donors; GO:0016126,sterol biosynthetic process; GO:0003674,molecular_function; GO:0003824,catalytic activity; GO:0016491,oxidoreductase activity; GO:0016628,oxidoreductase activity, acting on the CH…
LOC100270662	14.1342	17.488	13.982	66.5204	61.9378	75.8969	35.1897	30.536	38.2322	11.4398	25.1786	22.3942	24.8128	32.8802	28.8436	52.5624	59.8497	61.841	485	689	494	1566	2262	2642	1389	1213	1575	335	895	805	808	1209	1059	2216	2565	2691	NC_057808.1	248208241	248210540	+	LOC100270662	--	K00522 ferritin heavy chain [EC:1.16.3.2] | (RefSeq) ferritin-1, chloroplastic (A)	--	ferritin-1, chloroplastic [Aegilops tauschii subsp. strangulata]	FRI1_MAIZE RecName: Full=Ferritin-1, chloroplastic; EC=1.16.3.1; AltName: Full=ZmFer1; Flags: Precursor;	B6UZ79_WHEAT RecName: Full=Ferritin {ECO:0000256|RuleBase:RU361145}; EC=1.16.3.1 {ECO:0000256|RuleBase:RU361145};	Ferritin	GO:0009507,chloroplast; GO:0005737,cytoplasm; GO:0008199,ferric iron binding; GO:0008198,ferrous iron binding; GO:0004322,ferroxidase activity; GO:0006880,intracellular sequestering of iron ion; GO:0006826,iron ion transport; GO:0003674,molecular_function; GO:0005488,binding; GO:0005506,iron ion binding; GO:0043167,ion binding; GO:0043169,cation binding; GO:0046872,metal ion binding; GO:0046914,t…
LOC100270663	10.301	11.074	9.6229	66.2363	53.1931	68.7826	47.6543	42.0909	45.2159	8.0909	15.7966	13.5306	25.4656	33.423	30.1412	71.3679	87.1054	88.6003	367	453	353	1619	2017	2486	1953	1736	1934	246	583	505	861	1276	1149	3124	3876	4003	NC_057806.1	329873133	329875517	+	LOC100270663	--	K00522 ferritin heavy chain [EC:1.16.3.2] | (RefSeq) ferritin-1, chloroplastic (A)	--	ferritin-1, chloroplastic-like [Triticum dicoccoides]	FRI1_MAIZE RecName: Full=Ferritin-1, chloroplastic; EC=1.16.3.1; AltName: Full=ZmFer1; Flags: Precursor;	A0A1D5YQ12_WHEAT RecName: Full=Ferritin {ECO:0000256|RuleBase:RU361145}; EC=1.16.3.1 {ECO:0000256|RuleBase:RU361145};	Ferritin	GO:0009507,chloroplast; GO:0005737,cytoplasm; GO:0008199,ferric iron binding; GO:0008198,ferrous iron binding; GO:0004322,ferroxidase activity; GO:0006880,intracellular sequestering of iron ion; GO:0006826,iron ion transport; GO:0003674,molecular_function; GO:0005488,binding; GO:0005506,iron ion binding; GO:0043167,ion binding; GO:0043169,cation binding; GO:0046872,metal ion binding; GO:0046914,t…
LOC100270664	6.0642	5.8839	5.838	17.0579	11.7455	14.3413	19.1912	15.853	18.4324	1.7453	4.827	5.3064	7.2309	8.8611	8.1285	19.981	19.4853	19.5474	228	254	226	440	470	547	830	690	832	56	188	209	258	357	327	923	915	932	NC_057804.1	184261112	184265269	-	LOC100270664	--	K00522 ferritin heavy chain [EC:1.16.3.2] | (RefSeq) ferritin-1, chloroplastic (A)	--	ferritin-1, chloroplastic [Triticum aestivum]	FRI1_MAIZE RecName: Full=Ferritin-1, chloroplastic; EC=1.16.3.1; AltName: Full=ZmFer1; Flags: Precursor;	B6UZ91_WHEAT RecName: Full=Ferritin {ECO:0000256|RuleBase:RU361145}; EC=1.16.3.1 {ECO:0000256|RuleBase:RU361145};	Ferritin	GO:0009507,chloroplast; GO:0005737,cytoplasm; GO:0008199,ferric iron binding; GO:0008198,ferrous iron binding; GO:0004322,ferroxidase activity; GO:0006880,intracellular sequestering of iron ion; GO:0006826,iron ion transport; GO:0003674,molecular_function; GO:0005488,binding; GO:0005506,iron ion binding; GO:0043167,ion binding; GO:0043169,cation binding; GO:0046872,metal ion binding; GO:0046914,t…
LOC100270665	0.3851	0.2744	0.408	1.7858	0.8551	0.9316	2.1454	1.2851	1.3558	0	0.1521	0.3341	0.4795	0.3593	0.458	1.4673	1.4574	1.2836	22	18	24	70	52	54	141	85	93	0	9	20	26	22	28	103	104	93	NC_057794.1	59411997	59418314	+	LOC100270665	--	--	--	homeobox protein knotted-1-like 10 [Triticum aestivum]	KNOSA_ORYSI RecName: Full=Homeobox protein knotted-1-like 10; AltName: Full=Homeobox protein HOS9; AltName: Full=Homeobox protein OSH71; AltName: Full=Homeobox protein knotted-1-like 2; Short=Oskn2;	A0A3B5XV90_WHEAT SubName: Full=Uncharacterized protein {ECO:0000313|EnsemblPlants:TraesCS1A02G072800.1};	Transcription factor MEIS1 and related HOX domain proteins	GO:0005634,nucleus; GO:0003677,DNA binding; GO:0000981,DNA-binding transcription factor activity, RNA polymerase II-specific; GO:0003674,molecular_function; GO:0003676,nucleic acid binding; GO:0005488,binding; GO:0097159,organic cyclic compound binding; GO:1901363,heterocyclic compound binding; GO:0003700,DNA-binding transcription factor activity; GO:0140110,transcription regulator activity; GO:0…
LOC100270666	3.3958	3.3918	2.7745	7.503	4.3554	5.0874	1.9095	1.5481	1.4143	2.9211	4.3317	3.1386	1.7749	2.2384	1.3224	1.4477	1.7802	1.7108	252	289	212	382	344	383	163	133	126	185	333	244	125	178	105	132	165	161	NC_057804.1	502116661	502119068	+	LOC100270666	--	K15397 3-ketoacyl-CoA synthase [EC:2.3.1.199] | (RefSeq) 3-ketoacyl-CoA synthase 6 (A)	ko00062: Fatty acid elongation; ko01100: Metabolic pathways; ko01110: Biosynthesis of secondary metabolites; ko04626: Plant-pathogen interaction	3-ketoacyl-CoA synthase 6-like [Triticum dicoccoides]	KCS6_ARATH RecName: Full=3-ketoacyl-CoA synthase 6 {ECO:0000303|PubMed:18465198}; Short=KCS-6 {ECO:0000303|PubMed:18465198}; EC=2.3.1.199 {ECO:0000269|PubMed:10330468}; AltName: Full=Cuticular protein 1 {ECO:0000303|PubMed:10330468}; AltName: Full=Eceriferum 6 {ECO:0000303|PubMed:11041893}; AltName: Full=Very long-chain fatty acid condensing enzyme 6 {ECO:0000303|PubMed:18465198}; Short=VLCFA con…	A0A446SAY1_TRITD RecName: Full=3-ketoacyl-CoA synthase {ECO:0000256|PIRNR:PIRNR036417}; EC=2.3.1.- {ECO:0000256|PIRNR:PIRNR036417};	--	GO:0005783,endoplasmic reticulum; GO:0005789,endoplasmic reticulum membrane; GO:0016021,integral component of membrane; GO:0005739,mitochondrion; GO:0102756,very-long-chain 3-ketoacyl-CoA synthase activity; GO:0006633,fatty acid biosynthetic process; GO:0009409,response to cold; GO:0009416,response to light stimulus; GO:0009826,unidimensional cell growth; GO:0010025,wax biosynthetic process; GO:0…
LOC100270668	8.5719	9.9342	11.2369	3.8048	3.0516	2.7939	7.4443	5.0232	5.6402	6.7535	9.3809	11.5543	2.215	3.3364	2.2866	5.0415	4.6697	4.8437	995	1324	1343	303	377	329	994	675	786	669	1128	1405	244	415	284	719	677	713	NC_057796.1	433368460	433375127	-	LOC100270668	--	K16055 trehalose 6-phosphate synthase/phosphatase [EC:2.4.1.15 3.1.3.12] | (RefSeq) alpha,alpha-trehalose-phosphate synthase [UDP-forming] 1 isoform X1 (A)	ko00500: Starch and sucrose metabolism; ko01100: Metabolic pathways; ko01110: Biosynthesis of secondary metabolites	alpha,alpha-trehalose-phosphate synthase [UDP-forming]	TPS1_ARATH RecName: Full=Alpha,alpha-trehalose-phosphate synthase [UDP-forming] 1 {ECO:0000305}; EC=2.4.1.15 {ECO:0000269|PubMed:11520870}; AltName: Full=Trehalose-6-phosphate synthase 1 {ECO:0000303|PubMed:9681010}; Short=AtTPS1 {ECO:0000303|PubMed:9681010};	A0A452ZKA1_AEGTS RecName: Full=Alpha,alpha-trehalose-phosphate synthase (UDP-forming) {ECO:0000256|ARBA:ARBA00012538}; EC=2.4.1.15 {ECO:0000256|ARBA:ARBA00012538};	Trehalose-6-phosphate synthase component TPS1 and related subunits	GO:0005576,extracellular region; GO:0005634,nucleus; GO:0005773,vacuole; GO:0003825,alpha,alpha-trehalose-phosphate synthase (UDP-forming) activity; GO:0051301,cell division; GO:0080186,developmental vegetative growth; GO:0009793,embryo development ending in seed dormancy; GO:0048574,long-day photoperiodism, flowering; GO:0009832,plant-type cell wall biogenesis; GO:0048364,root development; GO:00…
LOC100271911	33.5929	35.2469	30.7642	41.8049	45.8816	47.4506	53.2616	52.0547	59.8344	62.8354	97.8175	102.354	27.9753	28.0623	27.2531	11.7986	16.3066	18.0064	1402	1689	1322	1197	2038	2009	2557	2515	2998	2238	4229	4475	1108	1255	1217	605	850	953	NC_057811.1	55723941	55728861	+	LOC100271911	--	K21889 Bax inhibitor 1 | (RefSeq) bax inhibitor 1-like isoform X1 (A)	--	bax inhibitor 1-like isoform X1 [Triticum aestivum]	BI1_ORYSJ RecName: Full=Bax inhibitor 1; Short=BI-1; AltName: Full=OsBI-1;	A0A453N3C0_AEGTS SubName: Full=Uncharacterized protein {ECO:0000313|EnsemblPlants:AET6Gv20209500.3};	Bax-mediated apoptosis inhibitor TEGT/BI-1	GO:0016021,integral component of membrane; GO:0016020,membrane; GO:0043066,negative regulation of apoptotic process; GO:0006915,apoptotic process; GO:0008150,biological_process; GO:0008219,cell death; GO:0009987,cellular process; GO:0010941,regulation of cell death; GO:0012501,programmed cell death; GO:0042981,regulation of apoptotic process; GO:0043067,regulation of programmed cell death; GO:004…
LOC100271912	37.4918	37.1154	36.0608	43.2202	42.9576	43.4611	44.3342	40.7006	47.5654	48.2373	79.703	89.213	28.1919	26.5366	23.9161	8.866	10.2546	10.8546	1449	1647	1435	1146	1767	1704	1971	1821	2207	1591	3191	3612	1034	1099	989	421	495	532	NC_057810.1	101959892	101964665	-	LOC100271912	--	K21889 Bax inhibitor 1 | (RefSeq) bax inhibitor 1-like isoform X1 (A)	--	bax inhibitor 1-like isoform X1 [Triticum aestivum]	BI1_ORYSJ RecName: Full=Bax inhibitor 1; Short=BI-1; AltName: Full=OsBI-1;	A0A453N3C0_AEGTS SubName: Full=Uncharacterized protein {ECO:0000313|EnsemblPlants:AET6Gv20209500.3};	Bax-mediated apoptosis inhibitor TEGT/BI-1	GO:0016021,integral component of membrane; GO:0016020,membrane; GO:0043066,negative regulation of apoptotic process; GO:0006915,apoptotic process; GO:0008150,biological_process; GO:0008219,cell death; GO:0009987,cellular process; GO:0010941,regulation of cell death; GO:0012501,programmed cell death; GO:0042981,regulation of apoptotic process; GO:0043067,regulation of programmed cell death; GO:004…
LOC100286387	3.5317	3.5298	3.7956	2.2574	1.496	1.5552	1.5729	1.1503	1.1695	1.5943	2.2356	2.4594	1.3575	1.3508	1.0146	1.6729	1.4486	1.2784	244	280	270	107	110	109	125	92	97	94	160	178	89	100	75	142	125	112	NC_057805.1	89891086	89896173	-	LOC100286387	--	K19600 tubby and related proteins | (RefSeq) tubby-like F-box protein 8 (A)	--	tubby-like F-box protein 13 [Triticum aestivum]	TLP13_ORYSJ RecName: Full=Tubby-like F-box protein 13; Short=OsTLP13; AltName: Full=Tubby-like F-box protein 6; Short=OsTLP6;	A0A3B6JGJ0_WHEAT SubName: Full=Uncharacterized protein {ECO:0000313|EnsemblPlants:TraesCS4D02G110100.1};	Tub family proteins	--
LOC100286389	0.5897	0.6797	0.4548	5.2327	1.5806	2.0686	2.5932	2.0224	2.2102	0.061	0.2176	0.1821	1.3158	1.2624	0.9887	3.4301	2.5133	2.7625	34	45	27	207	97	121	172	135	153	3	13	11	72	78	61	243	181	202	NC_057808.1	101817885	101821427	-	LOC100286389	--	K09422 transcription factor MYB, plant | (RefSeq) protein rough sheath 2 (A)	--	protein rough sheath 2 [Aegilops tauschii subsp. strangulata]	RS2_MAIZE RecName: Full=Protein rough sheath 2; AltName: Full=Protein PHANTASTICA; AltName: Full=ZmPHAN;	B7XBB5_WHEAT SubName: Full=Myb transcription factor {ECO:0000313|EMBL:BAH03544.1, ECO:0000313|EnsemblPlants:TraesCS5D02G093100.1.cds1}; SubName: Full=R2R3-MYB protein {ECO:0000313|EMBL:AEV91142.1};	Transcription factor, Myb superfamily	GO:0000793,condensed chromosome; GO:0005730,nucleolus; GO:0042803,protein homodimerization activity; GO:0000976,transcription cis-regulatory region binding; GO:0008356,asymmetric cell division; GO:0042742,defense response to bacterium; GO:0050832,defense response to fungus; GO:0010338,leaf formation; GO:0045892,negative regulation of DNA-templated transcription; GO:0009944,polarity specification …
LOC100286393	6.175	3.7891	3.9527	0.9546	0.5274	0.3689	0.122	0.202	0.1169	0.2741	0.8129	0.5359	0.3451	0.3492	0.4809	0.2285	0.0749	0.332	132	93	87	14	12	8	3	5	3	5	18	12	7	8	11	6	2	9	NC_057812.1	175963515	175964382	-	LOC100286393	--	--	--	hypothetical protein D1007_36242 [Hordeum vulgare]	GASAD_ARATH RecName: Full=Gibberellin-regulated protein 13; AltName: Full=GAST1 protein homolog 13; Flags: Precursor;	B8PS17_WHEAT SubName: Full=GA-induced protein {ECO:0000313|EMBL:ABW89001.1, ECO:0000313|EnsemblPlants:TraesCS7A02G208100.1}; SubName: Full=GASR7 {ECO:0000313|EMBL:AHM24216.1};	--	GO:0005576,extracellular region; GO:0009740,gibberellic acid mediated signaling pathway; GO:0007154,cell communication; GO:0007165,signal transduction; GO:0008150,biological_process; GO:0009719,response to endogenous stimulus; GO:0009725,response to hormone; GO:0009739,response to gibberellin; GO:0009755,hormone-mediated signaling pathway; GO:0009987,cellular process; GO:0010033,response to organ…
LOC100286402	0.0317	0.0369	0.0719	1.9735	1.2722	0.855	2.6484	1.7361	1.8944	0.0372	0.0306	0.0101	0.5796	0.5232	0.4449	2.91	2.3291	2.8778	3	4	7	128	128	82	288	190	215	3	3	1	52	53	45	338	275	345	NC_057797.1	683477593	683482284	-	LOC100286402	--	K14510 serine/threonine-protein kinase CTR1 [EC:2.7.11.1] | (RefSeq) serine/threonine-protein kinase CTR1-like (A)	ko04016: MAPK signaling pathway - plant; ko04075: Plant hormone signal transduction	serine/threonine-protein kinase CTR1-like isoform X4 [Triticum dicoccoides]	CTR1_ARATH RecName: Full=Serine/threonine-protein kinase CTR1 {ECO:0000303|PubMed:8431946}; EC=2.7.11.1 {ECO:0000305}; AltName: Full=Protein CONSTITUTIVE TRIPLE RESPONSE1 {ECO:0000303|PubMed:8431946};	A0A446LE13_TRITD RecName: Full=Protein kinase domain-containing protein {ECO:0000259|PROSITE:PS50011};	Tyrosine kinase specific for activated (GTP-bound) p21cdc42Hs	GO:0005789,endoplasmic reticulum membrane; GO:0005524,ATP binding; GO:0106310,protein serine kinase activity; GO:0004674,protein serine/threonine kinase activity; GO:0004712,protein serine/threonine/tyrosine kinase activity; GO:0009873,ethylene-activated signaling pathway; GO:0009686,gibberellin biosynthetic process; GO:0010105,negative regulation of ethylene-activated signaling pathway; GO:00467…
LOC100286847	0.2455	0.1283	0.0954	0.3722	0.4337	0.3291	0.4866	0.3648	0.4581	0.1496	0.1706	0.1687	0.1242	0.11	0.1744	0.6874	0.8964	0.6273	25	15	10	26	47	34	57	43	56	13	18	18	12	12	19	86	114	81	NC_057814.1	633600127	633606574	-	LOC100286847	--	K04120 ent-copalyl diphosphate synthase [EC:5.5.1.13] | (RefSeq) ent-copalyl diphosphate synthase 1, chloroplastic isoform X1 (A)	ko00904: Diterpenoid biosynthesis; ko01100: Metabolic pathways; ko01110: Biosynthesis of secondary metabolites	ent-copalyl diphosphate synthase 1, chloroplastic isoform X1 [Triticum aestivum]	CPS1_ORYSJ RecName: Full=Ent-copalyl diphosphate synthase 1, chloroplastic; Short=Ent-CDP synthase 1; Short=OsCPS1; Short=OsCPS1ent; EC=5.5.1.13; AltName: Full=Ent-kaurene synthase A; AltName: Full=OsCPS; Flags: Precursor;	A0A3B6TSS6_WHEAT SubName: Full=Uncharacterized protein {ECO:0000313|EnsemblPlants:TraesCS7D02G539200.1};	--	GO:0009507,chloroplast; GO:0009905,ent-copalyl diphosphate synthase activity; GO:0000287,magnesium ion binding; GO:0010333,terpene synthase activity; GO:0016102,diterpenoid biosynthetic process; GO:0009686,gibberellin biosynthetic process; GO:0009685,gibberellin metabolic process; GO:0003674,molecular_function; GO:0003824,catalytic activity; GO:0016853,isomerase activity; GO:0016872,intramolecula…
LOC100294700	0.0232	0.0202	0.0225	0.4555	0.2175	0.2738	0.5031	0.23	0.4339	0	0.0112	0	0.0854	0.1836	0.0974	0.3863	0.5561	0.3377	2	2	2	27	20	24	50	23	45	0	1	0	7	17	9	41	60	37	NC_057804.1	492664864	492669257	+	LOC100294700	--	K09285 AP2-like factor, ANT lineage | (RefSeq) AP2-like ethylene-responsive transcription factor CRL5 isoform X1 (A)	--	AP2-like ethylene-responsive transcription factor CRL5 isoform X1 [Triticum aestivum]	CRL5_ORYSJ RecName: Full=AP2-like ethylene-responsive transcription factor CRL5 {ECO:0000305}; AltName: Full=Protein CROWN ROOTLESS 5; AltName: Full=Protein PLETHORA 8 {ECO:0000303|PubMed:21807632}; Short=OsPLT8 {ECO:0000303|PubMed:21807632};	A0A446SAD5_TRITD SubName: Full=Uncharacterized protein {ECO:0000313|EMBL:VAI08058.1};	--	GO:0005634,nucleus; GO:0003677,DNA binding; GO:0003700,DNA-binding transcription factor activity; GO:0048830,adventitious root development; GO:0080037,negative regulation of cytokinin-activated signaling pathway; GO:0003674,molecular_function; GO:0003676,nucleic acid binding; GO:0005488,binding; GO:0097159,organic cyclic compound binding; GO:1901363,heterocyclic compound binding; GO:0140110,trans…
LOC100313965	13.9233	15.3511	14.6975	12.5871	7.4965	7.2376	11.7504	6.1623	7.7056	10.4856	12.9675	14.1869	5.451	7.2899	4.8639	7.9708	9.0853	7.5499	1335	1690	1451	828	765	704	1296	684	887	858	1288	1425	496	749	499	939	1088	918	NC_057804.1	30020700	30025296	+	LOC100313965	--	K15718 linoleate 9S-lipoxygenase [EC:1.13.11.58] | (RefSeq) linoleate 9S-lipoxygenase 1 isoform X1 (A)	ko00591: Linoleic acid metabolism	linoleate 9S-lipoxygenase 1 [Triticum urartu]	LOX1_HORVU RecName: Full=Linoleate 9S-lipoxygenase 1; EC=1.13.11.58; AltName: Full=Lipoxygenase 1;	A0A446RR79_TRITD RecName: Full=Lipoxygenase {ECO:0000256|RuleBase:RU003975}; EC=1.13.11.- {ECO:0000256|RuleBase:RU003975};	--	GO:1990136,linoleate 9S-lipoxygenase activity; GO:0046872,metal ion binding; GO:0006633,fatty acid biosynthetic process; GO:0031408,oxylipin biosynthetic process; GO:0003674,molecular_function; GO:0003824,catalytic activity; GO:0016491,oxidoreductase activity; GO:0016701,oxidoreductase activity, acting on single donors with incorporation of molecular oxygen; GO:0016702,oxidoreductase activity, ac…
LOC100313966	7.5395	10.057	8.6473	22.1485	8.2862	11.4242	67.216	28.362	42.2163	2.6516	3.6544	5.6426	7.2873	9.4339	6.1174	64.6094	79.2285	62.5136	713	1092	842	1437	834	1096	7312	3105	4793	214	358	559	654	956	619	7507	9358	7497	NC_057807.1	563701427	563704963	-	LOC100313966	--	K15718 linoleate 9S-lipoxygenase [EC:1.13.11.58] | (RefSeq) putative linoleate 9S-lipoxygenase 3 (A)	ko00591: Linoleic acid metabolism	putative linoleate 9S-lipoxygenase 3 [Triticum aestivum]	LOX2_ORYSJ RecName: Full=Linoleate 9S-lipoxygenase 2; EC=1.13.11.58; AltName: Full=Lipoxygenase 2; AltName: Full=Lipoxygenase L-2;	A0A446ULB9_TRITD RecName: Full=Lipoxygenase {ECO:0000256|RuleBase:RU003975}; EC=1.13.11.- {ECO:0000256|RuleBase:RU003975};	--	GO:0005737,cytoplasm; GO:0016165,linoleate 13S-lipoxygenase activity; GO:1990136,linoleate 9S-lipoxygenase activity; GO:0046872,metal ion binding; GO:0016702,oxidoreductase activity, acting on single donors with incorporation of molecular oxygen, incorporation of two atoms of oxygen; GO:0006633,fatty acid biosynthetic process; GO:0034440,lipid oxidation; GO:0031408,oxylipin biosynthetic process; …
LOC100359381	17.2803	17.5967	15.5704	25.1396	26.3299	26.1661	9.7102	10.9257	10.5626	14.6668	22.8655	29.6039	16.8589	15.4823	16.58	9.7864	9.0221	11.0618	526	615	488	525	853	808	340	385	386	381	721	944	487	505	540	366	343	427	NC_057797.1	618162695	618165131	-	LOC100359381	--	K12486 stromal membrane-associated protein | (RefSeq) ADP-ribosylation factor GTPase-activating protein AGD12-like (A)	ko04144: Endocytosis	elicitor-responsive protein 3-like [Triticum dicoccoides]	ERG3_ORYSI RecName: Full=Elicitor-responsive protein 3; AltName: Full=16 kDa phloem protein; AltName: Full=RPP16;	D3JCC7_WHEAT SubName: Full=Elicitor responsive gene 3 {ECO:0000313|EMBL:ADC34699.1, ECO:0000313|EnsemblPlants:TraesCS2A02G372000.1};	Predicted Ca2+-dependent phospholipid-binding protein	GO:0005737,cytoplasm; GO:0046872,metal ion binding; GO:0003674,molecular_function; GO:0005488,binding; GO:0043167,ion binding; GO:0043169,cation binding; GO:0005575,cellular_component; GO:0005622,intracellular anatomical structure; GO:0110165,cellular anatomical entity
LOC100359391	6.6939	6.2212	6.1481	0.7793	0.4019	0.2951	0.6135	0.1293	0.2138	3.6838	4.0671	4.9404	0.1803	0.5588	0.4597	0.087	0.3082	0.3542	313	334	296	25	20	14	33	7	12	147	197	242	8	28	23	5	18	21	NC_057797.1	223651909	223653332	+	LOC100359391	--	K02115 F-type H+-transporting ATPase subunit gamma | (RefSeq) ATP synthase subunit gamma, chloroplastic (A)	ko00190: Oxidative phosphorylation; ko00195: Photosynthesis; ko01100: Metabolic pathways	ATP synthase subunit gamma, chloroplastic [Triticum dicoccoides]	ATPG_MAIZE RecName: Full=ATP synthase subunit gamma, chloroplastic; AltName: Full=F-ATPase gamma subunit; Contains: RecName: Full=Inceptin; Flags: Precursor;	A0A341QMC1_WHEAT SubName: Full=Uncharacterized protein {ECO:0000313|EnsemblPlants:TraesCS2A02G223600.1.cds1};	F0F1-type ATP synthase, gamma subunit	GO:0009535,chloroplast thylakoid membrane; GO:0000275,mitochondrial proton-transporting ATP synthase complex, catalytic sector F(1); GO:0046933,proton-transporting ATP synthase activity, rotational mechanism; GO:0015986,proton motive force-driven ATP synthesis; GO:0003674,molecular_function; GO:0003824,catalytic activity; GO:0005215,transporter activity; GO:0005216,ion channel activity; GO:000526…
LOC100359392	6.0057	3.8303	3.5364	3.6532	3.0214	3.869	1.8088	3.6356	3.3875	0.2771	2.4651	2.7085	2.9898	2.2507	2.696	2.7327	1.7795	2.312	127	93	77	53	68	83	44	89	86	5	54	60	60	51	61	71	47	62	NC_057812.1	20269292	20271333	-	LOC100359392	--	--	--	uncharacterized protein LOC123088334 [Triticum aestivum]	--	A0A453QG18_AEGTS SubName: Full=Uncharacterized protein {ECO:0000313|EnsemblPlants:AET7Gv20092700.3};	--	--
LOC100415816	3.5136	3.9901	2.4995	11.2004	5.4364	6.0004	9.203	4.7694	5.5492	1.6255	2.7222	2.6658	2.9042	2.9212	2.175	8.3638	9.3894	8.7654	385	502	282	842	634	667	1160	605	730	152	309	306	302	343	255	1126	1285	1218	NC_057806.1	11440795	11444131	-	LOC100415816	--	K00924 kinase [EC:2.7.1.-] | (RefSeq) receptor-like protein kinase 5 (A)	--	receptor-like protein kinase 7 [Triticum aestivum]	RLK7_ARATH RecName: Full=Receptor-like protein kinase 7 {ECO:0000303|PubMed:20811905}; EC=2.7.11.1 {ECO:0000305}; Flags: Precursor;	A0A3B5XWE3_WHEAT RecName: Full=Protein kinase domain-containing protein {ECO:0000259|PROSITE:PS50011};	--	GO:0016021,integral component of membrane; GO:0005886,plasma membrane; GO:0005524,ATP binding; GO:0042802,identical protein binding; GO:0042277,peptide binding; GO:0001653,peptide receptor activity; GO:0004672,protein kinase activity; GO:0106310,protein serine kinase activity; GO:0004674,protein serine/threonine kinase activity; GO:0045087,innate immune response; GO:0046777,protein autophosphoryl…
LOC100415821	6.7282	7.1964	5.7129	0.8889	0.7394	0.7757	0.1368	0.4928	0.4424	2.4666	4.7288	4.9015	0.4975	0.7894	1.3054	0.2082	0.4095	0.1862	342	420	299	31	40	40	8	29	27	107	249	261	24	43	71	13	26	12	NC_057805.1	85972590	85975513	+	LOC100415821	--	K01623 fructose-bisphosphate aldolase, class I [EC:4.1.2.13] | (RefSeq) fructose-bisphosphate aldolase, chloroplastic (A)	ko00010: Glycolysis / Gluconeogenesis; ko00030: Pentose phosphate pathway; ko00051: Fructose and mannose metabolism; ko00710: Carbon fixation in photosynthetic organisms; ko01100: Metabolic pathways; ko01110: Biosynthesis of secondary metabolites; ko01200: Carbon metabolism; ko01230: Biosynthesis of amino acids	fructose-bisphosphate aldolase, chloroplastic [Aegilops tauschii subsp. strangulata]	ALFP_ORYSJ RecName: Full=Fructose-bisphosphate aldolase, chloroplastic {ECO:0000305}; EC=4.1.2.13 {ECO:0000305}; AltName: Full=Chloroplastic aldolase {ECO:0000303|PubMed:8163192}; Short=AldP {ECO:0000303|PubMed:8163192}; Flags: Precursor;	W5ETU1_WHEAT RecName: Full=Fructose-bisphosphate aldolase {ECO:0000256|ARBA:ARBA00013068, ECO:0000256|RuleBase:RU003994}; EC=4.1.2.13 {ECO:0000256|ARBA:ARBA00013068, ECO:0000256|RuleBase:RU003994};	Fructose-biphosphate aldolase	GO:0005737,cytoplasm; GO:0005829,cytosol; GO:0010287,plastoglobule; GO:0004332,fructose-bisphosphate aldolase activity; GO:0030388,fructose 1,6-bisphosphate metabolic process; GO:0006094,gluconeogenesis; GO:0006096,glycolytic process; GO:0003674,molecular_function; GO:0003824,catalytic activity; GO:0016829,lyase activity; GO:0016830,carbon-carbon lyase activity; GO:0016832,aldehyde-lyase activity…
LOC100415822	9.9912	10.1452	8.6773	25.1703	18.4367	20.7866	29.2515	28.0288	29.5479	4.8125	10.665	10.3857	12.6035	16.1151	12.5477	34.815	33.6711	36.4578	416	485	372	719	817	878	1401	1351	1477	171	460	453	498	719	559	1781	1751	1925	NC_057803.1	648361725	648365012	-	LOC100415822	--	--	--	hypersensitive-induced response protein 4 [Aegilops tauschii subsp. strangulata]	HIR4_ARATH RecName: Full=Hypersensitive-induced response protein 4; Short=AtHIR4;	A0A453QJP9_AEGTS RecName: Full=PHB domain-containing protein {ECO:0000259|SMART:SM00244};	Prohibitins and stomatins of the PID superfamily	GO:0005794,Golgi apparatus; GO:0000325,plant-type vacuole; GO:0005886,plasma membrane; GO:0009506,plasmodesma; GO:0009536,plastid; GO:0005773,vacuole; GO:0005575,cellular_component; GO:0005622,intracellular anatomical structure; GO:0005737,cytoplasm; GO:0012505,endomembrane system; GO:0043226,organelle; GO:0043227,membrane-bounded organelle; GO:0043229,intracellular organelle; GO:0043231,intracel…
LOC100415823	9.1568	9.1937	9.3329	6.6584	5.5295	5.9025	4.5257	4.817	4.8163	5.1599	8.0448	9.6248	4.6618	4.3974	4.2309	5.3426	4.646	4.3649	445	513	467	222	286	291	253	271	281	214	405	490	215	229	220	319	282	269	NC_057806.1	432400781	432404493	+	LOC100415823	--	K16274 E3 ubiquitin-protein ligase AIP2 [EC:2.3.2.27] | (RefSeq) E3 ubiquitin-protein ligase AIP2 (A)	--	E3 ubiquitin-protein ligase AIP2-like [Triticum dicoccoides]	AIP2_ARATH RecName: Full=E3 ubiquitin-protein ligase AIP2; EC=2.3.2.27 {ECO:0000269|PubMed:15644464}; AltName: Full=ABI3-interacting protein 2; AltName: Full=RING-type E3 ubiquitin transferase AIP2 {ECO:0000305};	C0KTZ5_WHEAT SubName: Full=ABI3-interacting protein 2-1 {ECO:0000313|EMBL:ACM90518.1}; SubName: Full=ABI3-interacting protein 2-1 protein {ECO:0000313|EMBL:ACN21974.1, ECO:0000313|EnsemblPlants:TraesCS5A02G216000.1};	FOG: Predicted E3 ubiquitin ligase	GO:0005829,cytosol; GO:0005634,nucleus; GO:0046872,metal ion binding; GO:0061630,ubiquitin protein ligase activity; GO:0004842,ubiquitin-protein transferase activity; GO:0009738,abscisic acid-activated signaling pathway; GO:0009788,negative regulation of abscisic acid-activated signaling pathway; GO:0016567,protein ubiquitination; GO:0009737,response to abscisic acid; GO:0006511,ubiquitin-depende…
LOC100415825	587.518	629.722	669.692	73.6851	490.421	322.529	15.2694	173.768	75.4452	384.628	751.748	657.826	747.642	665.526	801.641	21.3729	33.2339	22.8434	26893	33096	31563	2314	23892	14977	804	9208	4146	15025	35646	31544	32477	32644	39262	1202	1900	1326	NC_057814.1	126333068	126335748	+	LOC100415825	--	K13963 serpin B | (RefSeq) serpin-Z7 (A)	--	serpin-Z7-like [Aegilops tauschii subsp. strangulata]	BSZ7_HORVU RecName: Full=Serpin-Z7; AltName: Full=BSZ7; AltName: Full=HorvuZ7;	M8B147_AEGTA SubName: Full=Serpin-Z7 {ECO:0000313|EMBL:EMT07721.1, ECO:0000313|EnsemblPlants:EMT07721};	Serpin	GO:0005615,extracellular space; GO:0004867,serine-type endopeptidase inhibitor activity; GO:0003674,molecular_function; GO:0004857,enzyme inhibitor activity; GO:0004866,endopeptidase inhibitor activity; GO:0030234,enzyme regulator activity; GO:0030414,peptidase inhibitor activity; GO:0061134,peptidase regulator activity; GO:0061135,endopeptidase regulator activity; GO:0098772,molecular function r…
LOC100415829	4.0782	4.1194	3.914	4.7836	4.3533	4.8051	5.4544	4.6902	4.7236	0.7635	1.8636	3.1328	3.3566	3.0177	3.586	6.9725	5.1008	6.2416	169	196	167	136	192	202	260	225	235	27	80	136	132	134	159	355	264	328	NC_057812.1	72190648	72194475	+	LOC100415829	--	--	--	protein CHAPERONE-LIKE PROTEIN OF POR1, chloroplastic [Aegilops tauschii subsp. strangulata]	CPP1_ARATH RecName: Full=Protein CHAPERONE-LIKE PROTEIN OF POR1, chloroplastic {ECO:0000303|PubMed:24151298}; Short=AtCPP1 {ECO:0000303|PubMed:24151298}; AltName: Full=Protein CELL GROWTH DEFECT FACTOR 1 {ECO:0000303|PubMed:16192270}; Short=AtCDF1 {ECO:0000303|PubMed:16192270}; Flags: Precursor;	A0A453QQT0_AEGTS SubName: Full=Uncharacterized protein {ECO:0000313|EnsemblPlants:AET7Gv20282200.6};	--	GO:0009507,chloroplast; GO:0009941,chloroplast envelope; GO:0009706,chloroplast inner membrane; GO:0031969,chloroplast membrane; GO:0009570,chloroplast stroma; GO:0009534,chloroplast thylakoid; GO:0009535,chloroplast thylakoid membrane; GO:0016021,integral component of membrane; GO:0031966,mitochondrial membrane; GO:0005739,mitochondrion; GO:0009536,plastid; GO:0055035,plastid thylakoid membrane;…
LOC100415831	12.6597	10.8449	10.8619	6.4236	8.0276	7.0285	7.7888	8.3858	8.3806	6.0653	10.6557	10.4377	7.1191	7.2942	7.9073	7.2753	8.4051	8.7207	609	599	538	212	411	343	431	467	484	249	531	526	325	376	407	430	505	532	NC_057795.1	425127702	425131207	+	LOC100415831	--	K08343 ubiquitin-like-conjugating enzyme ATG3 | (RefSeq) autophagy-related protein 3 (A)	ko04136: Autophagy - other	autophagy-related protein 3-like [Triticum dicoccoides]	ATG3_ARATH RecName: Full=Autophagy-related protein 3; AltName: Full=Autophagy-related E2-like conjugation enzyme ATG3; Short=AtAPG3; Short=Protein autophagy 3;	U3Q3A5_WHEAT SubName: Full=Autophagy-related protein 3 {ECO:0000313|EnsemblPlants:TraesCS1B02G233500.3}; SubName: Full=Autophagy-related protein 3b {ECO:0000313|EMBL:AGW81776.1};	Protein involved in autophagocytosis during starvation	GO:0000153,cytoplasmic ubiquitin ligase complex; GO:0005829,cytosol; GO:0019776,Atg8 ligase activity; GO:0000045,autophagosome assembly; GO:0000422,autophagy of mitochondrion; GO:0044804,autophagy of nucleus; GO:0015031,protein transport; GO:0003674,molecular_function; GO:0003824,catalytic activity; GO:0016740,transferase activity; GO:0019787,ubiquitin-like protein transferase activity; GO:014009…
LOC100415832	9.2631	8.415	8.6795	15.6156	13.1148	13.902	6.5871	6.6706	6.2058	9.5373	13.5443	16.1966	9.4553	9.7948	9.6399	6.7131	7.3875	6.4897	511	533	493	591	770	778	418	426	411	449	774	936	495	579	569	455	509	454	NC_057801.1	454377684	454381260	+	LOC100415832	--	--	--	protein DEHYDRATION-INDUCED 19 homolog 3 isoform X1 [Triticum aestivum]	DI193_ORYSJ RecName: Full=Protein DEHYDRATION-INDUCED 19 homolog 3; AltName: Full=OsDi19-3;	C1K3Q1_WHEAT SubName: Full=Di19 family protein {ECO:0000313|EMBL:ACN96318.1, ECO:0000313|EnsemblPlants:TraesCS3B02G274000.2};	--	--
LOC100415836	20.1151	17.8255	17.965	36.2394	29.7375	34.2835	32.1302	32.7468	33.8614	6.6755	14.0203	13.6962	26.0877	28.2231	28.528	40.5291	47.1334	45.728	572	582	526	707	900	989	1051	1078	1156	162	413	408	704	860	868	1416	1674	1649	NC_057798.1	584615927	584620853	+	LOC100415836	--	K03627 putative transcription factor | (RefSeq) multiprotein-bridging factor 1a (A)	--	multiprotein-bridging factor 1a [Aegilops tauschii subsp. strangulata]	MBF1A_ARATH RecName: Full=Multiprotein-bridging factor 1a;	A0A8I7B3J9_HORVV RecName: Full=HTH cro/C1-type domain-containing protein {ECO:0000259|PROSITE:PS50943};	Transcription factor MBF1	GO:0005829,cytosol; GO:0005730,nucleolus; GO:0005634,nucleus; GO:0003677,DNA binding; GO:0003729,mRNA binding; GO:0003713,transcription coactivator activity; GO:0045893,positive regulation of DNA-templated transcription; GO:0003674,molecular_function; GO:0003676,nucleic acid binding; GO:0005488,binding; GO:0097159,organic cyclic compound binding; GO:1901363,heterocyclic compound binding; GO:00037…
LOC100415838	0.4801	0.5376	0.2498	1.9245	1.1278	1.0142	2.1466	1.4072	0.9712	0.2411	0.7614	0.4911	0.6866	0.5281	0.5609	1.3677	1.5514	1.7173	28	36	15	77	70	60	144	95	68	12	46	30	38	33	35	98	113	127	NC_057813.1	537300681	537302456	+	LOC100415838	--	K10523 speckle-type POZ protein | (RefSeq) BTB/POZ and MATH domain-containing protein 1 (A)	--	BTB/POZ and MATH domain-containing protein 1-like [Triticum dicoccoides]	BPM1_ARATH RecName: Full=BTB/POZ and MATH domain-containing protein 1; AltName: Full=Protein BTB-POZ AND MATH DOMAIN 1; Short=AtBPM1;	C1JCL8_WHEAT SubName: Full=MAB1 {ECO:0000313|EMBL:ACO56076.1, ECO:0000313|EnsemblPlants:TraesCS7B02G296200.1.cds1};	Speckle-type POZ protein SPOP and related proteins with TRAF, MATH and BTB/POZ domains	GO:0005634,nucleus; GO:0042802,identical protein binding; GO:0071472,cellular response to salt stress; GO:0042631,cellular response to water deprivation; GO:0016567,protein ubiquitination; GO:0006970,response to osmotic stress; GO:0003674,molecular_function; GO:0005488,binding; GO:0005515,protein binding; GO:0006950,response to stress; GO:0008150,biological_process; GO:0009628,response to abiotic…
LOC100415839	22.8723	21.372	22.4116	44.9456	27.5025	32.3396	89.2439	58.5694	65.9705	12.4615	17.3394	21.8699	24.611	29.2273	22.3157	78.8748	77.7737	76.3579	1798	1929	1814	2424	2301	2579	8070	5330	6226	836	1412	1801	1836	2462	1877	7618	7636	7612	NC_057800.1	543942715	543947091	-	LOC100415839	--	K04043 molecular chaperone DnaK | (RefSeq) heat shock 70 kDa protein, mitochondrial (A)	ko03018: RNA degradation	heat shock 70 kDa protein, mitochondrial [Triticum aestivum]	HSP7M_PHAVU RecName: Full=Heat shock 70 kDa protein, mitochondrial; Flags: Precursor;	A0A446NPW1_TRITD SubName: Full=Uncharacterized protein {ECO:0000313|EMBL:VAH64158.1};	Molecular chaperones mortalin/PBP74/GRP75, HSP70 superfamily	GO:0005739,mitochondrion; GO:0005524,ATP binding; GO:0140662,ATP-dependent protein folding chaperone; GO:0051082,unfolded protein binding; GO:0000166,nucleotide binding; GO:0003674,molecular_function; GO:0005488,binding; GO:0017076,purine nucleotide binding; GO:0030554,adenyl nucleotide binding; GO:0032553,ribonucleotide binding; GO:0032555,purine ribonucleotide binding; GO:0032559,adenyl ribonuc…
LOC100415842	0.0229	0.0199	0.0778	0.6675	0.3442	0.3499	0.8858	0.4253	0.6103	0.0268	0.0111	0.0219	0.2895	0.2137	0.1712	0.6243	0.5958	0.5056	2	2	7	40	32	31	89	43	64	2	1	2	24	20	16	67	65	56	NC_057803.1	57140420	57144757	+	LOC100415842	--	K09285 AP2-like factor, ANT lineage | (RefSeq) AP2-like ethylene-responsive transcription factor CRL5 isoform X1 (A)	--	AP2-like ethylene-responsive transcription factor CRL5 isoform X1 [Triticum aestivum]	CRL5_ORYSJ RecName: Full=AP2-like ethylene-responsive transcription factor CRL5 {ECO:0000305}; AltName: Full=Protein CROWN ROOTLESS 5; AltName: Full=Protein PLETHORA 8 {ECO:0000303|PubMed:21807632}; Short=OsPLT8 {ECO:0000303|PubMed:21807632};	M7ZPY9_TRIUA SubName: Full=AP2-like ethylene-responsive transcription factor ANT {ECO:0000313|EMBL:EMS54430.1, ECO:0000313|EnsemblPlants:TRIUR3_28150-P1};	--	GO:0005634,nucleus; GO:0003677,DNA binding; GO:0003700,DNA-binding transcription factor activity; GO:0048830,adventitious root development; GO:0080037,negative regulation of cytokinin-activated signaling pathway; GO:0003674,molecular_function; GO:0003676,nucleic acid binding; GO:0005488,binding; GO:0097159,organic cyclic compound binding; GO:1901363,heterocyclic compound binding; GO:0140110,trans…
LOC100415856	0.0947	0.2593	0.1446	1.9334	0.7885	0.9473	2.4357	1.5784	2.0406	0.0476	0.0784	0.2196	0.6561	0.4674	0.4048	3.6685	3.6196	3.757	7	22	11	98	62	71	207	135	181	3	6	17	46	37	32	333	334	352	NC_057803.1	21062036	21067374	-	LOC100415856	--	K17471 sulfate transporter 3 | (RefSeq) sulfate transporter 3.1 (A)	--	unnamed protein product [Triticum turgidum subsp. durum]	SUT31_ARATH RecName: Full=Sulfate transporter 3.1; AltName: Full=AST12; AltName: Full=AtST1;	A0A446SDI4_TRITD RecName: Full=STAS domain-containing protein {ECO:0000259|PROSITE:PS50801};	Sulfate/bicarbonate/oxalate exchanger SAT-1 and related transporters (SLC26 family)	GO:0009507,chloroplast; GO:0005887,integral component of plasma membrane; GO:0015301,NA; GO:0008271,secondary active sulfate transmembrane transporter activity; GO:0015116,sulfate transmembrane transporter activity; GO:0015293,symporter activity; GO:0008272,sulfate transport; GO:0003674,molecular_function; GO:0005215,transporter activity; GO:0008509,anion transmembrane transporter activity; GO:00…
LOC100415857	9.7964	10.8928	8.6683	2.5115	2.1283	2.3474	0.7742	0.6522	0.387	16.0845	7.9243	7.8545	1.3057	2.5836	2.6599	0.2206	0.31	0.1985	506	646	461	89	117	123	46	39	24	709	424	425	64	143	147	14	20	13	NC_057798.1	112187804	112189376	-	LOC100415857	--	--	--	protein TsetseEP-like [Triticum dicoccoides]	--	A0A453ARE7_AEGTS SubName: Full=Uncharacterized protein {ECO:0000313|EnsemblPlants:AET2Gv20233800.8};	--	--
LOC100415858	28.941	28.6685	27.4163	14.7676	16.321	15.2512	21.9225	18.4391	19.9919	15.4179	25.9044	28.3061	15.4436	15.9335	14.6263	19.9333	18.5635	20.646	1951	2219	1903	683	1171	1043	1700	1439	1618	887	1809	1999	988	1151	1055	1651	1563	1765	NC_057795.1	399092022	399096703	-	LOC100415858	--	K04523 ubiquilin | (RefSeq) ubiquitin domain-containing protein DSK2b (A)	ko04141: Protein processing in endoplasmic reticulum	ubiquitin domain-containing protein DSK2b-like [Triticum dicoccoides]	DSK2B_ARATH RecName: Full=Ubiquitin domain-containing protein DSK2b;	A0A452YSI0_AEGTS SubName: Full=Uncharacterized protein {ECO:0000313|EnsemblPlants:AET1Gv20520300.2};	Ubiquitin-like protein	GO:0005829,cytosol; GO:0005739,mitochondrion; GO:0005634,nucleus; GO:0031593,polyubiquitin modification-dependent protein binding; GO:0006511,ubiquitin-dependent protein catabolic process; GO:0003674,molecular_function; GO:0005488,binding; GO:0005515,protein binding; GO:0140030,modification-dependent protein binding; GO:0006508,proteolysis; GO:0006807,nitrogen compound metabolic process; GO:00081…
LOC100415859	3.1291	4.0245	3.251	16.9709	14.1874	18.6144	5.4404	4.6202	4.6672	10.1044	11.5908	9.7945	8.7032	10.0845	7.4811	3.1687	5.972	7.3163	86	127	92	320	415	519	172	147	154	237	330	282	227	297	220	107	205	255	NC_057803.1	25639092	25639928	-	LOC100415859	--	--	--	blue copper protein 1a [Aegilops tauschii subsp. strangulata]	BCP_PETHY RecName: Full=Blue copper protein {ECO:0000303|PubMed:25971550}; Short=PhBcp {ECO:0000303|PubMed:25971550}; Flags: Precursor;	A0A453IT18_AEGTS RecName: Full=Phytocyanin domain-containing protein {ECO:0000259|PROSITE:PS51485};	--	GO:0016021,integral component of membrane; GO:0009055,electron transfer activity; GO:0046872,metal ion binding; GO:0009610,response to symbiotic fungus; GO:0003674,molecular_function; GO:0003824,catalytic activity; GO:0016491,oxidoreductase activity; GO:0005488,binding; GO:0043167,ion binding; GO:0043169,cation binding; GO:0008150,biological_process; GO:0009605,response to external stimulus; GO:0…
LOC100415861	9.4109	9.7237	10.2754	11.6298	11.8905	13.5694	3.5825	4.9735	4.7471	5.548	10.0722	14.3959	8.0381	9.6279	10.1885	4.7576	3.4165	3.4109	322	382	362	273	433	471	141	197	195	162	357	516	261	353	373	200	146	148	NC_057810.1	597326244	597329722	-	LOC100415861	--	K17279 receptor expression-enhancing protein 5/6 | (RefSeq) HVA22-like protein a (A)	--	HVA22-like protein a [Triticum dicoccoides]	HA22A_ARATH RecName: Full=HVA22-like protein a; Short=AtHVA22a;	A0A453PJV4_AEGTS RecName: Full=HVA22-like protein {ECO:0000256|RuleBase:RU362006};	Protein involved in membrane traffic (YOP1/TB2/DP1/HVA22 family)	GO:0016021,integral component of membrane; GO:0042538,hyperosmotic salinity response; GO:0009737,response to abscisic acid; GO:0009409,response to cold; GO:0009414,response to water deprivation; GO:0006950,response to stress; GO:0006970,response to osmotic stress; GO:0006972,hyperosmotic response; GO:0008150,biological_process; GO:0009628,response to abiotic stimulus; GO:0009651,response to salt …
LOC100415862	0.0173	0.015	0.0168	0.7042	0.3891	0.8334	1.215	1.088	1.1785	0.0202	0	0.1976	0.2727	0.4348	0.129	2.3453	2.7077	2.8437	1	1	1	28	24	49	81	73	82	1	0	12	15	27	8	167	196	209	NC_057801.1	144700968	144703068	-	LOC100415862	--	K22771 flavonol-3-O-L-rhamnoside-7-O-glucosyltransferase [EC:2.4.1.-] | (RefSeq) UDP-glycosyltransferase 73C10 (A)	ko00944: Flavone and flavonol biosynthesis	UDP-glycosyltransferase 73C1-like [Triticum dicoccoides]	73C10_BARVU RecName: Full=UDP-glycosyltransferase 73C10 {ECO:0000303|PubMed:23027665}; EC=2.4.1.368 {ECO:0000269|PubMed:23027665}; AltName: Full=Oleanolate 3-O-glucosyltransferase UGT73C10 {ECO:0000305};	B2CW78_WHEAT RecName: Full=Glycosyltransferase {ECO:0000256|RuleBase:RU362057}; EC=2.4.1.- {ECO:0000256|RuleBase:RU362057};	UDP-glucuronosyl and UDP-glucosyl transferase	GO:0035251,UDP-glucosyltransferase activity; GO:0016134,saponin metabolic process; GO:0003674,molecular_function; GO:0003824,catalytic activity; GO:0008194,UDP-glycosyltransferase activity; GO:0016740,transferase activity; GO:0016757,glycosyltransferase activity; GO:0016758,hexosyltransferase activity; GO:0046527,glucosyltransferase activity; GO:0008150,biological_process; GO:0008152,metabolic pr…
LOC100415864	8.0796	8.7245	8.717	6.7676	6.0285	6.1265	7.4847	6.5214	5.9991	4.1126	7.2702	7.8174	4.6614	4.8788	4.5273	5.609	4.742	5.9821	442	548	491	254	351	340	471	413	394	192	412	448	242	286	265	377	324	415	NC_057812.1	124609589	124623497	-	LOC100415864	--	K00993 ethanolaminephosphotransferase [EC:2.7.8.1] | (RefSeq) choline/ethanolaminephosphotransferase 1 (A)	ko00440: Phosphonate and phosphinate metabolism; ko00564: Glycerophospholipid metabolism; ko00565: Ether lipid metabolism; ko01100: Metabolic pathways; ko01110: Biosynthesis of secondary metabolites	choline/ethanolaminephosphotransferase 1-like [Triticum dicoccoides]	AAPT1_ARATH RecName: Full=Choline/ethanolaminephosphotransferase 1; EC=2.7.8.1; EC=2.7.8.2; AltName: Full=Aminoalcohol phosphotransferase 1; Short=AtAAPT1;	C7G530_WHEAT SubName: Full=ECPT-type aminoalcoholphosphotransferase {ECO:0000313|EMBL:BAI22703.1, ECO:0000313|EnsemblPlants:TraesCS7A02G165300.1};	sn-1,2-diacylglycerol ethanolamine- and cholinephosphotranferases	GO:0005794,Golgi apparatus; GO:0016021,integral component of membrane; GO:0004142,diacylglycerol cholinephosphotransferase activity; GO:0004307,ethanolaminephosphotransferase activity; GO:0046872,metal ion binding; GO:0006646,phosphatidylethanolamine biosynthetic process; GO:0003674,molecular_function; GO:0003824,catalytic activity; GO:0016740,transferase activity; GO:0016772,transferase activity…
LOC100415865	2.1729	1.9507	1.0389	0.0487	0.0942	0.1318	0	0	0	0.5092	1.3876	1.6275	0.0705	0.0312	0.0625	0.0272	0.0535	0	65	67	32	1	3	4	0	0	0	13	43	51	2	1	2	1	2	0	NC_057796.1	36162872	36163881	+	LOC100415865	--	--	--	defensin-like protein CAL1 [Aegilops tauschii subsp. strangulata]	CAL1_ORYSJ RecName: Full=Defensin-like protein CAL1 {ECO:0000305}; AltName: Full=OsCPT1 {ECO:0000303|PubMed:19279197}; AltName: Full=Pathogen-related protein 12 {ECO:0000305}; Short=OsPR12 {ECO:0000305}; AltName: Full=Protein CADMIUM ACCUMULATION IN LEAF 1 {ECO:0000303|PubMed:29440679}; Flags: Precursor;	C9E1C1_WHEAT SubName: Full=Defensin {ECO:0000313|EMBL:ACV84379.1, ECO:0000313|EnsemblPlants:TraesCS1D02G052900.1};	--	GO:0005615,extracellular space; GO:0046870,cadmium ion binding; GO:0055073,cadmium ion homeostasis; GO:0006952,defense response; GO:0003674,molecular_function; GO:0005488,binding; GO:0043167,ion binding; GO:0043169,cation binding; GO:0046872,metal ion binding; GO:0046914,transition metal ion binding; GO:0008150,biological_process; GO:0042592,homeostatic process; GO:0048878,chemical homeostasis; G…
LOC100415869	453.283	365.397	335.594	1803.16	1344.38	1819.67	1474.71	1609.17	1655.14	77.2122	287.011	257.234	912.408	1093.47	972.441	1267.36	1087.09	1236.28	13366	12371	10189	36478	42191	54433	50021	54930	58593	1943	8767	7946	25532	34551	30681	45915	40036	46229	NC_057799.1	99998937	100001836	-	LOC100415869	--	K11188 peroxiredoxin 6 [EC:1.11.1.7 1.11.1.27 3.1.1.-] | (RefSeq) 1-Cys peroxiredoxin PER1 (A)	ko00480: Glutathione metabolism; ko00940: Phenylpropanoid biosynthesis; ko01100: Metabolic pathways; ko01110: Biosynthesis of secondary metabolites	1-Cys peroxiredoxin PER1 [Aegilops tauschii subsp. strangulata]	REHY_HORVU RecName: Full=1-Cys peroxiredoxin PER1; EC=1.11.1.24 {ECO:0000250|UniProtKB:P30041}; AltName: Full=B15C; AltName: Full=Rehydrin homolog; AltName: Full=Thioredoxin peroxidase; AltName: Full=Thioredoxin-dependent peroxiredoxin {ECO:0000305};	D0PRB4_WHEAT RecName: Full=Peroxiredoxin {ECO:0000256|PIRNR:PIRNR000239}; EC=1.11.1.24 {ECO:0000256|PIRNR:PIRNR000239};	Alkyl hydroperoxide reductase, thiol specific antioxidant and related enzymes	GO:0005737,cytoplasm; GO:0005634,nucleus; GO:0008379,thioredoxin peroxidase activity; GO:0003674,molecular_function; GO:0003824,catalytic activity; GO:0004601,peroxidase activity; GO:0016209,antioxidant activity; GO:0016491,oxidoreductase activity; GO:0016684,oxidoreductase activity, acting on peroxide as acceptor; GO:0051920,peroxiredoxin activity; GO:0140824,thioredoxin-dependent peroxiredoxin …
LOC100415870	13.9982	10.9818	10.1013	159.594	105.654	138.161	107.044	111.073	134.37	5.718	12.619	7.2422	55.5115	79.2105	65.946	135.849	151.661	151.841	393	354	292	3074	3157	3935	3457	3610	4529	137	367	213	1479	2383	1981	4686	5318	5406	NC_057800.1	488052317	488053301	-	LOC100415870	--	--	--	dehydrin Rab25 [Triticum aestivum]	DHR25_ORYSJ RecName: Full=Dehydrin Rab25; AltName: Full=Drought-resistant protein 1; AltName: Full=rDRP1;	D0PRB6_WHEAT SubName: Full=Dehydrin {ECO:0000313|EMBL:ACE82292.1, ECO:0000313|EnsemblPlants:TraesCS3A02G254600.1};	--	GO:0009631,cold acclimation; GO:0009737,response to abscisic acid; GO:0009414,response to water deprivation; GO:0006950,response to stress; GO:0008150,biological_process; GO:0009266,response to temperature stimulus; GO:0009409,response to cold; GO:0009628,response to abiotic stimulus; GO:0050896,response to stimulus; GO:0009719,response to endogenous stimulus; GO:0009725,response to hormone; GO:0…
LOC100415872	4.9525	6.0033	5.6355	5.3063	2.4482	3.1878	19.1009	12.6266	15.1308	1.754	3.1396	3.0517	2.6677	2.5178	2.1416	10.7991	14.115	13.5083	268	373	314	197	141	175	1189	791	983	81	176	173	137	146	124	718	954	927	NC_057801.1	586751245	586753758	+	LOC100415872	--	K22684 metacaspase-1 [EC:3.4.22.-] | (RefSeq) metacaspase-1-like (A)	--	metacaspase-4-like [Triticum dicoccoides]	MCA4_ARATH RecName: Full=Metacaspase-4; Short=AtMC4; EC=3.4.22.-; AltName: Full=Metacaspase 2d; Short=AtMCP2d; AltName: Full=Metacaspase-7; Contains: RecName: Full=Metacaspase-4 subunit p20; Contains: RecName: Full=Metacaspase-4 subunit p10;	W5D5P0_WHEAT SubName: Full=Uncharacterized protein {ECO:0000313|EMBL:CDM84568.1, ECO:0000313|EnsemblPlants:TraesCS3B02G359200.1};	Metacaspase involved in regulation of apoptosis	GO:0005737,cytoplasm; GO:0005829,cytosol; GO:0005739,mitochondrion; GO:0005886,plasma membrane; GO:0009506,plasmodesma; GO:0004197,cysteine-type endopeptidase activity; GO:0008234,cysteine-type peptidase activity; GO:0042802,identical protein binding; GO:0006952,defense response; GO:0043068,positive regulation of programmed cell death; GO:0016540,protein autoprocessing; GO:0003674,molecular_funct…
LOC100415876	1.2274	0.8831	0.9502	1.0112	0.4011	0.2806	0.9588	0.5685	0.7409	0.1876	0.6697	0.5264	0.3561	0.332	0.399	0.5357	0.7406	0.6593	69	57	55	39	24	16	62	37	50	9	39	31	19	20	24	37	52	47	NC_057799.1	595737660	595739371	-	LOC100415876	--	K16732 Ase1/PRC1/MAP65 family protein | (RefSeq) uncharacterized protein LOC123171105 (A)	--	molybdate transporter 2 [Aegilops tauschii subsp. strangulata]	MOT2_ARATH RecName: Full=Molybdate transporter 2; AltName: Full=Sulfate transporter like protein 5.1;	A0A453D554_AEGTS SubName: Full=Uncharacterized protein {ECO:0000313|EnsemblPlants:AET2Gv21092500.4};	--	GO:0016021,integral component of membrane; GO:0005739,mitochondrion; GO:0000325,plant-type vacuole; GO:0009705,plant-type vacuole membrane; GO:0015098,molybdate ion transmembrane transporter activity; GO:0090414,molybdate ion export from vacuole; GO:0015689,molybdate ion transport; GO:0003674,molecular_function; GO:0005215,transporter activity; GO:0008509,anion transmembrane transporter activity;…
LOC100415878	3518.51	3903.53	3651.2	670.549	2078.25	1325.27	126.756	723.358	646.414	3916.92	4733.95	4455.7	2562.52	2313.84	2489.25	121.63	240.054	202.909	96934	123476	103571	12674	60937	37039	4017	23070	21380	92091	135102	128594	66996	68308	73377	4117	8260	7089	NC_057796.1	3058434	3059272	+	LOC100415878	--	--	--	avenin-3-like [Aegilops tauschii subsp. strangulata]	GDBB_WHEAT RecName: Full=Gamma-gliadin B; Flags: Precursor;	D2KFG9_WHEAT SubName: Full=Gliadin/avenin-like seed protein {ECO:0000313|EMBL:ADA62372.1, ECO:0000313|EnsemblPlants:TraesCS1D02G000700.1.cds1};	--	GO:0045735,nutrient reservoir activity; GO:0003674,molecular_function
LOC100415880	2.6325	2.3527	2.4564	3.8621	4.7528	4.6471	5.968	5.0087	6.2629	2.1976	4.1357	4.7302	5.4754	4.9133	4.1809	2.2126	2.2317	2.5372	153	157	147	154	294	274	399	337	437	109	249	288	302	306	260	158	162	187	NC_057800.1	528831862	528834163	+	LOC100415880	--	K09419 heat shock transcription factor, other eukaryote | (RefSeq) heat stress transcription factor A-4b (A)	--	HsfA4a [Triticum aestivum]	HFA4B_ORYSJ RecName: Full=Heat stress transcription factor A-4b; AltName: Full=Heat stress transcription factor 4; Short=OsHsf-04; AltName: Full=Heat stress transcription factor 9; Short=rHsf9;	C1K2Q2_WHEAT SubName: Full=Heat shock responsive transcription factor {ECO:0000313|EMBL:AFI98881.1}; SubName: Full=HsfA4a {ECO:0000313|EMBL:ACN93796.2};	Heat shock transcription factor	GO:0005737,cytoplasm; GO:0005634,nucleus; GO:0003700,DNA-binding transcription factor activity; GO:0000978,RNA polymerase II cis-regulatory region sequence-specific DNA binding; GO:0034605,cellular response to heat; GO:0006357,regulation of transcription by RNA polymerase II; GO:0003674,molecular_function; GO:0140110,transcription regulator activity; GO:0000976,transcription cis-regulatory region…
LOC100415882	485.545	459.463	436.432	214.117	160.231	172.763	195.783	178.579	199.452	133.082	298.906	399.42	144.851	174.604	144.502	198.072	185.009	205.196	24856	27006	23004	7520	8730	8972	11529	10583	12258	5814	15851	21420	7037	9578	7915	12458	11829	13321	NC_057812.1	449364065	449367630	-	LOC100415882	--	K00134 glyceraldehyde 3-phosphate dehydrogenase (phosphorylating) [EC:1.2.1.12] | (RefSeq) glyceraldehyde-3-phosphate dehydrogenase 1, cytosolic isoform X1 (A)	ko00010: Glycolysis / Gluconeogenesis; ko00710: Carbon fixation in photosynthetic organisms; ko01100: Metabolic pathways; ko01110: Biosynthesis of secondary metabolites; ko01200: Carbon metabolism; ko01230: Biosynthesis of amino acids	glyceraldehyde-3-phosphate dehydrogenase 1, cytosolic isoform X1 [Triticum aestivum]	G3PC1_HORVU RecName: Full=Glyceraldehyde-3-phosphate dehydrogenase 1, cytosolic; EC=1.2.1.12;	C7C4X1_WHEAT RecName: Full=Glyceraldehyde-3-phosphate dehydrogenase {ECO:0000256|RuleBase:RU361160}; EC=1.2.1.- {ECO:0000256|RuleBase:RU361160};	Glyceraldehyde 3-phosphate dehydrogenase	GO:0005737,cytoplasm; GO:0004365,glyceraldehyde-3-phosphate dehydrogenase (NAD+) (phosphorylating) activity; GO:0051287,NAD binding; GO:0050661,NADP binding; GO:0006006,glucose metabolic process; GO:0006096,glycolytic process; GO:0003674,molecular_function; GO:0003824,catalytic activity; GO:0016491,oxidoreductase activity; GO:0016620,oxidoreductase activity, acting on the aldehyde or oxo group of…
LOC100415887	37.3124	39.3976	30.3228	0.4331	0.6979	0.7566	0.0861	0.4705	0.4537	8.3846	19.7185	22.6894	0.8088	1.0167	2.4297	0.1814	0.337	0.2538	1507	1827	1261	12	30	31	4	22	22	289	825	960	31	44	105	9	17	13	NC_057812.1	203428139	203429675	-	LOC100415887	--	K08907 light-harvesting complex I chlorophyll a/b binding protein 1 | (RefSeq) chlorophyll a-b binding protein 1B-21, chloroplastic (A)	ko00196: Photosynthesis - antenna proteins; ko01100: Metabolic pathways	chlorophyll a-b binding protein 1B-21, chloroplastic-like [Triticum dicoccoides]	CB121_HORVU RecName: Full=Chlorophyll a-b binding protein 1B-21, chloroplastic; AltName: Full=LHCI type I CAB-1B-21; AltName: Full=LHCI-730 chlorophyll a/b binding protein; AltName: Full=Light-harvesting complex I 21 kDa protein; Flags: Precursor;	A0A453RF50_AEGTS RecName: Full=Chlorophyll a-b binding protein, chloroplastic {ECO:0000256|RuleBase:RU363080};	--	GO:0009535,chloroplast thylakoid membrane; GO:0016021,integral component of membrane; GO:0009522,photosystem I; GO:0009523,photosystem II; GO:0016168,chlorophyll binding; GO:0046872,metal ion binding; GO:0009765,photosynthesis, light harvesting; GO:0003674,molecular_function; GO:0005488,binding; GO:0046906,tetrapyrrole binding; GO:0097159,organic cyclic compound binding; GO:1901363,heterocyclic c…
LOC100415889	10.8134	11.7884	11.6631	12.652	14.0651	12.7258	6.3948	7.4345	6.2191	6.5294	11.344	12.6746	9.573	8.804	8.0609	4.67	4.6528	4.9306	588	736	653	472	814	702	400	468	406	303	639	722	494	513	469	312	316	340	NC_057800.1	631861423	631865949	+	LOC100415889	--	K14498 serine/threonine-protein kinase SRK2 [EC:2.7.11.1] | (RefSeq) serine/threonine-protein kinase SAPK4 (A)	ko04016: MAPK signaling pathway - plant; ko04075: Plant hormone signal transduction	serine/threonine-protein kinase SAPK4 [Triticum aestivum]	SAPK4_ORYSJ RecName: Full=Serine/threonine-protein kinase SAPK4; EC=2.7.11.1; AltName: Full=Osmotic stress/abscisic acid-activated protein kinase 4; AltName: Full=RK2 kinase {ECO:0000312|EMBL:AFK74500.1}; AltName: Full=stress-activated protein kinase 4 {ECO:0000303|Ref.8}; Short=OsSAPK4 {ECO:0000303|Ref.8};	A0A453G0Z5_AEGTS RecName: Full=Protein kinase domain-containing protein {ECO:0000259|PROSITE:PS50011};	Serine/threonine protein kinase	GO:0005737,cytoplasm; GO:0005634,nucleus; GO:0005524,ATP binding; GO:0106310,protein serine kinase activity; GO:0004674,protein serine/threonine kinase activity; GO:0009738,abscisic acid-activated signaling pathway; GO:0035556,intracellular signal transduction; GO:0006468,protein phosphorylation; GO:0000166,nucleotide binding; GO:0003674,molecular_function; GO:0005488,binding; GO:0017076,purine n…
LOC100415891	1.8595	1.7635	1.4648	3.3126	2.6595	3.2179	6.0888	4.0692	4.8359	0.4116	0.6781	1.065	2.286	2.4101	2.2785	5.3307	4.6484	5.5231	90	98	73	110	137	158	339	228	281	17	34	54	105	125	118	317	281	339	NC_057813.1	173159383	173163880	-	LOC100415891	--	--	--	protein POOR HOMOLOGOUS SYNAPSIS 1-like [Triticum dicoccoides]	PHS1_MAIZE RecName: Full=Protein POOR HOMOLOGOUS SYNAPSIS 1 {ECO:0000303|PubMed:14704428};	A0A446YB49_TRITD SubName: Full=Uncharacterized protein {ECO:0000313|EMBL:VAI85746.1};	--	GO:0005737,cytoplasm; GO:0007129,homologous chromosome pairing at meiosis; GO:0000003,reproduction; GO:0000280,nuclear division; GO:0006996,organelle organization; GO:0007049,cell cycle; GO:0007059,chromosome segregation; GO:0007127,meiosis I; GO:0008150,biological_process; GO:0009987,cellular process; GO:0016043,cellular component organization; GO:0022402,cell cycle process; GO:0022414,reproduct…
LOC100415892	545.502	539.004	704.633	18.4439	97.7314	65.7994	8.6454	47.399	35.6488	299.675	299.812	438.611	259.173	164.02	302.055	9.1337	13.2605	9.3374	14097	15993	18749	327	2688	1725	257	1418	1106	6609	8026	11874	6356	4542	8352	290	428	306	NC_057801.1	738346081	738346867	-	LOC100415892	--	--	--	LOW QUALITY PROTEIN: alpha/beta-gliadin clone PW1215-like [Triticum aestivum]	GDA8_WHEAT RecName: Full=Alpha/beta-gliadin clone PTO-A10; AltName: Full=Prolamin; Flags: Fragment;	D2KFH0_WHEAT SubName: Full=Gliadin/avenin-like seed protein {ECO:0000313|EMBL:ADA62373.1};	--	GO:0045735,nutrient reservoir activity; GO:0003674,molecular_function
LOC100499184	18.712	17.7458	15.1541	70.4515	34.7164	53.9497	95.3464	75.6363	102.836	9.7218	22.001	30.5073	38.2252	45.0323	36.568	58.3571	80.0143	78.9616	945	1029	788	2441	1866	2764	5539	4422	6235	419	1151	1614	1832	2437	1976	3621	5047	5057	NC_057807.1	653697729	653699396	+	LOC100499184	--	--	--	NAC domain-containing protein 2-like [Triticum dicoccoides]	NAC2_ORYSJ RecName: Full=NAC domain-containing protein 2 {ECO:0000303|PubMed:15029955}; Short=ONAC002 {ECO:0000303|PubMed:15029955}; AltName: Full=OsNAC19 {ECO:0000303|Ref.1}; AltName: Full=Protein STRESS-RESPONSIVE NAC 1 {ECO:0000303|PubMed:16924117};	A0A453M7W6_AEGTS RecName: Full=NAC domain-containing protein {ECO:0000259|PROSITE:PS51005};	--	GO:0005634,nucleus; GO:0042803,protein homodimerization activity; GO:0043565,sequence-specific DNA binding; GO:1901002,positive regulation of response to salt stress; GO:1902584,positive regulation of response to water deprivation; GO:0006355,regulation of DNA-templated transcription; GO:0003674,molecular_function; GO:0005488,binding; GO:0005515,protein binding; GO:0042802,identical protein bindi…
LOC100499185	3.2057	3.1359	1.6921	0.9481	1.3532	2.0609	0.1414	0.5418	0.3676	3.0214	6.4582	6.7411	0.4406	0.3035	0.8684	0.0945	0.1488	0.2931	138	155	75	28	62	90	7	27	19	111	288	304	18	14	40	5	8	16	NC_057800.1	586801367	586802912	-	LOC100499185	--	--	--	NAC domain-containing protein 68-like [Triticum aestivum]	NAC68_ORYSJ RecName: Full=NAC domain-containing protein 68 {ECO:0000303|PubMed:15029955}; Short=ONAC068 {ECO:0000303|PubMed:15029955}; AltName: Full=OsNAC4 {ECO:0000303|PubMed:10660065};	A0A453FSK6_AEGTS RecName: Full=NAC domain-containing protein {ECO:0000259|PROSITE:PS51005};	--	GO:0005634,nucleus; GO:0003677,DNA binding; GO:0006355,regulation of DNA-templated transcription; GO:0003674,molecular_function; GO:0003676,nucleic acid binding; GO:0005488,binding; GO:0097159,organic cyclic compound binding; GO:1901363,heterocyclic compound binding; GO:0006139,nucleobase-containing compound metabolic process; GO:0006351,DNA-templated transcription; GO:0006725,cellular aromatic c…
LOC100499186	12.4593	12.4366	10.497	42.3655	20.2396	31.1481	28.9051	24.6535	26.117	14.6875	19.7801	22.0494	13.2476	17.3532	13.5034	41.2045	53.634	48.2516	664	761	576	1549	1148	1684	1772	1521	1671	668	1092	1231	670	991	770	2698	3570	3261	NC_057801.1	693414629	693416887	+	LOC100499186	--	--	--	NAC domain-containing protein 48-like [Triticum dicoccoides]	NAC48_ORYSJ RecName: Full=NAC domain-containing protein 48 {ECO:0000303|PubMed:15029955}; Short=ONAC048 {ECO:0000303|PubMed:15029955}; AltName: Full=OsNAC6 {ECO:0000303|PubMed:10660065}; AltName: Full=Protein STRESS-RESPONSIVE NAC 2 {ECO:0000303|PubMed:18273684};	D7R600_WHEAT SubName: Full=NAC transcription factor {ECO:0000313|EMBL:CAZ39601.1}; SubName: Full=NAC transcription factor 6B {ECO:0000313|EMBL:ADE59453.1, ECO:0000313|EnsemblPlants:TraesCS3B02G439600.1}; SubName: Full=NAC006_3B.1 {ECO:0000313|EMBL:QOI08293.1}; SubName: Full=NAC006_3B.2 {ECO:0000313|EMBL:QOI08294.1}; SubName: Full=Putative NAC transcription factor {ECO:0000313|EMBL:ADG85702.1};	--	GO:0005634,nucleus; GO:0043565,sequence-specific DNA binding; GO:1901002,positive regulation of response to salt stress; GO:1902584,positive regulation of response to water deprivation; GO:0045893,positive regulation of DNA-templated transcription; GO:1900150,regulation of defense response to fungus; GO:0040008,regulation of growth; GO:0009409,response to cold; GO:0048364,root development; GO:000…
LOC100526689	2.5416	2.7375	2.2932	7.5626	6.5706	6.7897	7.1906	5.2354	6.4638	1.9737	3.1358	3.8617	3.8984	3.3964	2.9798	3.819	3.1909	3.6408	169	209	157	345	465	458	550	403	516	112	216	269	246	242	212	312	265	307	NC_057795.1	484447855	484452494	-	LOC100526689	--	K08472 mlo protein | (RefSeq) MLO-like protein 1 (A)	--	MLO-like protein 1 [Triticum dicoccoides]	MLO1_ARATH RecName: Full=MLO-like protein 1; Short=AtMlo1; AltName: Full=MLO protein homolog 1; Short=AtMlo-H1;	E2RZR5_WHEAT RecName: Full=MLO-like protein {ECO:0000256|RuleBase:RU280816};	--	GO:0016021,integral component of membrane; GO:0005886,plasma membrane; GO:0005516,calmodulin binding; GO:0006952,defense response; GO:0009607,response to biotic stimulus; GO:0003674,molecular_function; GO:0005488,binding; GO:0005515,protein binding; GO:0006950,response to stress; GO:0008150,biological_process; GO:0050896,response to stimulus; GO:0005575,cellular_component; GO:0016020,membrane; GO…
LOC100682399	2.1328	1.929	1.2747	1.0462	0.9827	0.5054	0.4279	0.4606	0.4783	1.1535	1.3462	1.6053	0.5186	0.4976	0.46	0.868	0.5747	0.9056	104	108	64	35	51	25	24	26	28	48	68	82	24	26	24	52	35	56	NC_057796.1	199353148	199356290	-	LOC100682399	--	K10144 RING finger and CHY zinc finger domain-containing protein 1 [EC:2.3.2.27] | (RefSeq) E3 ubiquitin-protein ligase RZFP34 (A)	ko04120: Ubiquitin mediated proteolysis	E3 ubiquitin-protein ligase RZFP34 [Aegilops tauschii subsp. strangulata]	ZFP34_ARATH RecName: Full=E3 ubiquitin-protein ligase RZFP34 {ECO:0000305}; EC=2.3.2.27 {ECO:0000269|PubMed:26508764}; AltName: Full=CHY zinc-finger and RING protein 1 {ECO:0000303|PubMed:26508764}; AltName: Full=RING zinc-finger protein 34 {ECO:0000305}; AltName: Full=RZFP34 protein homolog {ECO:0000303|PubMed:25002225}; Short=AtRZPF34 {ECO:0000303|PubMed:25002225};	A0A452YBS1_AEGTS SubName: Full=Uncharacterized protein {ECO:0000313|EnsemblPlants:AET1Gv20368300.1};	Zn-finger protein	GO:0005783,endoplasmic reticulum; GO:0005634,nucleus; GO:0061630,ubiquitin protein ligase activity; GO:0008270,zinc ion binding; GO:0016567,protein ubiquitination; GO:1902456,regulation of stomatal opening; GO:0006511,ubiquitin-dependent protein catabolic process; GO:0003674,molecular_function; GO:0003824,catalytic activity; GO:0004842,ubiquitin-protein transferase activity; GO:0016740,transferas…
LOC100682400	2832.41	3341.1	3098.72	665.15	1225.24	972.211	71.3537	390.06	338.486	1904.64	3443.18	3527.69	1113.99	1067.76	1068.24	70.1588	96.8503	82.838	59803	80996	67365	9635	27533	20824	1733	9534	8580	34319	75309	78027	22321	24158	24133	1820	2554	2218	NC_057813.1	82003857	82004499	-	LOC100682400	--	--	--	alpha-amylase inhibitor/seed storage family protein [Clostridioides difficile]	IAAC2_WHEAT RecName: Full=Alpha-amylase/trypsin inhibitor CM2; AltName: Full=Chloroform/methanol-soluble protein CM2; Flags: Precursor;	A0A446Y6D3_TRITD RecName: Full=AAI domain-containing protein {ECO:0000259|SMART:SM00499};	--	GO:0005576,extracellular region; GO:0015066,alpha-amylase inhibitor activity; GO:0004867,serine-type endopeptidase inhibitor activity; GO:0003674,molecular_function; GO:0004857,enzyme inhibitor activity; GO:0030234,enzyme regulator activity; GO:0098772,molecular function regulator activity; GO:0004866,endopeptidase inhibitor activity; GO:0030414,peptidase inhibitor activity; GO:0061134,peptidase …
LOC100682402	12.3083	13.9218	13.4377	8.8525	7.9587	8.1783	8.5729	6.9951	7.728	9.911	12.2653	12.7689	6.4784	7.1166	5.8271	8.5015	8.6415	8.129	991	1287	1114	489	682	668	794	652	747	681	1023	1077	495	614	502	841	869	830	NC_057803.1	511491364	511498225	+	LOC100682402	--	--	--	TOM1-like protein 3 isoform X1 [Triticum aestivum]	TOL3_ARATH RecName: Full=TOM1-like protein 3 {ECO:0000305};	A0A446R4P3_TRITD SubName: Full=Uncharacterized protein {ECO:0000313|EMBL:VAH93880.1};	Cytosolic sorting protein GGA2/TOM1	GO:0016020,membrane; GO:0035091,phosphatidylinositol binding; GO:0043130,ubiquitin binding; GO:0043328,protein transport to vacuole involved in ubiquitin-dependent protein catabolic process via the multivesicular body sorting pathway; GO:0003674,molecular_function; GO:0005488,binding; GO:0005543,phospholipid binding; GO:0008289,lipid binding; GO:0005515,protein binding; GO:0032182,ubiquitin-like …
LOC100682404	10.66	10.4355	10.374	32.2348	24.5148	27.2339	57.1436	37.8821	49.8742	14.2288	22.054	24.9779	17.993	21.4604	16.5411	71.5881	79.9552	75.6712	992	1115	994	2058	2428	2571	6117	4081	5572	1130	2126	2435	1589	2140	1647	8185	9293	8930	NC_057802.1	69942997	69946841	+	LOC100682404	--	K06617 raffinose synthase [EC:2.4.1.82] | (RefSeq) probable galactinol--sucrose galactosyltransferase 2 (A)	ko00052: Galactose metabolism; ko01100: Metabolic pathways	probable galactinol--sucrose galactosyltransferase 2 [Aegilops tauschii subsp. strangulata]	RFS2_ARATH RecName: Full=Probable galactinol--sucrose galactosyltransferase 2; EC=2.4.1.82; AltName: Full=Protein SEED IMBIBITION 2; AltName: Full=Raffinose synthase 2;	A0A453E7W6_AEGTS RecName: Full=Galactinol--sucrose galactosyltransferase {ECO:0000256|ARBA:ARBA00012708}; EC=2.4.1.82 {ECO:0000256|ARBA:ARBA00012708};	--	GO:0009506,plasmodesma; GO:0016757,glycosyltransferase activity; GO:0052692,raffinose alpha-galactosidase activity; GO:0034484,raffinose catabolic process; GO:0006979,response to oxidative stress; GO:0003674,molecular_function; GO:0003824,catalytic activity; GO:0016740,transferase activity; GO:0004553,hydrolase activity, hydrolyzing O-glycosyl compounds; GO:0004557,alpha-galactosidase activity; G…
LOC100682405	40.7657	42.7329	39.2981	61.1847	35.3409	44.0466	108.066	80.028	87.0332	14.8584	28.7451	31.9949	28.6378	35.417	27.1307	101.307	90.4745	97.576	2289	2755	2272	2357	2112	2509	6980	5202	5867	712	1672	1882	1526	2131	1630	6989	6345	6948	NC_057811.1	482179913	482183402	+	LOC100682405	--	K07513 acetyl-CoA acyltransferase 1 [EC:2.3.1.16] | (RefSeq) 3-ketoacyl-CoA thiolase 2, peroxisomal (A)	ko00071: Fatty acid degradation; ko00280: Valine, leucine and isoleucine degradation; ko00592: alpha-Linolenic acid metabolism; ko01040: Biosynthesis of unsaturated fatty acids; ko01100: Metabolic pathways; ko01110: Biosynthesis of secondary metabolites; ko01212: Fatty acid metabolism; ko04146: Peroxisome	3-ketoacyl-CoA thiolase 2, peroxisomal [Triticum aestivum]	THIK2_ARATH RecName: Full=3-ketoacyl-CoA thiolase 2, peroxisomal; EC=2.3.1.16; AltName: Full=Acetyl-CoA acyltransferase 2; AltName: Full=Beta-ketothiolase 2; AltName: Full=Peroxisomal 3-oxoacyl-CoA thiolase 2; AltName: Full=Peroxisome defective protein 1; Flags: Precursor;	D2KZ12_WHEAT SubName: Full=3-ketoacyl-CoA thiolase-like protein {ECO:0000313|EMBL:BAI66423.1};	3-oxoacyl CoA thiolase	GO:0005783,endoplasmic reticulum; GO:0009514,glyoxysome; GO:0005739,mitochondrion; GO:0005730,nucleolus; GO:0005777,peroxisome; GO:0000325,plant-type vacuole; GO:0003988,acetyl-CoA C-acyltransferase activity; GO:0006635,fatty acid beta-oxidation; GO:0006633,fatty acid biosynthetic process; GO:0010111,glyoxysome organization; GO:0009695,jasmonic acid biosynthetic process; GO:0031408,oxylipin biosy…
LOC100682407	0	0	0	0.1042	0.0672	0.0564	0.4601	1.7299	0.4885	0.0168	0.0276	0	0.1055	0.2803	0.2139	0.2096	0.2863	0.1805	0	0	0	5	5	4	37	140	41	1	2	0	7	21	16	18	25	16	NC_057797.1	210910785	210913234	+	LOC100682407	--	K01637 isocitrate lyase [EC:4.1.3.1] | (RefSeq) isocitrate lyase (A)	ko00630: Glyoxylate and dicarboxylate metabolism; ko01100: Metabolic pathways; ko01110: Biosynthesis of secondary metabolites; ko01200: Carbon metabolism	hypothetical protein CFC21_023023 [Triticum aestivum]	ACEA_ORYSJ RecName: Full=Isocitrate lyase {ECO:0000303|PubMed:15944756}; Short=ICL {ECO:0000303|PubMed:15944756}; EC=4.1.3.1 {ECO:0000269|PubMed:15944756}; AltName: Full=Isocitrase {ECO:0000305}; AltName: Full=Isocitratase {ECO:0000305};	A0A453BD78_AEGTS RecName: Full=Isocitrate lyase {ECO:0000256|PIRNR:PIRNR001362};	Isocitrate lyase	GO:0009514,glyoxysome; GO:0004451,isocitrate lyase activity; GO:0046872,metal ion binding; GO:0006097,glyoxylate cycle; GO:0006099,tricarboxylic acid cycle; GO:0003674,molecular_function; GO:0003824,catalytic activity; GO:0016829,lyase activity; GO:0016830,carbon-carbon lyase activity; GO:0016833,oxo-acid-lyase activity; GO:0005488,binding; GO:0043167,ion binding; GO:0043169,cation binding; GO:00…
LOC100682408	67.7082	54.3857	46.5383	23.6436	90.2362	83.8906	8.0916	33.2348	25.1974	27.6111	65.0124	40.0263	85.0597	84.5644	105.594	7.8516	14.2718	9.4955	2997	2764	2121	718	4251	3767	412	1703	1339	1043	2981	1856	3573	4011	5001	427	789	533	NC_057803.1	72891387	72893560	-	LOC100682408	--	K14379 tartrate-resistant acid phosphatase type 5 [EC:3.1.3.2] | (RefSeq) purple acid phosphatase 3 (A)	ko00740: Riboflavin metabolism; ko01100: Metabolic pathways	purple acid phosphatase 3-like [Triticum dicoccoides]	PPA3_ARATH RecName: Full=Purple acid phosphatase 3; EC=3.1.3.2; Flags: Precursor;	D3KVP3_WHEAT RecName: Full=Purple acid phosphatase {ECO:0000256|PIRNR:PIRNR000898}; EC=3.1.3.2 {ECO:0000256|PIRNR:PIRNR000898};	Purple (tartrate-resistant) acid phosphatase	GO:0005576,extracellular region; GO:0000325,plant-type vacuole; GO:0003993,acid phosphatase activity; GO:0008199,ferric iron binding; GO:0008198,ferrous iron binding; GO:0003674,molecular_function; GO:0003824,catalytic activity; GO:0016787,hydrolase activity; GO:0016788,hydrolase activity, acting on ester bonds; GO:0016791,phosphatase activity; GO:0042578,phosphoric ester hydrolase activity; GO:0…
LOC100682409	0.0751	0.2615	0.243	1.2766	1.5753	1.258	0.9354	0.5404	0.667	0.3225	0.2174	0.1194	0.9493	0.9341	0.6782	0.3055	0.1603	0.3157	3	12	10	35	67	51	43	25	32	11	9	5	36	40	29	15	8	16	NC_057814.1	150160702	150164850	+	LOC100682409	--	K04392 Ras-related C3 botulinum toxin substrate 1 | (RefSeq) rac-like GTP-binding protein 4 (A)	ko04145: Phagosome	rac-like GTP-binding protein 4 [Aegilops tauschii subsp. strangulata]	RAC4_ORYSJ RecName: Full=Rac-like GTP-binding protein 4; AltName: Full=GTPase protein ROP4; AltName: Full=OsRac4;	D3YE93_WHEAT SubName: Full=Putative small GTP-binding protein {ECO:0000313|EMBL:ADD23345.1, ECO:0000313|EnsemblPlants:TraesCS7D02G192400.1};	Ras-related small GTPase, Rho type	GO:0005938,cell cortex; GO:0042995,cell projection; GO:0031410,cytoplasmic vesicle; GO:0005856,cytoskeleton; GO:0005634,nucleus; GO:0005886,plasma membrane; GO:0005525,GTP binding; GO:0003924,GTPase activity; GO:0019901,protein kinase binding; GO:0007015,actin filament organization; GO:0030865,cortical cytoskeleton organization; GO:0007163,establishment or maintenance of cell polarity; GO:0032956…
LOC100682412	9.9932	9.9949	9.6767	17.9805	13.1647	12.4522	32.9192	24.2704	26.5153	6.2719	8.9025	9.7941	10.6396	11.0553	8.4251	33.2221	31.494	33.7423	674	774	672	832	945	852	2554	1895	2147	361	622	692	681	799	608	2753	2653	2886	NC_057799.1	172749320	172754742	-	LOC100682412	--	K12486 stromal membrane-associated protein | (RefSeq) ADP-ribosylation factor GTPase-activating protein AGD5 (A)	ko04144: Endocytosis	unnamed protein product [Triticum aestivum]	AGD5_ARATH RecName: Full=ADP-ribosylation factor GTPase-activating protein AGD5 {ECO:0000303|PubMed:12644670}; Short=ARF GAP AGD5 {ECO:0000303|PubMed:12644670}; AltName: Full=Protein ARF-GAP DOMAIN 5 {ECO:0000303|PubMed:12644670}; Short=AtAGD5 {ECO:0000303|PubMed:12644670}; AltName: Full=Protein MODIFIED TRANSPORT TO THE VACUOLE 4 {ECO:0000303|PubMed:23771894}; AltName: Full=Protein NEVERSHED {EC…	A0A7H4LFF7_WHEAT SubName: Full=Genome assembly, chromosome: II {ECO:0000313|EMBL:SPT17345.1};	Predicted GTPase-activating protein	GO:0030136,clathrin-coated vesicle; GO:0005768,endosome; GO:0005802,trans-Golgi network; GO:0030276,clathrin binding; GO:0005096,GTPase activator activity; GO:0046872,metal ion binding; GO:0090630,activation of GTPase activity; GO:0035652,clathrin-coated vesicle cargo loading; GO:0050829,defense response to Gram-negative bacterium; GO:0010227,floral organ abscission; GO:0060866,leaf abscission; G…
LOC100682413	14.5939	14.5547	14.456	8.5027	5.5785	7.1008	7.3631	5.0211	6.3979	4.5488	9.0981	10.8594	5.1188	4.6495	4.1326	7.1978	6.1831	6.1224	703	805	717	281	286	347	408	280	370	187	454	548	234	240	213	426	372	374	NC_057810.1	610297920	610301942	+	LOC100682413	--	K00161 pyruvate dehydrogenase E1 component subunit alpha [EC:1.2.4.1] | (RefSeq) pyruvate dehydrogenase E1 component subunit alpha-1, mitochondrial (A)	ko00010: Glycolysis / Gluconeogenesis; ko00020: Citrate cycle (TCA cycle); ko00620: Pyruvate metabolism; ko00785: Lipoic acid metabolism; ko01100: Metabolic pathways; ko01110: Biosynthesis of secondary metabolites; ko01200: Carbon metabolism	pyruvate dehydrogenase E1 component subunit alpha-1, mitochondrial [Triticum aestivum]	ODPA1_ORYSJ RecName: Full=Pyruvate dehydrogenase E1 component subunit alpha-1, mitochondrial; Short=PDHE1-A; EC=1.2.4.1; Flags: Precursor;	A0A3B6PS83_WHEAT RecName: Full=Pyruvate dehydrogenase E1 component subunit alpha {ECO:0000256|RuleBase:RU361139}; EC=1.2.4.1 {ECO:0000256|RuleBase:RU361139};	Pyruvate dehydrogenase E1, alpha subunit	GO:0005759,mitochondrial matrix; GO:0004739,pyruvate dehydrogenase (acetyl-transferring) activity; GO:0006086,acetyl-CoA biosynthetic process from pyruvate; GO:0006096,glycolytic process; GO:0003674,molecular_function; GO:0003824,catalytic activity; GO:0004738,pyruvate dehydrogenase activity; GO:0016491,oxidoreductase activity; GO:0016624,oxidoreductase activity, acting on the aldehyde or oxo gro…
LOC100682414	26.4479	25.3044	23.7223	13.2091	13.7771	12.7287	9.9068	13.5398	12.57	5.1044	16.7455	19.3805	9.3854	9.6911	9.8146	13.5805	11.4287	12.6055	680	747	628	233	377	332	293	403	388	112	446	522	229	267	270	429	367	411	NC_057814.1	15841368	15843040	+	LOC100682414	--	K12668 dolichyl-diphosphooligosaccharide---protein glycosyltransferase subunit DAD1/OST2 | (RefSeq) dolichyl-diphosphooligosaccharide--protein glycosyltransferase subunit DAD2 (A)	ko00510: N-Glycan biosynthesis; ko00513: Various types of N-glycan biosynthesis; ko01100: Metabolic pathways; ko04141: Protein processing in endoplasmic reticulum	dolichyl-diphosphooligosaccharide--protein glycosyltransferase subunit DAD2 [Aegilops tauschii subsp. strangulata]	DAD2_HORVU RecName: Full=Dolichyl-diphosphooligosaccharide--protein glycosyltransferase subunit DAD2; Short=Oligosaccharyl transferase subunit DAD2; AltName: Full=Defender against cell death 2; Short=DAD-2;	M8BVF3_AEGTA RecName: Full=Dolichyl-diphosphooligosaccharide--protein glycosyltransferase subunit DAD1 {ECO:0000256|RuleBase:RU361136}; Short=Oligosaccharyl transferase subunit DAD1 {ECO:0000256|RuleBase:RU361136};	Defender against cell death protein/oligosaccharyltransferase, epsilon subunit	GO:0016021,integral component of membrane; GO:0008250,oligosaccharyltransferase complex; GO:0006486,protein glycosylation; GO:0006807,nitrogen compound metabolic process; GO:0008150,biological_process; GO:0008152,metabolic process; GO:0009058,biosynthetic process; GO:0009059,macromolecule biosynthetic process; GO:0009100,glycoprotein metabolic process; GO:0009101,glycoprotein biosynthetic process…
LOC100682416	1.0136	1.2261	0.9753	0.0684	0.1323	0.0555	0.1061	0	0	0.4839	0.7429	0.8063	0.0396	0.0788	0.0789	0.0687	0.1052	0.0444	108	150	107	5	15	6	13	0	0	44	82	90	4	9	9	9	14	6	NC_057803.1	563156182	563166931	+	LOC100682416	--	--	--	BEL1-like homeodomain protein 4 [Triticum aestivum]	BLH2_ARATH RecName: Full=BEL1-like homeodomain protein 2; Short=BEL1-like protein 2; AltName: Full=Protein SAWTOOTH 1;	D4QFI1_WHEAT SubName: Full=BEL1-type homeodomain protein {ECO:0000313|EMBL:BAJ04686.1, ECO:0000313|EnsemblPlants:TraesCS4A02G252100.2};	Transcription factor MEIS1 and related HOX domain proteins	GO:0005634,nucleus; GO:0003700,DNA-binding transcription factor activity; GO:0000981,DNA-binding transcription factor activity, RNA polymerase II-specific; GO:0000978,RNA polymerase II cis-regulatory region sequence-specific DNA binding; GO:0000976,transcription cis-regulatory region binding; GO:0009965,leaf morphogenesis; GO:0048363,mucilage pectin metabolic process; GO:0006357,regulation of tra…
LOC100682418	0.2478	0.4316	0.1094	0.4925	0.1481	0.1776	0.1567	0.1557	0.2533	0.1056	0.2066	0.1505	0.1187	0.0946	0.1053	0.4308	0.5591	0.2842	22	44	10	30	14	16	16	16	27	8	19	14	10	9	10	47	62	32	NC_057795.1	513350225	513355312	+	LOC100682418	--	--	--	BEL1-like homeodomain protein 9 [Triticum dicoccoides]	BLH9_ARATH RecName: Full=BEL1-like homeodomain protein 9; Short=BEL1-like protein 9; AltName: Full=Protein BELLRINGER; AltName: Full=Protein LARSON; AltName: Full=Protein PENNYWISE; AltName: Full=Protein REPLUMLESS; AltName: Full=Protein VAAMANA;	D4QFI4_WHEAT SubName: Full=BEL1-type homeodomain protein {ECO:0000313|EMBL:BAJ04689.1, ECO:0000313|EnsemblPlants:TraesCS1B02G290200.1};	Transcription factor MEIS1 and related HOX domain proteins	GO:0005829,cytosol; GO:0005634,nucleus; GO:0003700,DNA-binding transcription factor activity; GO:0000981,DNA-binding transcription factor activity, RNA polymerase II-specific; GO:0000978,RNA polymerase II cis-regulatory region sequence-specific DNA binding; GO:0043565,sequence-specific DNA binding; GO:0048457,floral whorl morphogenesis; GO:0010154,fruit development; GO:0080006,internode patternin…
LOC100682419	0.011	0.0767	0.0856	1.3806	0.5278	0.5863	1.6469	0.6375	1.1376	0.0516	0.0532	0.1262	0.3018	0.4728	0.35	1.4523	1.3404	1.3723	1	8	8	86	51	54	172	67	124	4	5	12	26	46	34	162	152	158	NC_057802.1	471252539	471257780	-	LOC100682419	--	--	--	BEL1-like homeodomain protein 9 [Triticum aestivum]	BLH9_ARATH RecName: Full=BEL1-like homeodomain protein 9; Short=BEL1-like protein 9; AltName: Full=Protein BELLRINGER; AltName: Full=Protein LARSON; AltName: Full=Protein PENNYWISE; AltName: Full=Protein REPLUMLESS; AltName: Full=Protein VAAMANA;	D4QFI5_WHEAT SubName: Full=BEL1-type homeodomain protein {ECO:0000313|EMBL:BAJ04690.1, ECO:0000313|EnsemblPlants:TraesCS3D02G357400.1};	Transcription factor MEIS1 and related HOX domain proteins	GO:0005829,cytosol; GO:0005634,nucleus; GO:0003700,DNA-binding transcription factor activity; GO:0000981,DNA-binding transcription factor activity, RNA polymerase II-specific; GO:0000978,RNA polymerase II cis-regulatory region sequence-specific DNA binding; GO:0043565,sequence-specific DNA binding; GO:0048457,floral whorl morphogenesis; GO:0010154,fruit development; GO:0080006,internode patternin…
LOC100682420	2.3628	2.8478	1.9007	1.4959	1.0764	1.0587	0.4565	0.8865	0.6759	0.3636	0.7142	0.9569	0.3018	0.3786	0.3346	1.2432	0.6879	1.0728	99	137	82	43	48	45	22	43	34	13	31	42	12	17	15	64	36	57	NC_057800.1	67491617	67492956	+	LOC100682420	--	K14431 transcription factor TGA | (RefSeq) transcription factor TGA2.2-like isoform X1 (A)	ko04075: Plant hormone signal transduction	protein DELAY OF GERMINATION 1-like [Triticum dicoccoides]	DOG1_ARATH RecName: Full=Protein DELAY OF GERMINATION 1 {ECO:0000303|PubMed:17065317}; AltName: Full=GLUCOSE SENSING QTL 5 {ECO:0000303|PubMed:18410483};	D4QGR1_WHEAT SubName: Full=Uncharacterized protein TaDOG1L1 {ECO:0000313|EMBL:BAJ05339.1};	--	GO:0005634,nucleus; GO:0042802,identical protein binding; GO:0043565,sequence-specific DNA binding; GO:0009738,abscisic acid-activated signaling pathway; GO:2000033,regulation of seed dormancy process; GO:0010162,seed dormancy process; GO:0010182,sugar mediated signaling pathway; GO:0006351,DNA-templated transcription; GO:0003674,molecular_function; GO:0005488,binding; GO:0005515,protein binding;…
LOC100682422	1.3487	1.5873	0.885	4.33	2.483	4.0062	3.7549	3.2903	2.945	0.2563	0.7213	0.7133	1.5364	1.0885	1.4648	4.1386	4.2609	3.8372	74	100	50	163	145	223	237	209	194	12	41	41	80	64	86	279	292	267	NC_057813.1	16220524	16222311	+	LOC100682422	--	K13227 UDP-glucosyltransferase BX8/BX9 [EC:2.4.1.202] | (RefSeq) DIMBOA UDP-glucosyltransferase BX8 (A)	ko00402: Benzoxazinoid biosynthesis; ko00999: Biosynthesis of various plant secondary metabolites; ko01100: Metabolic pathways; ko01110: Biosynthesis of secondary metabolites	DIMBOA UDP-glucosyltransferase BX8-like [Triticum dicoccoides]	BX8_MAIZE RecName: Full=DIMBOA UDP-glucosyltransferase BX8; EC=2.4.1.202 {ECO:0000269|PubMed:11851909, ECO:0000269|PubMed:16666853}; AltName: Full=2,4-dihydroxy-7-methoxy-2H-1,4-benzoxazin-3(4H)-one 2-D-glucosyltransferase BX8; AltName: Full=Protein BENZOXAZINLESS 8;	D5MTE0_WHEAT RecName: Full=Glycosyltransferase {ECO:0000256|RuleBase:RU362057}; EC=2.4.1.- {ECO:0000256|RuleBase:RU362057};	UDP-glucuronosyl and UDP-glucosyl transferase	GO:0047254,2,4-dihydroxy-7-methoxy-2H-1,4-benzoxazin-3(4H)-one 2-D-glucosyltransferase activity; GO:0080043,quercetin 3-O-glucosyltransferase activity; GO:0080044,quercetin 7-O-glucosyltransferase activity; GO:0003674,molecular_function; GO:0003824,catalytic activity; GO:0008194,UDP-glycosyltransferase activity; GO:0016740,transferase activity; GO:0016757,glycosyltransferase activity; GO:0016758,…
LOC100682425	2.2526	1.9808	1.6619	0.0631	0.0611	0.4057	0.0377	0.0187	0.0722	0.3553	0.69	0.7443	0.0456	0.0809	0.1215	0	0	0	104	105	79	2	3	19	2	1	4	14	33	36	2	4	6	0	0	0	NC_057807.1	488878389	488881999	+	LOC100682425	--	K13034 L-3-cyanoalanine synthase/ cysteine synthase [EC:2.5.1.47 4.4.1.9] | (RefSeq) bifunctional L-3-cyanoalanine synthase/cysteine synthase 1, mitochondrial (A)	ko00270: Cysteine and methionine metabolism; ko00460: Cyanoamino acid metabolism; ko00920: Sulfur metabolism; ko01100: Metabolic pathways; ko01110: Biosynthesis of secondary metabolites; ko01200: Carbon metabolism; ko01230: Biosynthesis of amino acids	bifunctional L-3-cyanoalanine synthase/cysteine synthase 1, mitochondrial [Triticum aestivum]	CYSC_SPIOL RecName: Full=Bifunctional L-3-cyanoalanine synthase/cysteine synthase, mitochondrial; EC=2.5.1.47 {ECO:0000269|PubMed:10889265, ECO:0000269|PubMed:10948226, ECO:0000269|PubMed:7961755}; EC=4.4.1.9 {ECO:0000269|PubMed:10889265, ECO:0000269|PubMed:10948226}; AltName: Full=Beta-cyanoalanine synthase; Short=SoCAS; AltName: Full=Beta-substituted Ala synthase 3-1; Short=SPIol-Bsas3-1; AltNa…	A0A453LBB9_AEGTS RecName: Full=Cysteine synthase {ECO:0000256|RuleBase:RU003985}; EC=2.5.1.47 {ECO:0000256|RuleBase:RU003985};	Cystathionine beta-synthase and related enzymes	GO:0005739,mitochondrion; GO:0004124,cysteine synthase activity; GO:0050017,L-3-cyanoalanine synthase activity; GO:0019499,cyanide metabolic process; GO:0006535,cysteine biosynthetic process from serine; GO:0006534,cysteine metabolic process; GO:0003674,molecular_function; GO:0003824,catalytic activity; GO:0016740,transferase activity; GO:0016765,transferase activity, transferring alkyl or aryl (…
LOC100682428	0.7733	0.866	0.9835	7.4072	5.5706	5.0456	5.4582	4.692	5.2144	2.8048	2.915	2.3552	2.2894	2.921	3.0975	9.8608	9.9951	9.6988	42	54	55	276	322	278	341	295	340	130	164	134	118	170	180	658	678	668	NC_057800.1	646360220	646364353	-	LOC100682428	--	K08057 calreticulin | (RefSeq) calreticulin-3 (A)	ko04141: Protein processing in endoplasmic reticulum; ko04145: Phagosome	calreticulin-3 [Aegilops tauschii subsp. strangulata]	CALR3_ARATH RecName: Full=Calreticulin-3; AltName: Full=Protein PRIORITY IN SWEET LIFE 1; Flags: Precursor;	A0A453G5K4_AEGTS SubName: Full=Uncharacterized protein {ECO:0000313|EnsemblPlants:AET3Gv20890000.1};	Calreticulin	GO:0005783,endoplasmic reticulum; GO:0005788,endoplasmic reticulum lumen; GO:0005789,endoplasmic reticulum membrane; GO:0005576,extracellular region; GO:0005509,calcium ion binding; GO:0030246,carbohydrate binding; GO:0051082,unfolded protein binding; GO:0046283,anthocyanin-containing compound metabolic process; GO:0042742,defense response to bacterium; GO:0009626,plant-type hypersensitive respon…
LOC100682429	1.4502	0.6607	0.8667	0.0976	0.0839	0.044	0.194	0.0193	0.0743	0.4706	0.56	0.788	0.0705	0.1666	0.0626	0.2179	0.0536	0.1407	65	34	40	3	4	2	10	1	4	18	26	37	3	8	3	12	3	8	NC_057797.1	591509114	591510569	+	LOC100682429	--	--	--	B-box zinc finger protein 24 [Triticum aestivum]	BBX24_ARATH RecName: Full=B-box zinc finger protein 24 {ECO:0000303|PubMed:19920209}; AltName: Full=Salt tolerance protein;	D7R604_WHEAT SubName: Full=Putative zinc finger protein {ECO:0000313|EMBL:ADG85706.1, ECO:0000313|EnsemblPlants:TraesCS2A02G348900.1};	--	GO:0005634,nucleus; GO:0003677,DNA binding; GO:0003700,DNA-binding transcription factor activity; GO:0003712,transcription coregulator activity; GO:0008270,zinc ion binding; GO:0009640,photomorphogenesis; GO:0048573,photoperiodism, flowering; GO:1902448,positive regulation of shade avoidance; GO:0006355,regulation of DNA-templated transcription; GO:0009416,response to light stimulus; GO:0090351,s…
LOC100682430	17.7083	17.5512	17.0374	15.1702	18.3816	17.6193	21.177	18.502	20.1401	21.2981	32.0485	35.0174	20.2336	18.3836	18.707	8.9989	11.2194	11.5019	1174	1336	1163	690	1297	1185	1615	1420	1603	1205	2201	2432	1273	1306	1327	733	929	967	NC_057810.1	455093478	455096002	+	LOC100682430	--	K01611 S-adenosylmethionine decarboxylase [EC:4.1.1.50] | (RefSeq) S-adenosylmethionine decarboxylase proenzyme (A)	ko00270: Cysteine and methionine metabolism; ko00330: Arginine and proline metabolism; ko01100: Metabolic pathways	S-adenosylmethionine decarboxylase proenzyme-like [Triticum dicoccoides]	DCAM_MAIZE RecName: Full=S-adenosylmethionine decarboxylase proenzyme; Short=AdoMetDC; Short=SAMDC; EC=4.1.1.50; Contains: RecName: Full=S-adenosylmethionine decarboxylase alpha chain; Contains: RecName: Full=S-adenosylmethionine decarboxylase beta chain; Flags: Precursor;	A0A453P2J9_AEGTS RecName: Full=Adenosylmethionine decarboxylase {ECO:0000256|ARBA:ARBA00012357}; EC=4.1.1.50 {ECO:0000256|ARBA:ARBA00012357};	S-adenosylmethionine decarboxylase	GO:0005829,cytosol; GO:0004014,adenosylmethionine decarboxylase activity; GO:0006557,NA; GO:0008295,spermidine biosynthetic process; GO:0006597,spermine biosynthetic process; GO:0003674,molecular_function; GO:0003824,catalytic activity; GO:0016829,lyase activity; GO:0016830,carbon-carbon lyase activity; GO:0016831,carboxy-lyase activity; GO:0006576,cellular biogenic amine metabolic process; GO:00…
LOC100682431	0.7443	0.9247	0.919	2.6072	2.3312	1.9566	3.1601	2.2579	2.5424	0.3989	0.7519	0.5893	1.2951	1.6854	1.3697	2.7614	3.1646	3.2214	129	184	164	310	430	344	630	453	529	59	135	107	213	313	254	588	685	708	NC_057814.1	199887342	199898653	-	LOC100682431	--	K08244 alpha-glucan, water dikinase [EC:2.7.9.4] | (RefSeq) alpha-glucan water dikinase, chloroplastic isoform X1 (A)	--	alpha-glucan water dikinase, chloroplastic isoform X1 [Triticum aestivum]	GWD1_SOLTU RecName: Full=Alpha-glucan water dikinase, chloroplastic; EC=2.7.13.3; EC=2.7.9.4; AltName: Full=Starch-related R1 protein; Flags: Precursor;	A0A3B6THW6_WHEAT RecName: Full=PPDK_N domain-containing protein {ECO:0000259|Pfam:PF01326};	--	GO:0009507,chloroplast; GO:0005524,ATP binding; GO:0102216,maltodextrin water dikinase; GO:0046872,metal ion binding; GO:0004673,protein histidine kinase activity; GO:0102218,starch, H2O dikinase activity; GO:0005975,carbohydrate metabolic process; GO:0000166,nucleotide binding; GO:0003674,molecular_function; GO:0005488,binding; GO:0017076,purine nucleotide binding; GO:0030554,adenyl nucleotide b…
LOC100682433	13.5097	14.5763	12.5951	3.7623	3.0902	2.2366	2.0811	1.0789	2.098	2.3416	6.1691	7.5111	2.2374	3.1276	2.7626	1.779	1.8667	1.3624	649	804	623	124	158	109	115	60	121	96	307	378	102	161	142	105	112	83	NC_057811.1	163612967	163617579	+	LOC100682433	--	K00083 cinnamyl-alcohol dehydrogenase [EC:1.1.1.195] | (RefSeq) probable cinnamyl alcohol dehydrogenase (A)	ko00940: Phenylpropanoid biosynthesis; ko01100: Metabolic pathways; ko01110: Biosynthesis of secondary metabolites	probable cinnamyl alcohol dehydrogenase [Triticum aestivum]	CADH_LOLPR RecName: Full=Probable cinnamyl alcohol dehydrogenase; Short=CAD; EC=1.1.1.195;	D7PGW0_WHEAT SubName: Full=Cinnamyl alcohol dehydrogenase {ECO:0000313|EMBL:ADI59734.1, ECO:0000313|EnsemblPlants:TraesCS6D02G162800.1}; EC=1.1.1.195 {ECO:0000313|EMBL:ADI59734.1};	Alcohol dehydrogenase, class V	GO:0045551,cinnamyl-alcohol dehydrogenase activity; GO:0052747,sinapyl alcohol dehydrogenase activity; GO:0008270,zinc ion binding; GO:0009809,lignin biosynthetic process; GO:0003674,molecular_function; GO:0003824,catalytic activity; GO:0016491,oxidoreductase activity; GO:0016614,oxidoreductase activity, acting on CH-OH group of donors; GO:0016616,oxidoreductase activity, acting on the CH-OH grou…
LOC100682438	73.6876	75.7678	73.6303	23.9891	18.8649	20.0517	27.8251	24.737	23.9873	31.2375	52.6003	58.5473	16.277	18.4224	16.5322	29.6774	29.0181	27.8285	5028	5936	5173	1123	1370	1388	2184	1954	1965	1819	3718	4185	1054	1347	1207	2488	2473	2408	NC_057806.1	426109674	426116357	+	LOC100682438	--	K14085 aldehyde dehydrogenase family 7 member A1 [EC:1.2.1.31 1.2.1.8 1.2.1.3] | (RefSeq) aldehyde dehydrogenase family 7 member A1 (A)	ko00010: Glycolysis / Gluconeogenesis; ko00053: Ascorbate and aldarate metabolism; ko00071: Fatty acid degradation; ko00260: Glycine, serine and threonine metabolism; ko00280: Valine, leucine and isoleucine degradation; ko00310: Lysine degradation; ko00330: Arginine and proline metabolism; ko00340: Histidine metabolism; ko00380: Tryptophan metabolism; ko00410: beta-Alanine metabolism; ko00561: Gl…	aldehyde dehydrogenase family 7 member A1-like [Triticum dicoccoides]	AL7A1_MALDO RecName: Full=Aldehyde dehydrogenase family 7 member A1; EC=1.2.1.3; AltName: Full=Antiquitin-1; AltName: Full=Matured fruit 60 kDa protein; Short=MF-60;	A0A453KUC2_AEGTS RecName: Full=Aldehyde dehydrogenase (NAD(+)) {ECO:0000256|ARBA:ARBA00024226}; EC=1.2.1.3 {ECO:0000256|ARBA:ARBA00024226};	Aldehyde dehydrogenase	GO:0004029,aldehyde dehydrogenase (NAD+) activity; GO:0043878,glyceraldehyde-3-phosphate dehydrogenase (NAD+) (non-phosphorylating) activity; GO:0006081,cellular aldehyde metabolic process; GO:0003674,molecular_function; GO:0003824,catalytic activity; GO:0004030,aldehyde dehydrogenase [NAD(P)+] activity; GO:0016491,oxidoreductase activity; GO:0016620,oxidoreductase activity, acting on the aldehyd…
LOC100682440	16.5907	17.7247	18.2762	16.5607	20.835	18.0564	7.969	9.4242	9.3697	18.2303	26.3293	25.8356	19.6932	19.3383	16.4107	3.9538	4.7552	5.2942	1028	1261	1166	704	1374	1135	568	676	697	964	1690	1677	1158	1284	1088	301	368	416	NC_057801.1	738205936	738208868	-	LOC100682440	--	K20870 putative beta-1,4-xylosyltransferase IRX10 [EC:2.4.2.-] | (RefSeq) probable glucuronosyltransferase Os01g0926700 (A)	--	probable glucuronosyltransferase Os01g0926700 [Triticum aestivum]	GT15_ORYSJ RecName: Full=Probable glucuronosyltransferase Os01g0926700; EC=2.4.-.-;	M5EEY5_WHEAT SubName: Full=GT47_2B {ECO:0000313|EMBL:CCV01572.1, ECO:0000313|EnsemblPlants:TraesCS3B02G474900.1};	Acetylglucosaminyltransferase EXT1/exostosin 1	GO:0000139,Golgi membrane; GO:0016021,integral component of membrane; GO:0016757,glycosyltransferase activity; GO:0071555,cell wall organization; GO:0010417,glucuronoxylan biosynthetic process; GO:0009834,plant-type secondary cell wall biogenesis; GO:0006486,protein glycosylation; GO:0003674,molecular_function; GO:0003824,catalytic activity; GO:0016740,transferase activity; GO:0008150,biological_…
LOC100682442	28.3996	28.3132	26.2519	13.7983	12.2632	15.1687	9.5603	11.7615	11.2741	5.8059	19.4045	25.187	11.1639	11.4282	11.2193	13.1147	10.8047	11.3721	705	807	671	235	324	382	273	338	336	123	499	655	263	304	298	400	335	358	NC_057803.1	727309753	727313643	-	LOC100682442	--	K12668 dolichyl-diphosphooligosaccharide---protein glycosyltransferase subunit DAD1/OST2 | (RefSeq) dolichyl-diphosphooligosaccharide--protein glycosyltransferase subunit DAD2 (A)	ko00510: N-Glycan biosynthesis; ko00513: Various types of N-glycan biosynthesis; ko01100: Metabolic pathways; ko04141: Protein processing in endoplasmic reticulum	dolichyl-diphosphooligosaccharide--protein glycosyltransferase subunit DAD2-like [Triticum dicoccoides]	DAD2_HORVU RecName: Full=Dolichyl-diphosphooligosaccharide--protein glycosyltransferase subunit DAD2; Short=Oligosaccharyl transferase subunit DAD2; AltName: Full=Defender against cell death 2; Short=DAD-2;	A0A453QDY6_AEGTS RecName: Full=Dolichyl-diphosphooligosaccharide--protein glycosyltransferase subunit DAD1 {ECO:0000256|RuleBase:RU361136}; Short=Oligosaccharyl transferase subunit DAD1 {ECO:0000256|RuleBase:RU361136};	Defender against cell death protein/oligosaccharyltransferase, epsilon subunit	GO:0016021,integral component of membrane; GO:0008250,oligosaccharyltransferase complex; GO:0006486,protein glycosylation; GO:0006807,nitrogen compound metabolic process; GO:0008150,biological_process; GO:0008152,metabolic process; GO:0009058,biosynthetic process; GO:0009059,macromolecule biosynthetic process; GO:0009100,glycoprotein metabolic process; GO:0009101,glycoprotein biosynthetic process…
LOC100682443	9.169	9.2165	8.135	3.1904	2.3805	2.7183	1.6331	1.2506	1.3351	4.6853	5.9562	7.206	2.3428	2.3482	1.788	2.048	1.7663	1.5901	532	614	486	127	147	160	109	84	93	232	358	438	129	146	111	146	128	117	NC_057801.1	103914164	103915930	-	LOC100682443	--	K01513 ectonucleotide pyrophosphatase/phosphodiesterase family member 1/3 [EC:3.1.4.1 3.6.1.9] | (RefSeq) ectonucleotide pyrophosphatase/phosphodiesterase family member 1 (A)	ko00230: Purine metabolism; ko00240: Pyrimidine metabolism; ko00500: Starch and sucrose metabolism; ko00740: Riboflavin metabolism; ko00760: Nicotinate and nicotinamide metabolism; ko00770: Pantothenate and CoA biosynthesis; ko01100: Metabolic pathways; ko01110: Biosynthesis of secondary metabolites; ko01232: Nucleotide metabolism	ectonucleotide pyrophosphatase/phosphodiesterase family member 1 [Triticum aestivum]	--	A0A453E586_AEGTS SubName: Full=Uncharacterized protein {ECO:0000313|EnsemblPlants:AET3Gv20228700.3};	Type I phosphodiesterase/nucleotide pyrophosphatase	--
LOC100682444	1.9496	2.2835	1.3385	0.8819	0.6001	0.4639	2.3962	1.2776	1.9879	0.512	1.3628	2.0857	0.9563	0.4392	0.6597	2.1066	2.2069	2.2	58	78	41	18	19	14	82	44	71	13	42	65	27	14	21	77	82	83	NC_057801.1	12369371	12370276	+	LOC100682444	--	K08065 nuclear transcription Y subunit beta | (RefSeq) nuclear transcription factor Y subunit B-8 (A)	--	nuclear transcription factor Y subunit B-8 [Triticum aestivum]	NFYB8_ORYSJ RecName: Full=Nuclear transcription factor Y subunit B-8 {ECO:0000305}; Short=OsNF-YB8 {ECO:0000303|PubMed:26542958}; AltName: Full=Transcriptional activator HAP3I {ECO:0000305}; Short=OsHAP3I {ECO:0000303|PubMed:18193457};	A0A3B6FFE4_WHEAT RecName: Full=CBFD_NFYB_HMF domain-containing protein {ECO:0000259|Pfam:PF00808};	CCAAT-binding factor, subunit A (HAP3)	GO:0016602,CCAAT-binding factor complex; GO:0005737,cytoplasm; GO:0001228,DNA-binding transcription activator activity, RNA polymerase II-specific; GO:0000981,DNA-binding transcription factor activity, RNA polymerase II-specific; GO:0046982,protein heterodimerization activity; GO:0043565,sequence-specific DNA binding; GO:0006357,regulation of transcription by RNA polymerase II; GO:0001216,DNA-bin…
LOC100682446	7.1411	6.4923	6.4488	2.7696	2.5504	1.9862	2.632	2.5703	1.9392	5.6152	5.3415	6.4081	2.6953	3.147	2.1466	2.3623	3.0343	2.4533	684	714	636	182	260	193	290	285	223	459	530	643	245	323	220	278	363	298	NC_057807.1	326771936	326781812	+	LOC100682446	--	K15168 mediator of RNA polymerase II transcription subunit 25 | (RefSeq) mediator of RNA polymerase II transcription subunit 25 isoform X1 (A)	--	mediator of RNA polymerase II transcription subunit 25 isoform X1 [Triticum aestivum]	MED25_SOLLC RecName: Full=Mediator of RNA polymerase II transcription subunit 25 {ECO:0000305};	A0A3B6LKZ0_WHEAT RecName: Full=Mediator of RNA polymerase II transcription subunit 25 {ECO:0000256|ARBA:ARBA00019694};	--	GO:0016592,mediator complex; GO:0005667,transcription regulator complex; GO:0045944,positive regulation of transcription by RNA polymerase II; GO:0006139,nucleobase-containing compound metabolic process; GO:0006351,DNA-templated transcription; GO:0006355,regulation of DNA-templated transcription; GO:0006357,regulation of transcription by RNA polymerase II; GO:0006366,transcription by RNA polymera…
LOC100682449	1.4093	1.9329	2.4071	13.5529	11.3086	13.9241	0.5915	0.6297	0.8905	1.1579	3.1119	2.304	4.6771	4.1118	3.7243	0.5669	0.843	0.562	87	137	153	574	743	872	42	45	66	61	199	149	274	272	246	43	65	44	NC_057808.1	356495283	356498316	-	LOC100682449	--	K09843 (+)-abscisic acid 8'-hydroxylase [EC:1.14.14.137] | (RefSeq) abscisic acid 8'-hydroxylase 3 (A)	ko00906: Carotenoid biosynthesis; ko01110: Biosynthesis of secondary metabolites	abscisic acid 8'-hydroxylase 3 [Triticum aestivum]	ABAH3_ORYSJ RecName: Full=Abscisic acid 8'-hydroxylase 3; Short=ABA 8'-hydroxylase 3; EC=1.14.14.137 {ECO:0000250|UniProtKB:Q949P1}; AltName: Full=Cytochrome P450 707A7; AltName: Full=OsABA8ox3;	T2HNM4_WHEAT SubName: Full=ABA 8'-hydroxylase {ECO:0000313|EMBL:BAN81752.1, ECO:0000313|EnsemblPlants:TraesCS5D02G244900.1};	Cytochrome P450 CYP4/CYP19/CYP26 subfamilies	GO:0016021,integral component of membrane; GO:0010295,(+)-abscisic acid 8'-hydroxylase activity; GO:0020037,heme binding; GO:0005506,iron ion binding; GO:0004497,monooxygenase activity; GO:0016491,oxidoreductase activity; GO:0046345,abscisic acid catabolic process; GO:0016125,sterol metabolic process; GO:0003674,molecular_function; GO:0003824,catalytic activity; GO:0016705,oxidoreductase activity…
LOC100682450	2.0979	2.6984	2.7391	0.567	1.1618	1.0134	1.5097	1.0081	0.7985	1.5629	2.6958	2.4005	1.098	1.1539	0.9998	1.4361	1.3126	1.4571	151	223	203	28	89	74	125	84	69	96	201	181	75	89	77	127	118	133	NC_057811.1	148637831	148642298	-	LOC100682450	--	K08472 mlo protein | (RefSeq) MLO-like protein 13 (A)	--	MLO-like protein 13 [Triticum aestivum]	MLO1_ARATH RecName: Full=MLO-like protein 1; Short=AtMlo1; AltName: Full=MLO protein homolog 1; Short=AtMlo-H1;	A0A453NLG4_AEGTS RecName: Full=MLO-like protein {ECO:0000256|RuleBase:RU280816};	--	GO:0016021,integral component of membrane; GO:0005886,plasma membrane; GO:0005516,calmodulin binding; GO:0006952,defense response; GO:0009607,response to biotic stimulus; GO:0003674,molecular_function; GO:0005488,binding; GO:0005515,protein binding; GO:0006950,response to stress; GO:0008150,biological_process; GO:0050896,response to stimulus; GO:0005575,cellular_component; GO:0016020,membrane; GO…
LOC100682455	3.3277	3.0794	3.0876	0.6929	0.5862	0.5418	0	0.0128	0.0247	0.7485	1.936	1.8861	0.1565	0.5268	0.4582	0.0121	0	0	224	238	214	32	42	37	0	1	2	43	135	133	10	38	33	1	0	0	NC_057801.1	169404193	169408478	+	LOC100682455	--	K00279 cytokinin dehydrogenase [EC:1.5.99.12] | (RefSeq) cytokinin dehydrogenase 2 (A)	ko00908: Zeatin biosynthesis; ko01110: Biosynthesis of secondary metabolites	cytokinin dehydrogenase 2 [Triticum aestivum]	CKX2_ORYSJ RecName: Full=Cytokinin dehydrogenase 2 {ECO:0000305}; EC=1.5.99.12 {ECO:0000269|PubMed:15976269}; AltName: Full=Cytokinin oxidase 2 {ECO:0000303|PubMed:15976269}; Short=OsCKX2 {ECO:0000303|PubMed:15976269}; AltName: Full=QTL grain number 1a {ECO:0000303|PubMed:15976269}; Short=Gn1a {ECO:0000303|PubMed:15976269}; Flags: Precursor;	A0A3B6FN02_WHEAT RecName: Full=Cytokinin dehydrogenase {ECO:0000256|ARBA:ARBA00011928}; EC=1.5.99.12 {ECO:0000256|ARBA:ARBA00011928};	Proteins containing the FAD binding domain	GO:0005615,extracellular space; GO:0019139,cytokinin dehydrogenase activity; GO:0071949,FAD binding; GO:0016491,oxidoreductase activity; GO:0009690,cytokinin metabolic process; GO:0009736,cytokinin-activated signaling pathway; GO:0010229,inflorescence development; GO:0003674,molecular_function; GO:0003824,catalytic activity; GO:0016645,oxidoreductase activity, acting on the CH-NH group of donors;…
LOC100682456	3.7016	3.0507	2.882	1.36	0.5892	0.6182	0	0	0	0.6811	1.447	1.9565	0.6125	0.2855	0.2287	0.0124	0	0.0241	242	229	194	61	41	41	0	0	0	38	98	134	38	20	16	1	0	2	NC_057802.1	106389888	106393977	+	LOC100682456	--	K00279 cytokinin dehydrogenase [EC:1.5.99.12] | (RefSeq) cytokinin dehydrogenase 2 (A)	ko00908: Zeatin biosynthesis; ko01110: Biosynthesis of secondary metabolites	cytokinin dehydrogenase 2-like [Aegilops tauschii subsp. strangulata]	CKX2_ORYSJ RecName: Full=Cytokinin dehydrogenase 2 {ECO:0000305}; EC=1.5.99.12 {ECO:0000269|PubMed:15976269}; AltName: Full=Cytokinin oxidase 2 {ECO:0000303|PubMed:15976269}; Short=OsCKX2 {ECO:0000303|PubMed:15976269}; AltName: Full=QTL grain number 1a {ECO:0000303|PubMed:15976269}; Short=Gn1a {ECO:0000303|PubMed:15976269}; Flags: Precursor;	A0A453EDN9_AEGTS RecName: Full=Cytokinin dehydrogenase {ECO:0000256|ARBA:ARBA00011928}; EC=1.5.99.12 {ECO:0000256|ARBA:ARBA00011928};	Proteins containing the FAD binding domain	GO:0005615,extracellular space; GO:0019139,cytokinin dehydrogenase activity; GO:0071949,FAD binding; GO:0016491,oxidoreductase activity; GO:0009690,cytokinin metabolic process; GO:0009736,cytokinin-activated signaling pathway; GO:0010229,inflorescence development; GO:0003674,molecular_function; GO:0003824,catalytic activity; GO:0016645,oxidoreductase activity, acting on the CH-NH group of donors;…
LOC100682461	7.5783	6.1096	6.5119	10.9639	8.9733	11.4136	13.1516	13.0682	12.085	2.5419	3.8618	5.244	6.6497	7.151	6.9247	13.5055	14.5487	13.9068	269	249	238	267	339	411	537	537	515	77	142	195	224	272	263	589	645	626	NC_057810.1	588835738	588838352	-	LOC100682461	--	--	--	uncharacterized protein LOC100682461 [Triticum aestivum]	--	E6Y2L1_WHEAT SubName: Full=Putative transcription factor {ECO:0000313|EMBL:ABU93259.1, ECO:0000313|EnsemblPlants:TraesCS6B02G330800.2};	--	--
LOC100682462	40.4102	28.1107	25.7854	498.906	491.697	693.213	250.321	432.657	468.635	6.7863	33.0418	21.5546	223.401	303.572	285.657	399.821	528.98	433.652	621	496	408	5260	8042	10807	4425	7697	8646	89	526	347	3258	4999	4697	7549	10153	8451	NC_057800.1	454414118	454414585	-	LOC100682462	--	--	--	uncharacterized protein LOC119271620 [Triticum dicoccoides]	--	A0A453F5J1_AEGTS SubName: Full=Uncharacterized protein {ECO:0000313|EnsemblPlants:AET3Gv20579200.1};	--	--
LOC100682463	16.0106	16.9153	15.9974	15.0503	14.4658	14.0254	6.0643	5.4419	6.2713	6.6257	13.4088	15.4594	7.9013	9.177	7.4674	5.8778	4.7979	4.8708	521	632	536	336	501	463	227	205	245	184	452	527	244	320	260	235	195	201	NC_057801.1	705694745	705697334	-	LOC100682463	--	--	--	UFG1 [Triticum aestivum]	--	E6Y2R6_WHEAT SubName: Full=UFG1 {ECO:0000313|EMBL:ABV32165.1, ECO:0000313|EnsemblPlants:TraesCS3B02G450500.1};	--	GO:0016021,integral component of membrane; GO:0005575,cellular_component; GO:0016020,membrane; GO:0031224,intrinsic component of membrane; GO:0110165,cellular anatomical entity
LOC100682464	11.501	10.5795	11.4628	261.188	193.742	248.863	263.323	248.928	298.158	8.4797	18.6703	10.9786	113.067	140.653	110.709	224.589	291.598	271.772	267	282	274	4160	4787	5861	7032	6690	8310	168	449	267	2491	3499	2750	6406	8455	8001	NC_057803.1	571831563	571832457	-	LOC100682464	--	--	--	uncharacterized protein LOC100682464 [Triticum aestivum]	--	E6Y2R7_WHEAT SubName: Full=UFG2 {ECO:0000313|EMBL:ABV32166.1, ECO:0000313|EnsemblPlants:TraesCS4A02G260500.1};	--	--
LOC100682469	0.1591	0.1559	0.0773	1.4207	1.6821	2.2157	1.4353	1.3231	1.2427	0.2797	0.384	0.057	1.0061	1.6521	0.7622	1.878	1.0989	1.0196	8	9	4	49	90	113	83	77	75	12	20	3	48	89	41	116	69	65	NC_057806.1	546413377	546414907	-	LOC100682469	--	K01581 ornithine decarboxylase [EC:4.1.1.17] | (RefSeq) ornithine decarboxylase (A)	ko00330: Arginine and proline metabolism; ko00480: Glutathione metabolism; ko01100: Metabolic pathways; ko01110: Biosynthesis of secondary metabolites	unnamed protein product [Triticum turgidum subsp. durum]	ODC1B_TOBAC RecName: Full=Ornithine decarboxylase 1B, chloroplastic {ECO:0000303|PubMed:32242247}; Short=Nt-ODC {ECO:0000303|Ref.6}; EC=4.1.1.17 {ECO:0000250|UniProtKB:P11926}; Flags: Precursor;	A0A446TB96_TRITD SubName: Full=Uncharacterized protein {ECO:0000313|EMBL:VAI20628.1};	Ornithine decarboxylase	GO:0005737,cytoplasm; GO:0004586,ornithine decarboxylase activity; GO:0033387,putrescine biosynthetic process from ornithine; GO:0009753,response to jasmonic acid; GO:0003674,molecular_function; GO:0003824,catalytic activity; GO:0016829,lyase activity; GO:0016830,carbon-carbon lyase activity; GO:0016831,carboxy-lyase activity; GO:0006082,organic acid metabolic process; GO:0006520,cellular amino a…
LOC100682470	13.6857	14.1633	13.0893	2.9738	2.3507	2.246	2.7446	3.4861	2.9646	4.3102	7.691	9.2685	2.0714	2.6544	2.8393	1.4181	1.4785	1.691	919	1092	905	137	168	153	212	271	239	247	535	652	132	191	204	117	124	144	NC_057813.1	440777391	440783433	+	LOC100682470	--	K00797 spermidine synthase [EC:2.5.1.16] | (RefSeq) spermine synthase (A)	ko00270: Cysteine and methionine metabolism; ko00330: Arginine and proline metabolism; ko00480: Glutathione metabolism; ko01100: Metabolic pathways	spermine synthase-like [Triticum dicoccoides]	SPSY_ARATH RecName: Full=Spermine synthase; Short=SPMSY; EC=2.5.1.22; AltName: Full=Spermidine aminopropyltransferase;	A0A446YJZ2_TRITD RecName: Full=PABS domain-containing protein {ECO:0000259|PROSITE:PS51006};	Spermidine synthase	GO:0004766,spermidine synthase activity; GO:0016768,spermine synthase activity; GO:0006596,polyamine biosynthetic process; GO:0006597,spermine biosynthetic process; GO:0003674,molecular_function; GO:0003824,catalytic activity; GO:0016740,transferase activity; GO:0016765,transferase activity, transferring alkyl or aryl (other than methyl) groups; GO:0006576,cellular biogenic amine metabolic proces…
LOC100682473	4.6513	5.186	5.1794	3.4775	2.0533	2.4506	5.8736	4.0525	5.2938	1.8089	5.0707	4.9759	1.838	2.5071	1.3866	3.4104	2.9375	2.8457	232	297	266	119	109	124	337	234	317	77	262	260	87	134	74	209	183	180	NC_057809.1	442215375	442219194	+	LOC100682473	--	K13035 beta-cyano-L-alanine hydratase/nitrilase [EC:3.5.5.4 4.2.1.65] | (RefSeq) bifunctional nitrilase/nitrile hydratase NIT4 (A)	ko00460: Cyanoamino acid metabolism; ko01100: Metabolic pathways; ko01110: Biosynthesis of secondary metabolites	bifunctional nitrilase/nitrile hydratase NIT4 [Triticum aestivum]	NRL4_ORYSJ RecName: Full=Bifunctional nitrilase/nitrile hydratase NIT4; Short=OsNIT4; EC=3.5.5.1; EC=3.5.5.4; AltName: Full=Cyanoalanine nitrilase; AltName: Full=Nitrilase 4;	A0A446VHI2_TRITD RecName: Full=CN hydrolase domain-containing protein {ECO:0000259|PROSITE:PS50263};	Carbon-nitrogen hydrolase	GO:0047427,cyanoalanine nitrilase activity; GO:0080061,indole-3-acetonitrile nitrilase activity; GO:0000257,nitrilase activity; GO:0018822,nitrile hydratase activity; GO:0051410,detoxification of nitrogen compound; GO:0006807,nitrogen compound metabolic process; GO:0003674,molecular_function; GO:0003824,catalytic activity; GO:0016787,hydrolase activity; GO:0016810,hydrolase activity, acting on ca…
LOC100682474	2.4752	2.5703	2.6258	2.2618	2.8981	1.9331	34.4443	24.2592	25.3033	1.7402	2.4996	2.8444	1.7054	1.5814	1.6104	1.6891	1.5168	1.7867	260	310	284	163	324	206	4162	2950	3191	156	272	313	170	178	181	218	199	238	NC_057813.1	331531259	331543110	-	LOC100682474	--	K12133 MYB-related transcription factor LHY | (RefSeq) protein LHY isoform X1 (A)	ko04712: Circadian rhythm - plant	protein LHY isoform X1 [Triticum aestivum]	LHY_PETHY RecName: Full=Protein LATE ELONGATED HYPOCOTYL {ECO:0000303|PubMed:26124104}; Short=PhLHY {ECO:0000303|PubMed:26124104};	A0A3B6SH23_WHEAT SubName: Full=Uncharacterized protein {ECO:0000313|EnsemblPlants:TraesCS7B02G188000.3};	Zuotin and related molecular chaperones (DnaJ superfamily), contains DNA-binding domains	GO:0005634,nucleus; GO:0000976,transcription cis-regulatory region binding; GO:0007623,circadian rhythm; GO:0010597,green leaf volatile biosynthetic process; GO:0045892,negative regulation of DNA-templated transcription; GO:0042752,regulation of circadian rhythm; GO:0001067,transcription regulatory region nucleic acid binding; GO:0003674,molecular_function; GO:0003676,nucleic acid binding; GO:000…
LOC100682478	23.5811	23.6685	22.3366	24.6203	12.6965	14.9607	31.5525	18.5154	22.636	6.0646	8.8356	7.6728	10.504	14.8623	9.9229	45.2801	50.1388	52.6226	1417	1633	1382	1015	812	912	2181	1288	1633	311	550	483	599	957	638	3343	3763	4010	NC_057811.1	24445145	24447455	-	LOC100682478	--	K03781 catalase [EC:1.11.1.6] | (RefSeq) catalase isozyme 2 (A)	ko00380: Tryptophan metabolism; ko00630: Glyoxylate and dicarboxylate metabolism; ko01100: Metabolic pathways; ko01110: Biosynthesis of secondary metabolites; ko01200: Carbon metabolism; ko04016: MAPK signaling pathway - plant; ko04146: Peroxisome	catalase isozyme 2 [Aegilops tauschii subsp. strangulata]	CATA2_HORVU RecName: Full=Catalase isozyme 2; EC=1.11.1.6;	F1DKC1_WHEAT RecName: Full=Catalase {ECO:0000256|ARBA:ARBA00012314, ECO:0000256|RuleBase:RU000498}; EC=1.11.1.6 {ECO:0000256|ARBA:ARBA00012314, ECO:0000256|RuleBase:RU000498};	Catalase	GO:0009514,glyoxysome; GO:0004096,catalase activity; GO:0020037,heme binding; GO:0046872,metal ion binding; GO:0042744,hydrogen peroxide catabolic process; GO:0009628,response to abiotic stimulus; GO:0009725,response to hormone; GO:0000302,response to reactive oxygen species; GO:0003674,molecular_function; GO:0003824,catalytic activity; GO:0004601,peroxidase activity; GO:0016209,antioxidant activ…
LOC100682479	7.6319	8.7202	6.3397	27.1129	12.2203	24.8673	18.1333	15.0506	19.623	11.6459	10.8971	8.8548	7.9128	10.4199	9.4492	17.0971	22.8507	23.2795	311	408	266	758	530	1028	850	710	960	405	460	378	306	455	412	856	1163	1203	NC_057812.1	653539163	653540496	+	LOC100682479	--	K10859 DNA oxidative demethylase [EC:1.14.11.33] | (RefSeq) alpha-ketoglutarate-dependent dioxygenase alkB homolog 3-like (A)	--	vegetative cell wall protein gp1 [Triticum aestivum]	ENL3_ARATH RecName: Full=Early nodulin-like protein 3; AltName: Full=Phytocyanin-like protein; Flags: Precursor;	F1DPS1_WHEAT SubName: Full=Early salt-stress induced 2-2 {ECO:0000313|EMBL:ADY11192.1, ECO:0000313|EnsemblPlants:TraesCS7A02G454600.1};	--	GO:0031225,anchored component of membrane; GO:0046658,anchored component of plasma membrane; GO:0005886,plasma membrane; GO:0009506,plasmodesma; GO:0009536,plastid; GO:0009055,electron transfer activity; GO:0003674,molecular_function; GO:0003824,catalytic activity; GO:0016491,oxidoreductase activity; GO:0005575,cellular_component; GO:0016020,membrane; GO:0031224,intrinsic component of membrane; G…
LOC100682480	2.3797	1.885	1.3947	4.1564	1.6673	2.6895	7.4724	4.191	6.0234	1.0337	1.1783	1.2925	1.751	1.6081	1.6968	6.2447	6.4797	6.2686	232	211	140	278	173	266	838	473	705	86	119	132	162	168	177	748	789	775	NC_057803.1	583581859	583587364	-	LOC100682480	--	K15718 linoleate 9S-lipoxygenase [EC:1.13.11.58] | (RefSeq) probable linoleate 9S-lipoxygenase 4 (A)	ko00591: Linoleic acid metabolism	probable linoleate 9S-lipoxygenase 4 [Triticum dicoccoides]	LOX4_ORYSJ RecName: Full=Probable linoleate 9S-lipoxygenase 4; EC=1.13.11.58; AltName: Full=Lipoxygenase 4;	A0A3B6I0Z1_WHEAT RecName: Full=Lipoxygenase {ECO:0000256|RuleBase:RU003975}; EC=1.13.11.- {ECO:0000256|RuleBase:RU003975};	--	GO:1990136,linoleate 9S-lipoxygenase activity; GO:0046872,metal ion binding; GO:0016702,oxidoreductase activity, acting on single donors with incorporation of molecular oxygen, incorporation of two atoms of oxygen; GO:0006633,fatty acid biosynthetic process; GO:0034440,lipid oxidation; GO:0031408,oxylipin biosynthetic process; GO:0003674,molecular_function; GO:0003824,catalytic activity; GO:00164…
LOC100682481	0.7847	0.4513	0.532	1.5969	1.1407	1.2405	1.3771	1.2789	1.2085	0.7807	0.686	0.5088	0.936	0.8566	0.9409	1.2894	1.6477	1.6695	53	35	37	74	82	85	107	100	98	45	48	36	60	62	68	107	139	143	NC_057814.1	486675075	486680986	-	LOC100682481	--	K07198 5'-AMP-activated protein kinase, catalytic alpha subunit [EC:2.7.11.11] | (RefSeq) CBL-interacting protein kinase 5-like (A)	--	CBL-interacting protein kinase 24 [Aegilops tauschii subsp. strangulata]	CIPKO_ORYSJ RecName: Full=CBL-interacting protein kinase 24; EC=2.7.11.1; AltName: Full=OsCIPK24;	A0A453SFL5_AEGTS RecName: Full=Non-specific serine/threonine protein kinase {ECO:0000256|ARBA:ARBA00012513}; EC=2.7.11.1 {ECO:0000256|ARBA:ARBA00012513};	Serine/threonine protein kinase	GO:0009705,plant-type vacuole membrane; GO:0005524,ATP binding; GO:0106310,protein serine kinase activity; GO:0004674,protein serine/threonine kinase activity; GO:0035556,intracellular signal transduction; GO:0006468,protein phosphorylation; GO:0009651,response to salt stress; GO:0000166,nucleotide binding; GO:0003674,molecular_function; GO:0005488,binding; GO:0017076,purine nucleotide binding; G…
LOC100682482	19.8575	17.1341	17.2825	62.8573	27.9612	44.7567	84.0863	61.1668	93.3732	77.6553	150.744	165.947	12.1041	13.2424	8.6046	8.0149	9.3273	9.1607	1829	1812	1639	3972	2741	4182	8909	6522	10325	6104	14383	16012	1058	1307	848	907	1073	1070	NC_057798.1	26621000	26624136	-	LOC100682482	--	K04079 molecular chaperone HtpG | (RefSeq) heat shock protein 83 (A)	ko04141: Protein processing in endoplasmic reticulum; ko04626: Plant-pathogen interaction	heat shock protein 83 [Triticum aestivum]	HSP82_MAIZE RecName: Full=Heat shock protein 82;	F4Y590_WHEAT SubName: Full=Heat shock protein 90 {ECO:0000313|EMBL:ADF31755.1, ECO:0000313|EnsemblPlants:TraesCS2B02G047400.1};	Molecular chaperone (HSP90 family)	GO:0005829,cytosol; GO:0048471,perinuclear region of cytoplasm; GO:0005886,plasma membrane; GO:0032991,protein-containing complex; GO:0005524,ATP binding; GO:0016887,ATP hydrolysis activity; GO:0051082,unfolded protein binding; GO:0034605,cellular response to heat; GO:0006457,protein folding; GO:0050821,protein stabilization; GO:0000166,nucleotide binding; GO:0003674,molecular_function; GO:000548…
LOC100682483	4.2966	5.1643	4.0044	0.476	0.2685	0.3119	2.014	0.7141	0.9606	1.6384	2.4335	3.1273	0.2581	0.4095	0.6105	1.7112	1.2502	1.3198	421	581	404	32	28	31	227	81	113	137	247	321	24	43	64	206	153	164	NC_057799.1	369930310	369935685	-	LOC100682483	--	K03549 KUP system potassium uptake protein | (RefSeq) potassium transporter 1 (A)	--	potassium transporter 1 [Aegilops tauschii subsp. strangulata]	HAK1_ORYSJ RecName: Full=Potassium transporter 1; AltName: Full=OsHAK1;	A0A453BWC4_AEGTS RecName: Full=Potassium transporter {ECO:0000256|RuleBase:RU321113};	--	GO:0016021,integral component of membrane; GO:0016020,membrane; GO:0005886,plasma membrane; GO:0015079,potassium ion transmembrane transporter activity; GO:0006813,potassium ion transport; GO:0003674,molecular_function; GO:0005215,transporter activity; GO:0008324,cation transmembrane transporter activity; GO:0015075,ion transmembrane transporter activity; GO:0015318,inorganic molecular entity tra…
LOC100682487	110.618	99.6354	79.5792	0.3816	1.0932	0.5448	0.2529	0.8794	0.5572	27.3349	50.3171	53.3936	0.4291	1.2758	2.3922	0.071	0.3028	0.2752	3803	3933	2817	9	40	19	10	35	23	802	1792	1923	14	47	88	3	13	12	NC_057796.1	475219450	475220496	+	LOC100682487	--	K08912 light-harvesting complex II chlorophyll a/b binding protein 1 | (RefSeq) chlorophyll a-b binding protein of LHCII type 1 (A)	ko00196: Photosynthesis - antenna proteins; ko01100: Metabolic pathways	chlorophyll a-b binding protein of LHCII type 1 [Aegilops tauschii subsp. strangulata]	CB21_WHEAT RecName: Full=Chlorophyll a-b binding protein, chloroplastic; AltName: Full=LHCII type I CAB; Short=LHCP; Flags: Precursor;	F6K744_WHEAT RecName: Full=Chlorophyll a-b binding protein, chloroplastic {ECO:0000256|RuleBase:RU363080};	--	GO:0009535,chloroplast thylakoid membrane; GO:0016021,integral component of membrane; GO:0009522,photosystem I; GO:0009523,photosystem II; GO:0016168,chlorophyll binding; GO:0046872,metal ion binding; GO:0009768,photosynthesis, light harvesting in photosystem I; GO:0009416,response to light stimulus; GO:0003674,molecular_function; GO:0005488,binding; GO:0046906,tetrapyrrole binding; GO:0097159,or…
LOC100682491	5721.44	6513.06	7296.06	1199.9	6991.95	4598.22	395.542	3074.41	1760.82	15438.9	9131.56	6788.85	10881.5	10255	12391	386.489	608.931	453.948	239724	313328	314760	34492	311795	195449	19064	149123	88573	552048	396343	297982	432671	460430	555505	19896	31866	24120	NC_057796.1	3168139	3169416	-	LOC100682491	--	--	--	LOW QUALITY PROTEIN: glutenin, low molecular weight subunit 1D1-like [Triticum aestivum]	GLTB_WHEAT RecName: Full=Glutenin, low molecular weight subunit 1D1; Flags: Precursor;	F8SGN5_WHEAT SubName: Full=Low-molecular-weight glutenin subunit {ECO:0000313|EMBL:AEI00679.1};	--	GO:0045735,nutrient reservoir activity; GO:0003674,molecular_function
LOC100682492	5006.71	5637.42	5752.05	668.879	2648.23	1769.61	181.678	1081.28	755.736	14206.4	7006.49	6040.89	4085.93	3890.13	4298.91	184.874	290.262	259.269	216189	279492	255734	19815	121703	77517	9024	54050	39177	523504	313402	273256	167431	179997	198616	9808	15654	14197	NC_057796.1	7584134	7585448	-	LOC100682492	--	--	--	low-molecular-weight glutenin subunit group 1 type I [Triticum aestivum]	GLTC_WHEAT RecName: Full=Glutenin, low molecular weight subunit PTDUCD1; Flags: Precursor;	B2BZD1_WHEAT SubName: Full=LMW-D8 {ECO:0000313|EMBL:AWK59759.1}; SubName: Full=LMW-GS {ECO:0000313|EMBL:ACK44481.1}; SubName: Full=LMW-m glutenin subunit 0703A9-M {ECO:0000313|EMBL:ABY58134.1}; SubName: Full=Low molecular weight glutenin subunit D3-1 {ECO:0000313|EMBL:ACY08814.1}; SubName: Full=Low-molecular-weight glutenin subunit {ECO:0000313|EMBL:AFI81531.1, ECO:0000313|EMBL:AGK83133.1};	--	GO:0045735,nutrient reservoir activity; GO:0003674,molecular_function
LOC100682493	81.6168	74.6836	74.366	6.8486	27.96	23.1152	2.5151	13.8111	8.8059	36.552	62.9127	58.3908	46.0274	45.9999	54.0784	1.9475	3.4311	2.4358	3752	3942	3520	216	1368	1078	133	735	486	1434	2996	2812	2008	2266	2660	110	197	142	NC_057812.1	157815853	157817365	+	LOC100682493	--	--	--	NAC domain-containing protein 20 [Triticum aestivum]	NC100_ARATH RecName: Full=NAC domain-containing protein 100 {ECO:0000303|PubMed:15029955}; Short=ANAC100 {ECO:0000303|PubMed:15029955}; Short=AtNAC5;	A0A3B6RG13_WHEAT RecName: Full=NAC domain-containing protein {ECO:0000259|PROSITE:PS51005};	--	GO:0005634,nucleus; GO:0003677,DNA binding; GO:0003700,DNA-binding transcription factor activity; GO:0003674,molecular_function; GO:0003676,nucleic acid binding; GO:0005488,binding; GO:0097159,organic cyclic compound binding; GO:1901363,heterocyclic compound binding; GO:0140110,transcription regulator activity; GO:0005575,cellular_component; GO:0005622,intracellular anatomical structure; GO:00432…
LOC100682494	12.0614	10.6509	11.3613	20.0251	13.657	15.3199	24.0932	16.6726	20.2794	14.2971	21.3169	24.5481	9.2782	9.7299	9.0128	20.9079	21.9438	20.4109	863	875	837	983	1040	1112	1983	1381	1742	873	1580	1840	630	746	690	1838	1961	1852	NC_057810.1	523242427	523247551	-	LOC100682494	--	K09553 stress-induced-phosphoprotein 1 | (RefSeq) hsp70-Hsp90 organizing protein (A)	--	hsp70-Hsp90 organizing protein [Triticum aestivum]	HSOP_WHEAT RecName: Full=Hsp70-Hsp90 organizing protein; Short=TaHop;	A0A446WFL8_TRITD SubName: Full=Uncharacterized protein {ECO:0000313|EMBL:VAI58976.1};	Molecular co-chaperone STI1	GO:0005737,cytoplasm; GO:0005634,nucleus; GO:0030544,Hsp70 protein binding; GO:0051879,Hsp90 protein binding; GO:0070678,preprotein binding; GO:0051131,chaperone-mediated protein complex assembly; GO:0006457,protein folding; GO:0003674,molecular_function; GO:0005488,binding; GO:0005515,protein binding; GO:0031072,heat shock protein binding; GO:0008150,biological_process; GO:0009987,cellular proce…
LOC100682498	30.454	31.2602	27.9609	32.3312	19.7264	20.2406	16.1598	10.7049	13.054	14.9461	25.8827	24.2571	11.9125	12.1339	9.9341	15.0358	11.9409	12.969	1848	2178	1747	1346	1274	1246	1128	752	951	774	1627	1542	686	789	645	1121	905	998	NC_057801.1	738143938	738146717	-	LOC100682498	--	K20870 putative beta-1,4-xylosyltransferase IRX10 [EC:2.4.2.-] | (RefSeq) probable glucuronosyltransferase Os01g0926600 (A)	--	probable glucuronosyltransferase Os01g0926600 [Triticum dicoccoides]	GT14_ORYSJ RecName: Full=Probable glucuronosyltransferase Os01g0926600; EC=2.4.-.-;	E0ZPV1_WHEAT SubName: Full=Glycosyltransferase 47 {ECO:0000313|EMBL:ADK56172.1, ECO:0000313|EnsemblPlants:TraesCS3B02G474200.1};	Acetylglucosaminyltransferase EXT1/exostosin 1	GO:0000139,Golgi membrane; GO:0016021,integral component of membrane; GO:0016757,glycosyltransferase activity; GO:0071555,cell wall organization; GO:0010417,glucuronoxylan biosynthetic process; GO:0009834,plant-type secondary cell wall biogenesis; GO:0006486,protein glycosylation; GO:0003674,molecular_function; GO:0003824,catalytic activity; GO:0016740,transferase activity; GO:0008150,biological_…
LOC100682499	0.0403	0.0585	0.1044	1.2532	0.8709	0.7018	1.4715	1.1256	0.8728	0.063	0.2464	0.1154	0.6795	0.5767	0.6403	1.2465	1.2046	1.4513	3	5	8	64	69	53	126	97	78	4	19	9	48	46	51	114	112	137	NC_057804.1	104220647	104226055	+	LOC100682499	--	K08472 mlo protein | (RefSeq) MLO-like protein 4 (A)	--	MLO-like protein 4 [Triticum dicoccoides]	MLO4_ARATH RecName: Full=MLO-like protein 4; Short=AtMlo4;	A0A446RW56_TRITD RecName: Full=MLO-like protein {ECO:0000256|RuleBase:RU280816};	--	GO:0016021,integral component of membrane; GO:0005516,calmodulin binding; GO:0006952,defense response; GO:0009607,response to biotic stimulus; GO:0003674,molecular_function; GO:0005488,binding; GO:0005515,protein binding; GO:0006950,response to stress; GO:0008150,biological_process; GO:0050896,response to stimulus; GO:0005575,cellular_component; GO:0016020,membrane; GO:0031224,intrinsic component…
LOC100682500	11.3873	9.3636	9.7703	35.1309	20.1515	19.0868	129.531	55.1817	63.0788	21.5963	44.5848	49.2926	12.5774	13.3193	13.2366	8.679	9.7761	4.0919	1038	980	917	2197	1955	1765	13582	5823	6903	1680	4210	4707	1088	1301	1291	972	1113	473	NC_057797.1	18071504	18074758	-	LOC100682500	--	K04079 molecular chaperone HtpG | (RefSeq) heat shock protein 90-1 (A)	ko04141: Protein processing in endoplasmic reticulum; ko04626: Plant-pathogen interaction	heat shock protein 90-1 [Triticum aestivum]	HSP82_MAIZE RecName: Full=Heat shock protein 82;	F4Y589_WHEAT SubName: Full=Heat shock protein 90 {ECO:0000313|EMBL:ADF31754.1, ECO:0000313|EnsemblPlants:TraesCS2A02G033700.1};	Molecular chaperone (HSP90 family)	GO:0005829,cytosol; GO:0048471,perinuclear region of cytoplasm; GO:0005886,plasma membrane; GO:0032991,protein-containing complex; GO:0005524,ATP binding; GO:0016887,ATP hydrolysis activity; GO:0051082,unfolded protein binding; GO:0034605,cellular response to heat; GO:0006457,protein folding; GO:0050821,protein stabilization; GO:0000166,nucleotide binding; GO:0003674,molecular_function; GO:000548…
LOC100682501	7.3379	6.2476	6.6953	6.5709	3.8647	4.8817	5.0775	3.0556	4.0565	3.6244	4.59	4.586	2.7566	3.0708	2.614	4.6869	3.9256	4.009	446	436	419	274	250	301	355	215	296	188	289	292	159	200	170	350	298	309	NC_057811.1	225206314	225208164	-	LOC100682501	--	K08238 xyloglucan 6-xylosyltransferase [EC:2.4.2.39] | (RefSeq) probable glycosyltransferase 2 (A)	--	probable glycosyltransferase 2 [Aegilops tauschii subsp. strangulata]	GT2_ORYSI RecName: Full=Probable glycosyltransferase 2 {ECO:0000305}; EC=2.4.-.- {ECO:0000305};	F8QMC0_WHEAT SubName: Full=Galactosyltransferase {ECO:0000313|EMBL:ADE59448.1, ECO:0000313|EnsemblPlants:TraesCS6D02G181200.1.cds1};	Subunit of Golgi mannosyltransferase complex	GO:0000139,Golgi membrane; GO:0016021,integral component of membrane; GO:0016757,glycosyltransferase activity; GO:0003674,molecular_function; GO:0003824,catalytic activity; GO:0016740,transferase activity; GO:0005575,cellular_component; GO:0005622,intracellular anatomical structure; GO:0005737,cytoplasm; GO:0005794,Golgi apparatus; GO:0012505,endomembrane system; GO:0016020,membrane; GO:0031090,o…
LOC100682502	42.8499	35.454	34.2592	50.6909	32.784	41.9372	67.4503	64.8086	70.0454	14.1665	21.5687	26.5508	26.2854	26.4206	23.0988	75.1391	85.3106	75.3027	1120	1064	922	909	912	1112	2028	1961	2198	316	584	727	652	740	646	2413	2785	2496	NC_057812.1	600509936	600511408	-	LOC100682502	--	--	--	protein METHYLENE BLUE SENSITIVITY 2-like [Triticum dicoccoides]	MBS2_ARATH RecName: Full=Protein METHYLENE BLUE SENSITIVITY 2 {ECO:0000303|PubMed:24151292};	A0A446XR94_TRITD SubName: Full=Uncharacterized protein {ECO:0000313|EMBL:VAI78784.1};	--	GO:0005737,cytoplasm; GO:0010494,cytoplasmic stress granule; GO:0005634,nucleus; GO:0009536,plastid; GO:0003700,DNA-binding transcription factor activity; GO:0071452,cellular response to singlet oxygen; GO:0010150,leaf senescence; GO:1900055,regulation of leaf senescence; GO:0006355,regulation of DNA-templated transcription; GO:0080183,response to photooxidative stress; GO:0003674,molecular_funct…
LOC100682503	4.0016	3.4485	3.3341	1.2279	1.5237	1.6401	0.9887	1.2189	1.5262	2.3691	2.1551	2.2517	1.5313	1.8475	1.7321	0.7885	1.2816	1.0131	190	188	163	40	77	79	54	67	87	96	106	112	69	94	88	46	76	61	NC_057804.1	1322684	1324752	+	LOC100682503	--	--	--	uncharacterized protein LOC100682503 [Triticum aestivum]	--	A0A446RNY7_TRITD SubName: Full=Uncharacterized protein {ECO:0000313|EMBL:VAI00573.1};	--	--
LOC100682505	2.1571	3.1715	2.0499	1.1833	1.6998	2.4235	0.8872	1.2222	0.966	2.5276	4.6348	5.823	0.2444	0.2381	0.607	0.2077	0.6128	0.6584	93	157	91	35	78	106	44	61	50	93	207	263	10	11	28	11	33	36	NC_057801.1	598501654	598503193	-	LOC100682505	--	--	--	NAC domain-containing protein 68 [Triticum aestivum]	NAC68_ORYSJ RecName: Full=NAC domain-containing protein 68 {ECO:0000303|PubMed:15029955}; Short=ONAC068 {ECO:0000303|PubMed:15029955}; AltName: Full=OsNAC4 {ECO:0000303|PubMed:10660065};	A0A077S145_WHEAT RecName: Full=NAC domain-containing protein {ECO:0000259|PROSITE:PS51005};	--	GO:0005634,nucleus; GO:0003677,DNA binding; GO:0006355,regulation of DNA-templated transcription; GO:0003674,molecular_function; GO:0003676,nucleic acid binding; GO:0005488,binding; GO:0097159,organic cyclic compound binding; GO:1901363,heterocyclic compound binding; GO:0006139,nucleobase-containing compound metabolic process; GO:0006351,DNA-templated transcription; GO:0006725,cellular aromatic c…
LOC100682507	11.6387	9.8921	9.6672	5.7761	4.4416	4.706	3.7705	2.8571	3.1838	6.3071	8.4942	9.1591	3.962	3.931	4.2868	4.1396	5.3088	4.2936	746	728	638	254	303	306	278	212	245	345	564	615	241	270	294	326	425	349	NC_057814.1	256172619	256178395	+	LOC100682507	--	K20557 transcription factor VIP1 | (RefSeq) transcription factor VIP1-like (A)	ko04016: MAPK signaling pathway - plant	bZIP transcription factor 29 [Aegilops tauschii subsp. strangulata]	BZP29_ARATH RecName: Full=bZIP transcription factor 29 {ECO:0000303|PubMed:11906833}; Short=AtbZIP29 {ECO:0000303|PubMed:11906833}; AltName: Full=Protein DRINK ME-LIKE {ECO:0000303|PubMed:27402171};	A0A453RQ39_AEGTS RecName: Full=BZIP domain-containing protein {ECO:0000259|PROSITE:PS50217};	--	GO:0005737,cytoplasm; GO:0005829,cytosol; GO:0005634,nucleus; GO:0003700,DNA-binding transcription factor activity; GO:0042803,protein homodimerization activity; GO:0043565,sequence-specific DNA binding; GO:0000976,transcription cis-regulatory region binding; GO:0040008,regulation of growth; GO:0006355,regulation of DNA-templated transcription; GO:0090567,reproductive shoot system development; GO…
LOC100682509	33.8728	29.5275	30.0288	6.4256	4.3816	4.3899	6.0744	2.7589	4.7461	16.1296	17.7462	24.6336	3.3181	3.4423	3.3774	6.5049	6.3749	6.4678	2259	2261	2062	294	311	297	466	213	380	918	1226	1721	210	246	241	533	531	547	NC_057811.1	2258247	2263549	-	LOC100682509	--	K09580 protein disulfide-isomerase A1 [EC:5.3.4.1] | (RefSeq) protein disulfide isomerase-like 1-4 (A)	ko04141: Protein processing in endoplasmic reticulum	protein disulfide isomerase-like 1-4 [Triticum aestivum]	PDI14_ORYSJ RecName: Full=Protein disulfide isomerase-like 1-4; Short=OsPDIL1-4; EC=5.3.4.1; AltName: Full=Protein disulfide isomerase-like 2-1; Short=OsPDIL2-1; Flags: Precursor;	A0A3B6QA65_WHEAT RecName: Full=Protein disulfide-isomerase {ECO:0000256|ARBA:ARBA00012723, ECO:0000256|RuleBase:RU361130}; EC=5.3.4.1 {ECO:0000256|ARBA:ARBA00012723, ECO:0000256|RuleBase:RU361130};	Protein disulfide isomerase (prolyl 4-hydroxylase beta subunit)	GO:0005783,endoplasmic reticulum; GO:0005788,endoplasmic reticulum lumen; GO:0003756,protein disulfide isomerase activity; GO:0006457,protein folding; GO:0034976,response to endoplasmic reticulum stress; GO:0003674,molecular_function; GO:0003824,catalytic activity; GO:0016853,isomerase activity; GO:0016860,intramolecular oxidoreductase activity; GO:0016864,intramolecular oxidoreductase activity, …
LOC100682512	1.8689	1.9908	1.567	14.5417	5.8491	6.6534	26.7785	13.5309	15.9928	0.6144	0.9215	1.1295	4.5055	5.1068	3.7196	29.2956	23.2098	25.2871	139	170	120	742	463	502	2291	1165	1428	39	71	88	318	407	296	2677	2156	2385	NC_057801.1	645271137	645274773	+	LOC100682512	--	K13463 coronatine-insensitive protein 1 | (RefSeq) coronatine-insensitive protein homolog 1a (A)	ko04075: Plant hormone signal transduction	coronatine-insensitive protein homolog 1a [Triticum aestivum]	COI1A_ORYSI RecName: Full=Coronatine-insensitive protein homolog 1a {ECO:0000305};	A0A077S293_WHEAT SubName: Full=Uncharacterized protein {ECO:0000313|EMBL:CDM83639.1, ECO:0000313|EnsemblPlants:TraesCS3B02G399200.1};	Leucine rich repeat proteins, some proteins contain F-box	GO:0002213,defense response to insect; GO:2000022,regulation of jasmonic acid mediated signaling pathway; GO:0006950,response to stress; GO:0006952,defense response; GO:0008150,biological_process; GO:0009605,response to external stimulus; GO:0009607,response to biotic stimulus; GO:0043207,response to external biotic stimulus; GO:0044419,biological process involved in interspecies interaction betw…
LOC100682514	2.4817	2.4238	2.4659	0.8364	1.3613	1.0181	0.424	0.4213	0.3346	1.7145	3.5173	3.1358	0.6349	0.5355	0.2949	0.8056	0.6317	0.4072	173	194	177	40	101	72	34	34	28	102	254	229	42	40	22	69	55	36	NC_057795.1	398073147	398077580	-	LOC100682514	--	K08472 mlo protein | (RefSeq) MLO-like protein 9 (A)	--	MLO-like protein 9 [Triticum aestivum]	MLO5_ARATH RecName: Full=MLO-like protein 5; Short=AtMlo5;	A0A446JXG7_TRITD RecName: Full=MLO-like protein {ECO:0000256|RuleBase:RU280816};	--	GO:0016021,integral component of membrane; GO:0005886,plasma membrane; GO:0005516,calmodulin binding; GO:0043621,protein self-association; GO:0006952,defense response; GO:0010183,pollen tube guidance; GO:0072659,protein localization to plasma membrane; GO:0009607,response to biotic stimulus; GO:0003674,molecular_function; GO:0005488,binding; GO:0005515,protein binding; GO:0006950,response to stre…
LOC100682515	6.6005	6.2849	6.494	1.3983	0.6054	0.7763	1.1327	0.8039	0.5844	3.3387	4.8375	6.082	0.3621	0.6814	0.4684	0.7225	0.9744	1.0049	461	504	467	67	45	55	91	65	49	199	350	445	24	51	35	62	85	89	NC_057796.1	55601304	55608623	+	LOC100682515	--	K05857 phosphatidylinositol phospholipase C, delta [EC:3.1.4.11] | (RefSeq) phosphoinositide phospholipase C 2 (A)	ko00562: Inositol phosphate metabolism; ko01100: Metabolic pathways; ko04070: Phosphatidylinositol signaling system	phosphoinositide phospholipase C 2 [Triticum aestivum]	PLCD2_ARATH RecName: Full=Phosphoinositide phospholipase C 2; EC=3.1.4.11; AltName: Full=Phosphoinositide phospholipase PLC2; Short=AtPLC2; Short=PI-PLC2;	A0A3B5ZQZ8_WHEAT RecName: Full=Phosphoinositide phospholipase C {ECO:0000256|RuleBase:RU361133}; EC=3.1.4.11 {ECO:0000256|RuleBase:RU361133};	Phosphoinositide-specific phospholipase C	GO:0005886,plasma membrane; GO:0004435,phosphatidylinositol phospholipase C activity; GO:0004629,phospholipase C activity; GO:0042742,defense response to bacterium; GO:0009553,embryo sac development; GO:0048437,floral organ development; GO:0016042,lipid catabolic process; GO:0009556,microsporogenesis; GO:0048015,phosphatidylinositol-mediated signaling; GO:0010601,positive regulation of auxin bios…
LOC100682516	8.7113	9.1583	9.4057	6.2277	5.8879	5.9431	3.9825	6.1922	5.0417	5.4237	6.7138	7.0921	5.7028	6.446	4.9249	4.1344	4.029	4.0992	367	443	408	180	264	254	193	302	255	195	293	313	228	291	222	214	212	219	NC_057797.1	370296375	370300027	-	LOC100682516	--	K08486 syntaxin 1B/2/3 | (RefSeq) syntaxin-132-like (A)	ko04130: SNARE interactions in vesicular transport	syntaxin-132 [Aegilops tauschii subsp. strangulata]	SY132_ARATH RecName: Full=Syntaxin-132 {ECO:0000305}; Short=AtSYP132 {ECO:0000305};	E6Y0T1_WHEAT SubName: Full=Genome assembly, chromosome: II {ECO:0000313|EMBL:SPT17835.1}; SubName: Full=Putative SNAP receptor protein {ECO:0000313|EMBL:ACT32452.1, ECO:0000313|EnsemblPlants:TraesCS2B02G263700.1}; SubName: Full=Putative syntaxin-related protein {ECO:0000313|EMBL:ABG75752.1}; SubName: Full=SYP132 {ECO:0000313|EMBL:AFQ60148.1};	SNARE protein Syntaxin 1 and related proteins	GO:0012505,endomembrane system; GO:0016021,integral component of membrane; GO:0005886,plasma membrane; GO:0031201,SNARE complex; GO:0005484,SNAP receptor activity; GO:0000149,SNARE binding; GO:0007049,cell cycle; GO:0051301,cell division; GO:0006887,exocytosis; GO:0006886,intracellular protein transport; GO:0040008,regulation of growth; GO:0048278,vesicle docking; GO:0006906,vesicle fusion; GO:00…
LOC100682518	1.2309	1.7291	1.7739	1.3118	1.6042	1.1742	0.8284	0.9604	0.6394	1.0236	1.7631	1.7182	0.6694	0.951	0.7545	0.614	0.5192	0.6053	93	150	138	68	129	90	72	84	58	66	138	136	48	77	61	57	49	58	NC_057802.1	501207364	501219954	+	LOC100682518	--	K08869 aarF domain-containing kinase | (RefSeq) uncharacterized protein slr0889 (A)	--	uncharacterized protein slr0889 [Triticum aestivum]	AB1K3_ARATH RecName: Full=Protein ACTIVITY OF BC1 COMPLEX KINASE 3, chloroplastic {ECO:0000303|PubMed:23673981}; Short=ABC1-LIKE KINASE 3 {ECO:0000303|PubMed:23673981}; EC=2.7.-.- {ECO:0000255|PROSITE-ProRule:PRU00159}; EC=2.7.11.1 {ECO:0000269|PubMed:23632854}; AltName: Full=Protein REPRESSOR OF BDR1 {ECO:0000303|PubMed:25882344}; Flags: Precursor;	A0A3B6GZ64_WHEAT RecName: Full=Protein kinase domain-containing protein {ECO:0000259|PROSITE:PS50011};	Predicted unusual protein kinase	GO:0009507,chloroplast; GO:0005739,mitochondrion; GO:0010287,plastoglobule; GO:0005524,ATP binding; GO:0004672,protein kinase activity; GO:0106310,protein serine kinase activity; GO:0004674,protein serine/threonine kinase activity; GO:0006995,cellular response to nitrogen starvation; GO:0009658,chloroplast organization; GO:0080177,plastoglobule organization; GO:0006468,protein phosphorylation; GO…
LOC100682519	0.9378	0.698	0.5962	1.3918	0.737	0.9245	2.5052	1.252	1.889	0.2997	0.3127	0.5209	0.5929	0.4774	0.5418	1.6099	1.0376	1.2639	55	47	36	56	46	55	169	85	133	15	19	32	33	30	34	116	76	94	NC_057808.1	497227599	497232981	-	LOC100682519	--	K00261 glutamate dehydrogenase (NAD(P)+) [EC:1.4.1.3] | (RefSeq) glutamate dehydrogenase 1, mitochondrial isoform X1 (A)	ko00220: Arginine biosynthesis; ko00250: Alanine, aspartate and glutamate metabolism; ko00910: Nitrogen metabolism; ko01100: Metabolic pathways; ko01200: Carbon metabolism	glutamate dehydrogenase 1, mitochondrial isoform X1 [Aegilops tauschii subsp. strangulata]	DHE1_ORYSI RecName: Full=Glutamate dehydrogenase 1, mitochondrial {ECO:0000305}; Short=OsGDH1; EC=1.4.1.3 {ECO:0000255|PROSITE-ProRule:PRU10011}; Flags: Precursor;	A0A453M1P4_AEGTS RecName: Full=Glutamate dehydrogenase {ECO:0000256|PIRNR:PIRNR000185};	Glutamate/leucine/phenylalanine/valine dehydrogenases	GO:0005739,mitochondrion; GO:0004352,glutamate dehydrogenase (NAD+) activity; GO:0004354,glutamate dehydrogenase (NADP+) activity; GO:0006520,cellular amino acid metabolic process; GO:0003674,molecular_function; GO:0003824,catalytic activity; GO:0004353,glutamate dehydrogenase [NAD(P)+] activity; GO:0016491,oxidoreductase activity; GO:0016638,oxidoreductase activity, acting on the CH-NH2 group of…
LOC100682520	2.0549	2.5593	1.8361	2.2464	2.6065	2.4105	5.252	4.4555	4.6215	1.6374	3.0946	3.3543	1.7106	2.167	1.5364	3.2614	1.8263	2.7385	100	143	92	75	135	119	294	251	270	68	156	171	79	113	80	195	111	169	NC_057803.1	104044919	104048014	+	LOC100682520	--	K16283 E3 ubiquitin-protein ligase SDIR1 [EC:2.3.2.27] | (RefSeq) E3 ubiquitin-protein ligase SDIR1 isoform X1 (A)	--	E3 ubiquitin-protein ligase SDIR1 isoform X1 [Triticum aestivum]	SDIR1_ARATH RecName: Full=E3 ubiquitin-protein ligase SDIR1 {ECO:0000305}; EC=2.3.2.27 {ECO:0000269|PubMed:17573536}; AltName: Full=Protein SALT- AND DROUGHT-INDUCED RING FINGER 1 {ECO:0000303|PubMed:17573536}; AltName: Full=RING-type E3 ubiquitin transferase SDIR1 {ECO:0000305};	A0A453IE68_AEGTS RecName: Full=RING-type domain-containing protein {ECO:0000259|PROSITE:PS50089};	FOG: Predicted E3 ubiquitin ligase	GO:0005789,endoplasmic reticulum membrane; GO:0016021,integral component of membrane; GO:0043231,intracellular membrane-bounded organelle; GO:0046872,metal ion binding; GO:0061630,ubiquitin protein ligase activity; GO:0004842,ubiquitin-protein transferase activity; GO:0009789,positive regulation of abscisic acid-activated signaling pathway; GO:0016567,protein ubiquitination; GO:0009737,response t…
LOC100682521	42.4596	36.4789	37.6539	89.4366	51.1109	72.608	122.956	88.0434	127.924	125.579	224.687	244.479	20.7716	22.5865	17.8008	10.1205	11.627	10.0099	3763	3712	3436	5438	4821	6528	12535	9033	13611	9498	20628	22698	1747	2145	1688	1102	1287	1125	NC_057799.1	13104736	13107786	-	LOC100682521	--	K04079 molecular chaperone HtpG | (RefSeq) heat shock protein 83 (A)	ko04141: Protein processing in endoplasmic reticulum; ko04626: Plant-pathogen interaction	heat shock protein 83 [Triticum aestivum]	HSP82_MAIZE RecName: Full=Heat shock protein 82;	A0A3B6D834_WHEAT RecName: Full=HATPase_c domain-containing protein {ECO:0000259|SMART:SM00387};	Molecular chaperone (HSP90 family)	GO:0005829,cytosol; GO:0048471,perinuclear region of cytoplasm; GO:0005886,plasma membrane; GO:0032991,protein-containing complex; GO:0005524,ATP binding; GO:0016887,ATP hydrolysis activity; GO:0051082,unfolded protein binding; GO:0034605,cellular response to heat; GO:0006457,protein folding; GO:0050821,protein stabilization; GO:0000166,nucleotide binding; GO:0003674,molecular_function; GO:000548…
LOC100682523	1.1569	1.2799	1.0021	1.1849	1.0282	0.9863	2.3648	1.5665	1.9012	1.2457	0.8753	1.1043	0.2306	0.7003	0.3214	2.1377	1.8275	1.7013	37	47	33	26	35	32	87	58	73	34	29	37	7	24	11	84	73	69	NC_057802.1	6336889	6338017	+	LOC100682523	--	K08065 nuclear transcription Y subunit beta | (RefSeq) nuclear transcription factor Y subunit B-8 (A)	--	nuclear transcription factor Y subunit B-8-like [Triticum urartu]	NFYB8_ORYSJ RecName: Full=Nuclear transcription factor Y subunit B-8 {ECO:0000305}; Short=OsNF-YB8 {ECO:0000303|PubMed:26542958}; AltName: Full=Transcriptional activator HAP3I {ECO:0000305}; Short=OsHAP3I {ECO:0000303|PubMed:18193457};	F8UMZ5_WHEAT SubName: Full=Transcription factor CBF/NF-YB/HAP3 {ECO:0000313|EMBL:AEH25944.1};	CCAAT-binding factor, subunit A (HAP3)	GO:0016602,CCAAT-binding factor complex; GO:0005737,cytoplasm; GO:0001228,DNA-binding transcription activator activity, RNA polymerase II-specific; GO:0000981,DNA-binding transcription factor activity, RNA polymerase II-specific; GO:0046982,protein heterodimerization activity; GO:0043565,sequence-specific DNA binding; GO:0006357,regulation of transcription by RNA polymerase II; GO:0001216,DNA-bin…
LOC100820701	88.2659	83.8308	87.5447	277.862	192.272	223.129	263.296	216.434	252.874	50.5511	95.5526	94.4573	123.043	130.809	109.338	120.458	116.831	125.22	5559	6062	5677	12006	12888	14256	19075	15780	19120	2717	6234	6232	7354	8828	7368	9321	9190	10001	NC_057803.1	30582143	30586245	-	LOC100820701	--	K01858 myo-inositol-1-phosphate synthase [EC:5.5.1.4] | (RefSeq) inositol-3-phosphate synthase (A)	ko00562: Inositol phosphate metabolism; ko01100: Metabolic pathways; ko01110: Biosynthesis of secondary metabolites	inositol-3-phosphate synthase [Triticum aestivum]	INO1_HORVU RecName: Full=Inositol-3-phosphate synthase; Short=MIP synthase; EC=5.5.1.4; AltName: Full=Myo-inositol 1-phosphate synthase; Short=IPS; Short=MI-1-P synthase;	M9XEK1_WHEAT RecName: Full=Inositol-3-phosphate synthase {ECO:0000256|ARBA:ARBA00012125}; EC=5.5.1.4 {ECO:0000256|ARBA:ARBA00012125}; AltName: Full=Myo-inositol 1-phosphate synthase {ECO:0000256|ARBA:ARBA00032949};	Myo-inositol-1-phosphate synthase	GO:0005737,cytoplasm; GO:0004512,inositol-3-phosphate synthase activity; GO:0006021,inositol biosynthetic process; GO:0008654,phospholipid biosynthetic process; GO:0003674,molecular_function; GO:0003824,catalytic activity; GO:0016853,isomerase activity; GO:0016872,intramolecular lyase activity; GO:0005975,carbohydrate metabolic process; GO:0006020,inositol metabolic process; GO:0006066,alcohol me…
LOC100859935	33.2109	28.7168	25.454	12.2962	9.6013	12.7	9.8421	11.6531	11.1448	12.0818	31.2081	40.8781	5.0935	5.6085	5.3936	12.5505	10.5361	11.377	1807	1794	1426	459	556	701	616	734	728	561	1759	2330	263	327	314	839	716	785	NC_057807.1	413773846	413779759	+	LOC100859935	--	K09584 protein disulfide-isomerase A6 [EC:5.3.4.1] | (RefSeq) protein disulfide isomerase-like 2-3 (A)	ko04141: Protein processing in endoplasmic reticulum	protein disulfide isomerase-like 2-3 [Triticum dicoccoides]	PDI23_ORYSJ RecName: Full=Protein disulfide isomerase-like 2-3; Short=OsPDIL2-3; EC=5.3.4.1; AltName: Full=Protein disulfide isomerase-like 5-1; Short=OsPDIL5-1; Flags: Precursor;	D8L9B5_WHEAT SubName: Full=Putative PDI-like protein {ECO:0000313|EMBL:CBG91909.1, ECO:0000313|EnsemblPlants:TraesCS5B02G232900.1};	Thioredoxin/protein disulfide isomerase	GO:0005788,endoplasmic reticulum lumen; GO:0003756,protein disulfide isomerase activity; GO:0015035,protein-disulfide reductase activity; GO:0034976,response to endoplasmic reticulum stress; GO:0003674,molecular_function; GO:0003824,catalytic activity; GO:0016853,isomerase activity; GO:0016860,intramolecular oxidoreductase activity; GO:0016864,intramolecular oxidoreductase activity, transposing S…
LOC100859936	4899.55	5558.6	5643.8	495.518	2759.25	1700.3	119.678	1020.25	665.168	13466.7	7183.87	5840.48	4852.13	4479.36	5561.69	141.597	242.277	207.492	204322	266154	242335	14177	122466	71932	5741	49254	33302	479266	310340	255150	192024	200168	248165	7255	12619	10973	NC_057795.1	6885497	6886766	-	LOC100859936	--	--	--	low molecular weight glutenin subunit B3-1 [Triticum aestivum]	GLTC_WHEAT RecName: Full=Glutenin, low molecular weight subunit PTDUCD1; Flags: Precursor;	B2Y2S6_WHEAT SubName: Full=LMW-B4 {ECO:0000313|EMBL:AWK59753.1}; SubName: Full=Low molecular weight glutenin subunit {ECO:0000313|EMBL:ACA63876.1};	--	GO:0045735,nutrient reservoir activity; GO:0003674,molecular_function
LOC100859938	19.4659	21.7926	18.9455	87.0692	40.7944	64.2383	123.053	94.2245	128.771	8.632	23.3201	32.5082	43.2792	50.772	44.2512	93.8886	115.161	114.541	946	1216	948	2903	2110	3167	6879	5301	7513	358	1174	1655	1996	2644	2301	5606	6990	7059	NC_057808.1	522541855	522543461	+	LOC100859938	--	--	--	unnamed protein product [Triticum turgidum subsp. durum]	NAC2_ORYSJ RecName: Full=NAC domain-containing protein 2 {ECO:0000303|PubMed:15029955}; Short=ONAC002 {ECO:0000303|PubMed:15029955}; AltName: Full=OsNAC19 {ECO:0000303|Ref.1}; AltName: Full=Protein STRESS-RESPONSIVE NAC 1 {ECO:0000303|PubMed:16924117};	A0A453M7W6_AEGTS RecName: Full=NAC domain-containing protein {ECO:0000259|PROSITE:PS51005};	--	GO:0005634,nucleus; GO:0042803,protein homodimerization activity; GO:0043565,sequence-specific DNA binding; GO:1901002,positive regulation of response to salt stress; GO:1902584,positive regulation of response to water deprivation; GO:0006355,regulation of DNA-templated transcription; GO:0003674,molecular_function; GO:0005488,binding; GO:0005515,protein binding; GO:0042802,identical protein bindi…
LOC100859939	4.7538	5.1323	5.0819	2.3698	1.6052	1.7166	1.0475	1.0195	0.7356	2.2726	3.9915	3.5846	1.5828	1.7329	1.2573	0.712	1.0176	0.82	576	714	634	197	207	211	146	143	107	235	501	455	182	225	163	106	154	126	NC_057814.1	532727689	532735257	+	LOC100859939	--	K01534 Zn2+/Cd2+-exporting ATPase [EC:7.2.2.12 7.2.2.21] | (RefSeq) cadmium/zinc-transporting ATPase HMA2 (A)	--	cadmium/zinc-transporting ATPase HMA2 [Triticum aestivum]	HMA2_ORYSJ RecName: Full=Cadmium/zinc-transporting ATPase HMA2 {ECO:0000305}; EC=7.2.2.12 {ECO:0000269|PubMed:22123790}; EC=7.2.2.21 {ECO:0000269|PubMed:22123790}; AltName: Full=Protein HEAVY METAL ATPASE 2 {ECO:0000305}; Short=OsHMA2 {ECO:0000303|PubMed:22123790};	A0A453SPR4_AEGTS RecName: Full=HMA domain-containing protein {ECO:0000259|PROSITE:PS50846};	Cation transport ATPase	GO:0016021,integral component of membrane; GO:0005886,plasma membrane; GO:0005524,ATP binding; GO:0016887,ATP hydrolysis activity; GO:0015086,cadmium ion transmembrane transporter activity; GO:0046872,metal ion binding; GO:0008551,P-type cadmium transporter activity; GO:0016463,P-type zinc transporter activity; GO:0005385,zinc ion transmembrane transporter activity; GO:0000166,nucleotide binding;…
LOC100859940	1.5018	0.9447	1.0534	3.162	2.7438	3.0431	3.0464	2.5586	3.2317	0.831	0.7652	1.3142	1.9782	1.2847	1.0527	4.516	5.3443	4.145	36	26	26	52	70	74	84	71	93	17	19	33	45	33	27	133	160	126	NC_057806.1	579954002	579956866	+	LOC100859940	--	K10886 DNA-repair protein XRCC4 | (RefSeq) DNA repair protein XRCC4 (A)	ko03450: Non-homologous end-joining	unnamed protein product [Triticum turgidum subsp. durum]	XRCC4_ARATH RecName: Full=DNA repair protein XRCC4;	A0A446ULL7_TRITD SubName: Full=Uncharacterized protein {ECO:0000313|EMBL:VAI36503.1};	--	GO:0032807,DNA ligase IV complex; GO:0005958,DNA-dependent protein kinase-DNA ligase 4 complex; GO:0005524,ATP binding; GO:0003677,DNA binding; GO:0008022,protein C-terminus binding; GO:0051103,DNA ligation involved in DNA repair; GO:0006310,DNA recombination; GO:0006303,double-strand break repair via nonhomologous end joining; GO:0051351,positive regulation of ligase activity; GO:0010165,respons…
LOC100859946	0.2268	0.2717	0.1928	1.5706	1.6785	1.7889	4.6096	4.1395	3.4484	0.2326	0.1369	0.2436	1.4641	1.4819	1.4841	6.4852	6.2434	5.7242	8	11	7	38	63	64	187	169	146	7	5	9	49	56	56	281	275	256	NC_057802.1	542421215	542455691	-	LOC100859946	--	K09264 MADS-box transcription factor, plant | (RefSeq) MADS-box transcription factor 58-like isoform X1 (A)	--	hypothetical protein CFC21_049488 [Triticum aestivum]	MAD51_ORYSJ RecName: Full=MADS-box transcription factor 51 {ECO:0000305}; Short=OsMADS51 {ECO:0000303|PubMed:17951465}; AltName: Full=OsMADS65 {ECO:0000305};	G1FP79_WHEAT SubName: Full=Type I MADS-box protein {ECO:0000313|EMBL:AEL87842.1, ECO:0000313|EnsemblPlants:TraesCS3D02G428000.1};	MADS box transcription factor	GO:0005634,nucleus; GO:0000981,DNA-binding transcription factor activity, RNA polymerase II-specific; GO:0046983,protein dimerization activity; GO:0000978,RNA polymerase II cis-regulatory region sequence-specific DNA binding; GO:0009908,flower development; GO:0048576,positive regulation of short-day photoperiodism, flowering; GO:0045944,positive regulation of transcription by RNA polymerase II; G…
LOC100859947	1.4709	1.029	0.6323	8.4702	5.7092	7.7723	6.8545	6.6027	8.7769	0.2543	0.7914	0.3683	2.6171	4.6129	3.5381	5.868	5.0967	6.5599	61	49	27	241	252	327	327	317	437	9	34	16	103	205	157	299	264	345	NC_057814.1	264686861	264688123	-	LOC100859947	--	K09422 transcription factor MYB, plant | (RefSeq) myb-related protein Zm38 (A)	--	myb-related protein Zm38 [Aegilops tauschii subsp. strangulata]	MYB38_MAIZE RecName: Full=Myb-related protein Zm38;	G3FNP8_WHEAT SubName: Full=R2R3 MYB transcriptional factor {ECO:0000313|EMBL:AEG64799.1, ECO:0000313|EnsemblPlants:TraesCS7D02G272400.1.cds1};	Transcription factor, Myb superfamily	GO:0005634,nucleus; GO:0003677,DNA binding; GO:0003674,molecular_function; GO:0003676,nucleic acid binding; GO:0005488,binding; GO:0097159,organic cyclic compound binding; GO:1901363,heterocyclic compound binding; GO:0005575,cellular_component; GO:0005622,intracellular anatomical structure; GO:0043226,organelle; GO:0043227,membrane-bounded organelle; GO:0043229,intracellular organelle; GO:0043231…
LOC100859949	12.8042	10.8164	11.7811	6.1275	4.6735	5.7256	3.8777	3.9918	3.368	3.6475	6.7223	9.0674	2.2318	3.0846	2.4293	3.2126	2.4923	3.4921	399	387	378	131	155	181	139	144	126	97	217	296	66	103	81	123	97	138	NC_057802.1	2162883	2166386	+	LOC100859949	--	K16223 protein FLOWERING LOCUS T | (RefSeq) protein HEADING DATE 3A-like (A)	ko04712: Circadian rhythm - plant	protein MOTHER of FT and TFL1 homolog 2-like [Aegilops tauschii subsp. strangulata]	MFT2_ORYSJ RecName: Full=Protein MOTHER of FT and TFL1 homolog 2 {ECO:0000305}; Short=OsMFT2 {ECO:0000303|PubMed:16170456};	A0A453DNS3_AEGTS SubName: Full=Uncharacterized protein {ECO:0000313|EnsemblPlants:AET3Gv20014800.1};	Phosphatidylethanolamine binding protein	--
[truncated: 41,987 more rows]
[truncated: 4 more columns]
