# Supplementary material for: UV-B induced flavonoid accumulation and related gene expression in blue- grained wheat at different periods of time
Source: Front Plant Sci. 2024 Dec 16;15:1520543. doi: 10.3389/fpls.2024.1520543 (PMC11684391; doi:10.3389/fpls.2024.1520543)
Supplement: Supplementary file 1 [file DataSheet1.zip › ALL_sample_data-metabolite.xlsx.xlsx]

## Sheet: Sheet1
Index	Q1 (Da)	Q3 (Da)	Molecular weight (Da)	Formula	Ionization model	Compounds	Class I	Class II	CAS	Level	2BC-1	2BC-2	2BC-3	3BC-1	3BC-2	3BC-3	4BC-1	4BC-2	4BC-3	2BT-1	2BT-2	2BT-3	3BT-1	3BT-2	3BT-3	4BT-1	4BT-2	4BT-3	QC01	QC02	QC03	QC04	cpd_ID	kegg_map
pme0026	147.11	84.08	146.106	C6H14N2O2	[M+H]+	L-Lysine	Amino acids and derivatives	Amino acids and derivatives	56-87-1	1	6.21023e+06	6.22836e+06	5.26024e+06	2.24023e+06	1.29497e+06	3.25633e+06	421511	2.25995e+06	2.41479e+06	7.71092e+06	6.39616e+06	6.19074e+06	2.76518e+06	2.33456e+06	2.84734e+06	1.25039e+06	1.55485e+06	1.13451e+06	4.33243e+06	4.31515e+06	4.35709e+06	4.31853e+06	C00047	ko00300,ko00310,ko00470,ko00780,ko00960,ko00970,ko01100,ko01110,ko01210,ko01230,ko02010
Lahp002608	188.07	118.07	187.063	C11H9NO2	[M+H]+	3,5-Dihydro-2H-Furo[3,2-C]Quinolin-4-One*	Alkaloids	Quinoline alkaloids	-	1	6.98479e+06	5.45513e+06	4.34649e+06	8.31695e+06	8.48936e+06	8.55832e+06	5.14072e+06	4.71744e+06	2.43357e+06	9.01984e+06	9.04772e+06	1.21931e+07	9.64922e+06	7.13714e+06	9.64129e+06	6.72504e+06	4.03754e+06	3.96939e+06	9.07327e+06	8.98655e+06	8.98975e+06	9.06979e+06	-	-
Zahp011321	228.23	228.24	227.225	C14H29NO	[M+H]+	N-Isobutyl Decanamide	Alkaloids	Alkaloids	73785-31-6	3	1.1795e+06	1.3861e+06	1.32416e+06	1.41436e+06	1.39935e+06	1.54937e+06	1.65987e+06	1.3941e+06	1.18352e+06	1.19774e+06	1.23238e+06	1.55327e+06	1.21694e+06	1.20839e+06	1.54543e+06	1.14586e+06	1.15395e+06	1.22641e+06	829068	835428	832850	821753	-	-
MWSslk106	122.1	105.07	121.089	C8H11N	[M+H]+	2-Phenylethylamine	Alkaloids	Benzylphenylethylamine alkaloids	156-28-5	3	1.64971e+06	1.66916e+06	1.63473e+06	45616.8	76259.3	41415.5	54537.6	23349.1	54239.2	1.34491e+06	1.33162e+06	1.36095e+06	28518.2	23340	38837	40643.1	46449.6	31445.4	541360	538529	548044	536716	C05332	ko00360,ko01100
pme0278	191.1	128.07	190.095	C7H14N2O4	[M+H]+	2,6-Diaminooimelic acid	Organic acids	Organic acids	583-93-7	3	467959	514435	422970	399139	348554	524499	416692	539544	478001	615681	482310	466407	480017	505977	449279	376109	382950	308466	522446	528051	519706	530760	C00666	ko00300,ko00470,ko01100,ko01110,ko01230
Lmyn011818	467.32	467.32	468.324	C30H44O4	[M-H]-	3,19-Epoxy-3,22-dihydroxydammara-20,24-dien-26-oic acid δ-lactone (Semialactone)	Terpenoids	Triterpene	366450-46-6	3	32275.8	14846.5	55999.6	113662	147807	115627	67940.4	69429.3	80028.9	38221.3	47486.1	37635.2	68897.5	80857.3	74062.1	57256.6	86290.5	61570.3	392368	393245	387515	397104	-	-
MWS00411g	162.08	98.06	161.069	C6H11NO4	[M+H]+	L-2-Aminoadipate*	Amino acids and derivatives	Amino acids and derivatives	1118-90-7	3	2.39486e+06	1.49698e+06	1.94333e+06	4.83877e+06	3.13508e+06	8.75179e+06	3.64483e+06	1.35534e+06	3.21118e+06	2.17252e+06	6.91666e+06	4.11554e+06	3.78214e+06	1.04024e+07	5.80968e+06	3.09737e+06	3.28357e+06	2.88139e+06	2.99421e+06	3.0163e+06	3.06737e+06	3.0113e+06	-	-
mws1346	162.08	98.06	161.069	C6H11NO4	[M+H]+	DL-2-Aminoadipic acid*	Alkaloids	Alkaloids	542-32-5	3	2.39486e+06	1.49698e+06	1.94333e+06	4.83877e+06	3.13508e+06	8.75179e+06	3.64483e+06	1.35534e+06	3.21118e+06	2.17252e+06	6.91666e+06	4.11554e+06	3.78214e+06	1.04024e+07	5.80968e+06	3.09737e+06	3.28357e+06	2.88139e+06	2.99421e+06	3.0163e+06	3.06737e+06	3.0113e+06	C00956	ko00300,ko00310,ko01100,ko01110,ko01210,ko01230
Lmhp008589	476.28	335.26	475.27	C23H42NO7P	[M+H]+	LysoPE 18:3(2n isomer)	Lipids	LPE	-	1	2.98554e+07	3.17553e+07	2.73671e+07	1.24414e+07	1.2572e+07	9.86317e+06	7.23677e+06	7.33141e+06	7.62686e+06	2.64703e+07	2.31481e+07	2.51874e+07	1.04833e+07	8.93297e+06	1.05428e+07	7.05807e+06	6.78334e+06	7.02923e+06	1.80738e+07	1.8447e+07	1.80969e+07	1.8413e+07	-	-
Zmmp000635	130.09	84.08	129.079	C6H11NO2	[M+H]+	(2S)-2-amino-4-methyl-4-pentenoic acid*	Amino acids and derivatives	Amino acids and derivatives	-	1	4.99344e+06	5.39708e+06	3.38054e+06	2.19354e+06	1.17692e+06	2.22376e+06	696287	813110	1.05191e+06	3.78557e+06	3.82305e+06	3.135e+06	1.67859e+06	1.30359e+06	2.43244e+06	1.22944e+06	781132	515551	3.56108e+06	3.49367e+06	3.48935e+06	3.47163e+06	-	-
Yalp000545	130.09	84.08	129.079	C6H11NO2	[M+H]+	N-Methyl-L-proline*	Amino acids and derivatives	Amino acids and derivatives	475-11-6	1	4.99344e+06	5.39708e+06	3.38054e+06	2.19354e+06	1.17692e+06	2.22376e+06	696287	813110	1.05191e+06	3.78557e+06	3.82305e+06	3.135e+06	1.67859e+06	1.30359e+06	2.43244e+06	1.22944e+06	781132	515551	3.56108e+06	3.49367e+06	3.48935e+06	3.47163e+06	C22223	-
pmb0874	478.29	337.27	477.286	C23H44NO7P	[M+H]+	LysoPE 18:2(2n isomer)	Lipids	LPE	-	1	2.7133e+06	2.93171e+06	2.32792e+06	1.16186e+06	964340	1.54552e+06	692787	713734	762035	2.08331e+06	2.1972e+06	2.34999e+06	1.08575e+06	1.08157e+06	1.06258e+06	625131	589446	657080	1.42392e+06	1.46898e+06	1.45871e+06	1.45728e+06	-	-
Jmcn006879	249.15	203.14	250.157	C15H22O3	[M-H]-	5β-Hydroxycostic acid	Terpenoids	Sesquiterpenoids	-	2	61048	79883.7	60007.2	38250.9	51108	57061	28355.9	22056	17058.1	90322.3	105339	70250.5	65181.7	18768.4	28079.6	20255.3	17198.5	24321	29995.3	30601.5	30962.8	30733.8	-	-
pmp000235	527.15	331.08	526.148	C27H26O11	[M+H]+	Salcolin B*	Flavonoids	Flavones	-	1	93988.4	45381.9	57085.1	227244	142564	248715	93617.3	119797	185247	111500	144934	351139	96394.5	77353.6	63994.1	232067	151823	178130	138663	136084	135626	139438	-	-
Zbsp006822	527.15	331.08	526.148	C27H26O11	[M+H]+	Tricin-7-O-guaiacylglycerol*	Flavonoids	Flavones	-	1	93988.4	45381.9	57085.1	227244	142564	248715	93617.3	119797	185247	111500	144934	351139	96394.5	77353.6	63994.1	232067	151823	178130	138663	136084	135626	139438	-	-
mws0341	131.07	85.07	132.079	C6H12O3	[M-H]-	2-Hydroxyisocaproic acid	Organic acids	Organic acids	20312-37-2	1	2.2106e+06	1.44847e+06	1.19041e+06	578914	285394	746278	266028	429557	279035	4.18233e+06	2.70628e+06	3.6279e+06	465956	516396	657685	369842	617558	336352	1.43289e+06	1.38788e+06	1.4292e+06	1.40484e+06	C03264	-
pmd0160	454.29	313.27	453.286	C21H44NO7P	[M+H]+	LysoPE 16:0(2n isomer)	Lipids	LPE	-	3	6.74359e+07	6.46915e+07	6.08111e+07	4.52744e+07	3.93908e+07	5.13738e+07	2.61957e+07	2.94056e+07	2.86746e+07	5.96817e+07	5.93319e+07	6.36069e+07	4.20781e+07	4.72447e+07	4.85535e+07	2.23491e+07	2.4989e+07	2.30569e+07	5.16336e+07	5.28986e+07	5.30497e+07	5.1595e+07	-	-
pma2987	142.1	124.09	141.09	C6H11N3O	[M+H]+	Histidinol	Alkaloids	Alkaloids	501-28-0	3	5.12223e+07	5.72922e+07	5.11645e+07	3.99219e+07	4.16573e+07	4.17287e+07	3.80808e+07	3.20103e+07	3.67744e+07	5.73661e+07	5.48892e+07	5.67614e+07	3.71328e+07	3.53133e+07	3.49453e+07	3.85721e+07	3.50856e+07	3.57371e+07	4.93212e+07	4.93962e+07	5.03258e+07	4.84886e+07	C00860	ko00340,ko01100,ko01110,ko01230
Lmqn008024	520.27	153	521.275	C24H44NO9P	[M-H]-	PS(18:2)	Lipids	Glycerol ester	-	3	2.50203e+06	2.62941e+06	2.56043e+06	1.99697e+06	2.30172e+06	1.74426e+06	1.73975e+06	1.85688e+06	1.42981e+06	2.30308e+06	2.28845e+06	2.12718e+06	2.03711e+06	1.3207e+06	1.41248e+06	2.08563e+06	1.63719e+06	1.84707e+06	1.73966e+06	1.78964e+06	1.74597e+06	1.72408e+06	-	-
mws0366	277.22	277.22	278.225	C18H30O2	[M-H]-	γ-Linolenic Acid*	Lipids	Free fatty acids	506-26-3	2	8.4386e+07	1.22901e+08	1.19379e+08	6.57931e+07	1.11626e+08	1.09234e+08	8.34301e+07	8.4691e+07	8.57714e+07	7.86202e+07	1.17328e+08	1.18905e+08	9.85797e+07	1.01135e+08	9.84895e+07	8.2935e+07	8.25272e+07	8.34716e+07	1.11949e+08	1.09802e+08	1.08055e+08	1.1171e+08	C06426	ko00591,ko01040,ko01100
Lmgn013947	471.35	471.35	472.355	C30H48O4	[M-H]-	2α,3α-Dihydroxyolean-12-en-28-oic acid	Terpenoids	Triterpene	26563-68-8	3	50923.8	49474.7	198214	1.1788e+06	1.19248e+06	537834	278427	374853	417425	59804.3	141169	65543.7	422931	447039	375554	332276	257125	507373	313477	308447	314245	302875	-	-
Lmbn000198	133.01	71.01	134.022	C4H6O5	[M-H]-	3-Dehydro-L-Threonic Acid*	Others	Saccharides	-	1	8.62073e+07	8.75723e+07	9.03411e+07	7.06924e+07	6.82511e+07	4.88304e+07	5.04238e+07	5.20186e+07	5.23295e+07	8.12096e+07	6.52571e+07	8.26655e+07	5.48272e+07	6.14484e+07	5.62957e+07	3.59998e+07	4.6073e+07	5.47749e+07	7.00306e+07	6.9808e+07	7.06287e+07	6.78845e+07	C03064	ko00053,ko01100
Wcdp000970	121.06	103.05	120.058	C8H8O	[M+H]+	acetophenone	Others	Others	98-86-2	3	1.38501e+06	944823	868053	867368	771448	761154	281621	231504	233523	919806	824669	1.02272e+06	573162	529419	525348	259559	213553	292024	550341	530848	550459	540500	C07113	-
pme1738	138.08	94.07	137.071	C7H9N2O	[M+H]+	3-Carbamyl-1-methylpyridinium;(1-Methylnicotinamide)	Alkaloids	Pyridine alkaloids	1005-24-9	3	3.34145e+06	6.06332e+06	7.23873e+06	2.39926e+06	3.09441e+06	1.15151e+06	3.01065e+06	2.52841e+06	2.22668e+06	3.15618e+06	4.30891e+06	3.02805e+06	1.6874e+06	1.07357e+06	1.08278e+06	3.39069e+06	3.96865e+06	4.16405e+06	2.30228e+06	2.33515e+06	2.36408e+06	2.39958e+06	C02918	ko00760,ko01100
mws0289	480.31	339.29	479.301	C23H46NO7P	[M+H]+	LysoPE 18:1*	Lipids	LPE	89576-29-4	3	2.87445e+07	2.76973e+07	2.02962e+07	8.03752e+06	5.73756e+06	1.20108e+07	4.36672e+06	5.11366e+06	5.27747e+06	2.33818e+07	1.91731e+07	2.52526e+07	8.10224e+06	9.15304e+06	1.0202e+07	3.05304e+06	3.75676e+06	3.15997e+06	1.46032e+07	1.4326e+07	1.40448e+07	1.40565e+07	-	-
pme3033	104.07	58.07	103.063	C4H9NO2	[M+H]+	N,N-Dimethylglycine*	Amino acids and derivatives	Amino acids and derivatives	1118-68-9	2	3.1196e+07	2.69742e+07	2.77654e+07	1.84082e+07	1.65587e+07	2.22582e+07	1.55066e+07	1.49262e+07	1.5824e+07	2.81813e+07	3.41444e+07	2.52193e+07	1.96734e+07	1.851e+07	1.93756e+07	1.36849e+07	1.449e+07	1.05236e+07	2.20483e+07	2.2739e+07	2.21724e+07	2.29089e+07	C01026	ko00260,ko01100
MWS00204g	104.07	58.07	103.063	C4H9NO2	[M+H]+	N-Ethylglycine*	Amino acids and derivatives	Amino acids and derivatives	627-01-0	2	3.1196e+07	2.69742e+07	2.77654e+07	1.84082e+07	1.65587e+07	2.22582e+07	1.55066e+07	1.49262e+07	1.5824e+07	2.81813e+07	3.41444e+07	2.52193e+07	1.96734e+07	1.851e+07	1.93756e+07	1.36849e+07	1.449e+07	1.05236e+07	2.20483e+07	2.2739e+07	2.21724e+07	2.29089e+07	-	-
Walp008158	346.33	88.08	345.324	C20H43NO3	[M+H]+	2-AminoicoSane-1,5,19-triol	Lipids	Sphingolipids	-	3	90354.8	86383.2	84816.5	85287.3	88178.9	89277.4	71654.8	75125.6	77072	73276.7	83365.1	91602.6	87105	68097.5	71181.3	82275.3	69291.2	57583.2	100901	97481.1	97903.8	101229	-	-
pmb0854	518.32	184.07	517.317	C26H48NO7P	[M+H]+	LysoPC 18:3	Lipids	LPC	-	1	5.36984e+07	5.35329e+07	4.96582e+07	4.06228e+07	4.10383e+07	3.52106e+07	2.28797e+07	2.33917e+07	2.40788e+07	4.88378e+07	4.94913e+07	5.43382e+07	3.06446e+07	3.17127e+07	3.12184e+07	1.91522e+07	2.0152e+07	1.82187e+07	4.02732e+07	4.17123e+07	4.09046e+07	4.20939e+07	-	-
pmb0865	518.32	184.07	517.317	C26H48NO7P	[M+H]+	LysoPC 18:3(2n isomer)	Lipids	LPC	-	1	6.17226e+07	6.07394e+07	5.85063e+07	4.63311e+07	4.90573e+07	4.1733e+07	3.46332e+07	3.36601e+07	3.20469e+07	5.52049e+07	5.31743e+07	5.93481e+07	3.99828e+07	3.95122e+07	4.18659e+07	3.73654e+07	2.71685e+07	3.48958e+07	5.08131e+07	5.06045e+07	5.25179e+07	5.01208e+07	-	-
Lmhp009129	482.32	184.07	481.317	C23H48NO7P	[M+H]+	LysoPC 15:0(2n isomer)*	Lipids	LPC	-	1	812322	728746	753406	1.27081e+06	1.45786e+06	1.00553e+06	656016	660099	585810	658684	705003	805180	761184	814819	755086	617810	620733	741285	820526	851485	811985	821815	-	-
mws0049	307.08	139.04	306.074	C15H14O7	[M+H]+	Gallocatechin	Flavonoids	Flavanols	970-73-0	1	344616	640272	777838	197763	300078	159735	26670	45996.6	59146.8	218277	297047	465697	115530	84891.1	46494.1	21670	12731.9	32598.9	776015	760665	739692	745698	C12127	ko00941,ko01110
mws1337	220.12	90.05	219.111	C9H17NO5	[M+H]+	D-Pantothenic Acid	Others	Vitamin	79-83-4	1	1.94296e+07	1.97253e+07	2.0003e+07	2.55574e+07	2.95327e+07	1.6329e+07	1.85801e+07	1.79107e+07	1.86928e+07	1.68973e+07	1.80553e+07	1.57508e+07	1.98603e+07	2.02918e+07	2.00442e+07	1.84644e+07	1.89297e+07	2.36927e+07	1.65218e+07	1.7342e+07	1.66997e+07	1.70537e+07	C00864	ko00410,ko00770,ko01100,ko01110,ko01240
Lmrj001698	219.13	60.04	218.127	C9H18N2O4	[M+H]+	L-Seryl-L-Isoleucine	Amino acids and derivatives	Amino acids and derivatives	91086-51-0	2	5.15524e+06	3.67068e+06	3.92277e+06	2.05446e+06	3.44557e+06	1.45241e+06	1.55113e+06	1.52044e+06	1.42354e+06	3.59681e+06	4.93902e+06	3.68168e+06	2.152e+06	1.32929e+06	1.29471e+06	1.43951e+06	1.55613e+06	1.57645e+06	2.09804e+06	2.21173e+06	2.14319e+06	2.16249e+06	-	-
pmb0876	454.29	313.27	453.286	C21H44NO7P	[M+H]+	LysoPE 16:0	Lipids	LPE	53862-35-4	1	6.78496e+07	6.77735e+07	6.02906e+07	4.52296e+07	4.18922e+07	5.29467e+07	2.78905e+07	2.85156e+07	2.82186e+07	5.93185e+07	6.24668e+07	6.51831e+07	4.17393e+07	4.87281e+07	4.77502e+07	2.24574e+07	2.61904e+07	2.25732e+07	5.26957e+07	5.48392e+07	5.45124e+07	5.55211e+07	-	-
mws1715	252.11	136.06	251.102	C10H13N5O3	[M+H]+	Cordycepin (3'-Deoxyadenosine)*	Nucleotides and derivatives	Nucleotides and derivatives	73-03-0	1	3.5215e+07	3.0459e+07	3.13771e+07	1.78867e+07	3.22991e+07	2.36308e+07	16226878	1.74023e+07	1.39373e+07	2.22444e+07	3.39268e+07	3.06666e+07	2.88403e+07	1.5596e+07	2.05709e+07	3.56735e+07	2.17327e+07	2.02333e+07	1.75081e+07	1.84797e+07	1.8056e+07	1.81034e+07	C08431	-
pmp001281	522.36	184.07	521.348	C26H52NO7P	[M+H]+	LysoPC 18:1	Lipids	LPC	-	1	5.76771e+06	5.48542e+06	4.4632e+06	3.64746e+06	3.1181e+06	4.12462e+06	2.10536e+06	2.41287e+06	2.28806e+06	4.75834e+06	4.72739e+06	5.23975e+06	3.00415e+06	3752455	3.90068e+06	1.59017e+06	1.69946e+06	1.6485e+06	3.50945e+06	3.55863e+06	3.43219e+06	3.61963e+06	-	-
Hmcn000773	507.17	179.05	508.179	C21H32O14	[M-H]-	6'-O-Glucosylaucubin	Terpenoids	Sesquiterpenoids	-	3	12350.4	8208.31	10703.6	7820.18	3742.8	3338.08	3427.6	1471.07	5852.89	9349.8	8784.49	3175.78	7803.82	2726.72	7237.13	1122.91	6132.85	7221.55	5440.12	5350.83	5370.21	5621.42	-	-
mws0254	156.08	110.07	155.07	C6H9N3O2	[M+H]+	L-Histidine	Amino acids and derivatives	Amino acids and derivatives	71-00-1	1	1.24316e+08	1.16597e+08	8.91153e+07	2.67481e+07	3.17206e+07	6.96571e+07	1.38544e+07	1.54547e+07	1.37353e+07	245388276	2.15203e+08	173462424	2.56288e+07	2.38636e+07	2.75179e+07	3.23074e+07	1.43753e+07	2.41018e+07	9.41612e+07	9.73128e+07	9.21694e+07	9.53159e+07	C00135	ko00340,ko00410,ko00470,ko00970,ko01100,ko01110,ko01230,ko02010
MWSmce548	118.09	58.07	117.079	C5H11NO2	[M+H]+	Betaine	Alkaloids	Alkaloids	107-43-7	1	2.38902e+07	2.52031e+07	3.11721e+07	3.13434e+07	3.38629e+07	2.15823e+07	3.6044e+07	3.41226e+07	3.46227e+07	1.78141e+07	2.35428e+07	1.73406e+07	31529252	2.61692e+07	2.74764e+07	3.8247e+07	3.4315e+07	4.21972e+07	2.71802e+07	2.78949e+07	2.82456e+07	2.87086e+07	C00719	ko00260,ko01100,ko02010
pmn001319	413.12	398.1	414.132	C22H22O8	[M-H]-	1-O-Feruloyl-3-O-p-Coumaroylglycerol	Phenolic acids	Phenolic acids	-	1	1.89928e+06	1.12055e+06	894105	3.58809e+06	1.74011e+06	1.64895e+06	3.4628e+06	3.83397e+06	1.98563e+06	1.12182e+06	689956	698073	614450	5.26045e+06	3.785e+06	2.02791e+06	1.4759e+06	2.74165e+06	6.64264e+06	6.87238e+06	6.89059e+06	6.58697e+06	-	-
MWS0811	130.09	84.08	129.079	C6H11NO2	[M+H]+	L-Pipecolic Acid	Organic acids	Organic acids	3105-95-1	1	4.90586e+06	5.27181e+06	3.35351e+06	2.30135e+06	1.07884e+06	2.13829e+06	818727	676866	864433	3.74348e+06	3.77451e+06	2.98578e+06	1.3832e+06	1.43527e+06	1.85011e+06	1.07155e+06	1.18505e+06	717650	3.37967e+06	3.52735e+06	3.44379e+06	3.55999e+06	C00408	ko00310,ko00960,ko01100,ko01110
Lmhp001732	263.14	70.06	262.132	C14H18N2O3	[M+H]+	L-Prolyl-L-Phenylalanine	Amino acids and derivatives	Amino acids and derivatives	13589-02-1	2	520590	494279	504184	155290	152392	173402	121474	133426	90066.8	543924	475131	459406	159480	150000	160549	152127	99573.4	133986	242024	235525	235546	247215	-	-
pme0534	195.05	75.01	196.058	C6H12O7	[M-H]-	Gluconic acid	Others	Saccharides	526-95-4	1	2.32811e+06	2.27886e+06	2.31353e+06	2.5678e+06	1.99305e+06	3.00498e+06	2.46136e+06	2.78531e+06	2.15604e+06	2.41073e+06	2.29484e+06	2.42512e+06	2.62297e+06	2.77495e+06	2.35169e+06	3.32518e+06	2.77671e+06	2.63467e+06	2.76776e+06	2.89763e+06	2.84763e+06	2.75757e+06	C00257	ko00030,ko01100,ko01110,ko01200
Lmhp010190	522.36	184.07	521.348	C26H52NO7P	[M+H]+	LysoPC 18:1(2n isomer)	Lipids	LPC	-	1	9.13476e+06	9.30622e+06	7.05037e+06	4.56748e+06	3.46396e+06	5.57377e+06	2.87815e+06	3.29893e+06	3.09644e+06	7.37842e+06	6.39365e+06	7.16477e+06	4.67039e+06	4.82923e+06	4.975e+06	2.24257e+06	2.40734e+06	2.22496e+06	4.65662e+06	4.89123e+06	4.65031e+06	4.72141e+06	-	-
MWSmce675	271.08	108.02	272.09	C12H16O7	[M-H]-	Arbutin	Phenolic acids	Phenolic acids	497-76-7	1	2.79126e+06	2.60613e+06	2.61981e+06	656922	679152	735960	238629	192465	256301	3.51497e+06	2.66823e+06	3.84263e+06	480383	553901	620903	207679	118340	223651	1.42346e+06	1.48745e+06	1.40876e+06	1.44837e+06	C06186	ko00010
Waln009920	576.33	277.22	577.338	C28H52NO9P	[M-H]-	1-(2,3-dihydroxypropoxy)-3-(((2-(dimethylamino)ethoxy)(hydroxy)phosphoryl)oxy)propan-2-yl (8E,11Z,14Z)-octadeca-8,11,14-trienoate	Lipids	LPE	-	1	1.37946e+07	1.20383e+07	1.35637e+07	9.83135e+06	9.33986e+06	7.21635e+06	5.13739e+06	5.28371e+06	5.13453e+06	1.19981e+07	1.14451e+07	1.17334e+07	7.30336e+06	6.8785e+06	7.21752e+06	6.19523e+06	5.36247e+06	5.34855e+06	9.74673e+06	1.00694e+07	9.67516e+06	9.508e+06	-	-
Wbmp011352	701.37	701.37	700.357	C37H52N2O11	[M+H]+	Puberaconitidine	Alkaloids	Alkaloids	83685-21-6	1	5.5571e+07	5.1846e+07	5.33371e+07	5.42074e+07	5.31952e+07	5.20303e+07	3.89451e+07	3.82014e+07	3.68565e+07	5.29097e+07	5.458e+07	52592834	3.78187e+07	4.20781e+07	4.61946e+07	3.93905e+07	3.29451e+07	3.92481e+07	4.51153e+07	4.73024e+07	4.68462e+07	4.76645e+07	-	-
MWS04447	130.09	70.07	129.079	C6H11NO2	[M+H]+	Homoproline	Amino acids and derivatives	Amino acids and derivatives	56879-46-0	2	3.85556e+06	3.587e+06	3.55529e+06	1.41105e+06	1.6442e+06	1.08501e+06	787829	704132	727886	3.51732e+06	2.63794e+06	3.31997e+06	900943	634567	835055	753973	539192	603858	1.6876e+06	1.6375e+06	1.704e+06	1.73537e+06	-	-
Wafn011571	295.23	195.14	296.235	C18H32O3	[M-H]-	alpha-Hydroxylinoleic acid*	Lipids	Free fatty acids	57818-44-7	1	5.59784e+06	5.47591e+06	4.39306e+06	2.04595e+06	2.1399e+06	1.65262e+06	721291	980177	922155	6.11352e+06	5.94382e+06	5.24145e+06	1.4042e+06	965352	1.24567e+06	710195	636377	948246	2.30708e+06	2.2352e+06	2.18132e+06	2.20383e+06	-	-
pme0516	179.06	87.01	180.063	C6H12O6	[M-H]-	Inositol	Others	Saccharides	87-89-8	3	803800	526119	736284	653487	759640	664529	583555	482797	583576	399600	398943	703693	537838	788219	698611	447193	621903	516616	627058	663589	652224	658577	C00137	ko00052,ko00053,ko00562,ko01100,ko01110,ko01250,ko02010,ko04070
Lamp000484	116.07	70.06	115.063	C5H9NO2	[M+H]+	4-Methylazetidine-2-Carboxylic acid*	Alkaloids	Alkaloids	1779725-63-1	1	4.27903e+07	3.74974e+07	3.02346e+07	3.08652e+07	2.22963e+07	4.77695e+07	2.0476e+07	2.17551e+07	2.62469e+07	5.4207e+07	4.13376e+07	4.04934e+07	3.85324e+07	2.51815e+07	3.74729e+07	1.38242e+07	1.53966e+07	1.5928e+07	3.419e+07	3.35832e+07	3.55162e+07	3.50478e+07	-	-
pmd0147	548.37	184.07	547.364	C28H54NO7P	[M+H]+	LysoPC 20:2	Lipids	LPC	-	3	3.22506e+06	2.93287e+06	2.82856e+06	1.88492e+06	1.7761e+06	1.86539e+06	884866	952019	824122	2.30809e+06	2.77092e+06	3.12737e+06	1.24877e+06	1.63574e+06	1.54128e+06	862670	784184	932961	1.6452e+06	1.73214e+06	1.73471e+06	1.72474e+06	-	-
pme0183	152.06	135.03	151.049	C5H5N5O	[M+H]+	Isoguanine	Nucleotides and derivatives	Nucleotides and derivatives	3373-53-3	3	2.13128e+06	1.9259e+06	1.55845e+06	780893	856379	811522	933114	829904	764942	2.89435e+06	2.3482e+06	2.61508e+06	864009	948026	886303	627009	575616	676213	1.55553e+06	1.57703e+06	1.62399e+06	1.64202e+06	-	-
MWSmce190	148.09	74.02	147.089	C6H13NO3	[M+H]+	4-Hydroxy-L-Isoleucine	Amino acids and derivatives	Amino acids and derivatives	781658-23-9	3	1.89604e+06	1.67017e+06	1.58106e+06	1.47339e+06	1.23654e+06	1.59355e+06	1.15036e+06	1.29369e+06	1.02647e+06	1.77544e+06	1.66534e+06	1.68398e+06	1.24568e+06	1.40938e+06	1.62015e+06	1.14536e+06	1.18808e+06	975251	1.42419e+06	1.42774e+06	1.39078e+06	1.47822e+06	-	-
pme2268	138.06	94.07	137.048	C7H7NO2	[M+H]+	Trigonelline	Alkaloids	Pyridine alkaloids	535-83-1	1	2.12827e+06	4.16606e+06	7.75643e+06	2.9615e+06	1.57036e+06	1.50931e+06	4.47405e+06	3.99166e+06	3.79825e+06	5.496e+06	5.60328e+06	5.33993e+06	2.01369e+06	1.49814e+06	1.78613e+06	5.25521e+06	4.60737e+06	5.97901e+06	3.799e+06	3.71584e+06	3.9488e+06	3.78464e+06	C01004	ko00960
Lmbn005369	295.23	195.14	296.235	C18H32O3	[M-H]-	13(S)-HODE;13(S)-Hydroxyoctadeca-9Z,11E-dienoic acid*	Lipids	Free fatty acids	10219-69-9	1	5.69773e+06	5.20558e+06	4.33753e+06	1.97784e+06	2.22983e+06	1.52038e+06	715144	1.00434e+06	868864	5.79575e+06	5.98692e+06	5.35889e+06	1.37619e+06	1.05253e+06	1.13367e+06	753188	621495	894322	2.28933e+06	2.19026e+06	2.307e+06	2.32271e+06	C14762	ko00591
pmn001691	327.22	291.2	328.225	C18H32O5	[M-H]-	9,12,13-Trihydroxy-10,15-octadecadienoic acid	Lipids	Free fatty acids	-	1	1.00337e+06	914612	1.04474e+06	386068	519162	298829	292604	274759	386021	797764	967236	1.3537e+06	412255	169854	263021	278344	205629	313185	494313	497860	500853	523718	-	-
pmb1754	184.07	125	184.073	C5H15NO4P+	[M]+	O-Phosphocholine	Alkaloids	Alkaloids	107-73-3	3	4.20232e+06	5.60909e+06	5.12618e+06	4.75113e+06	4.56884e+06	2.64294e+06	2.63337e+06	3.18066e+06	2.88296e+06	5.14385e+06	5.90359e+06	5.38386e+06	3.57678e+06	3.05508e+06	3.56765e+06	2.41457e+06	2.64828e+06	1.8636e+06	5.00307e+06	4.88136e+06	4.68687e+06	4.89905e+06	C00588	ko00564,ko01100
mws0704	140.01	78.96	141.019	C2H8NO4P	[M-H]-	O-Phosphorylethanolamine	Alkaloids	Alkaloids	1071-23-4	3	614308	858122	749224	254434	259447	116502	81803.4	92286.2	94806.6	708427	652213	660923	122854	130977	167347	83660.6	71889.4	32225.8	443173	446925	471103	455505	C00346	ko00563,ko00564,ko00600,ko01100
pme3186	168.99	78.96	169.998	C3H7O6P	[M-H]-	DL-Glyceraldehyde-3-phosphate	Organic acids	Organic acids	591-59-3	3	225040	368548	317566	823756	425505	337572	1.49118e+06	1.20089e+06	2.107e+06	306606	331124	434597	410335	816473	58340	396661	467547	2.50283e+06	765403	761846	720333	751565	C00661	-
MWS2070	179.07	92.03	180.079	C10H12O3	[M-H]-	Propyl 4-hydroxybenzoate	Phenolic acids	Phenolic acids	94-13-3	3	21364.6	20677.8	16543.9	11527	61954.1	18007.1	14893.4	16319.5	15392.2	26449.3	24741.5	17043	56648.8	13361.8	13428.9	16984.8	12041.1	20640.2	28310.8	28322.2	28816.1	29990.5	-	-
Cmbn007148	429.12	429.12	430.126	C22H22O9	[M-H]-	1-O-Feruloyl-3-O-caffeoylglycerol	Phenolic acids	Phenolic acids	-	1	469443	536682	380495	294298	246269	205060	136450	176174	123816	463801	255906	398177	261242	175354	166005	218389	184573	75877.6	320033	328255	338334	339451	-	-
Hmgn001653	137.02	93.04	138.032	C7H6O3	[M-H]-	Protocatechualdehyde*	Others	Aldehyde compounds	139-85-5	1	2.11733e+06	1.81515e+06	1.68264e+06	1.38068e+06	975607	1.52168e+06	889165	1.21431e+06	969167	1.67861e+06	2.0403e+06	2.28802e+06	1.04314e+06	1.2869e+06	1700005	874278	850686	1.35284e+06	1.58162e+06	1.56109e+06	1.59965e+06	1.66373e+06	C16700	ko00950
pmb0855	496.34	184.07	495.332	C24H50NO7P	[M+H]+	LysoPC 16:0	Lipids	LPC	17364-16-8	1	1.26262e+07	1.172e+07	1.16781e+07	1.07847e+07	1.0279e+07	1.19403e+07	7.71146e+06	8.60077e+06	7.56115e+06	1.07617e+07	1.14083e+07	1.21428e+07	9.33357e+06	1.07256e+07	1.05766e+07	7.80449e+06	6.90024e+06	7.51464e+06	1.01493e+07	9.77176e+06	1.0111e+07	1.04618e+07	-	-
Lmmn001294	331.1	153.02	332.111	C14H20O9	[M-H]-	Koaburaside*	Phenolic acids	Phenolic acids	41653-73-0	1	388040	374706	281061	193458	187059	114188	141952	134212	115254	242142	230710	433031	93515.7	183417	203605	153810	257438	181553	486281	519934	502914	509864	-	-
Walp013004	337.27	263.24	336.266	C21H36O3	[M+H]+	Glycidyl Linoleate*	Lipids	Glycerol ester	24305-63-3	3	343034	493947	438441	327434	324728	302889	184679	191529	220712	394058	401240	388359	249688	281461	254617	198208	163291	174162	378302	364967	358443	355183	-	-
mws1587	132.1	86.1	131.095	C6H13NO2	[M+H]+	L-Norleucine*	Amino acids and derivatives	Amino acids and derivatives	327-57-1	1	1.09522e+07	1.02842e+07	8.88665e+06	4.92814e+06	4.77731e+06	5.06135e+06	3.15515e+06	3.1026e+06	2.47637e+06	1.73967e+07	1.66554e+07	1.55279e+07	3.59729e+06	3.40563e+06	3.59714e+06	4.15122e+06	4.75839e+06	3.58056e+06	8.6576e+06	8.17027e+06	8.22827e+06	8.54201e+06	C01933	-
MWSslk108	204.13	85.03	203.116	C9H17NO4	[M+H]+	O-Acetyl-L-carnitine	Alkaloids	Alkaloids	3040-38-8	3	1.11659e+06	1.35619e+06	1.41784e+06	599802	632715	642903	319312	294307	308129	1.26185e+06	952013	1.31596e+06	366508	337012	421862	328935	359910	368762	772775	797336	818544	771352	-	-
pme1936	114.07	86.07	113.059	C4H7N3O	[M+H]+	Creatinine	Organic acids	Organic acids	60-27-5	3	279481	346309	375989	259780	292330	239408	269784	226965	258848	266043	185244	328472	234969	217332	246071	294333	263538	256175	320397	306934	306680	299358	C00791	ko00330,ko01100
Zabn105274	929.27	705.2	930.279	C44H50O22	[M-H]-	1,2'-Disinapoyl-2-feruloylgentiobiose	Phenolic acids	Phenolic acids	-	2	30929.2	24030.9	21521.6	26651.3	42908.6	31897.7	70957.3	63601.9	41290.1	41762.3	66670	27525.2	40038.5	45713.3	41102.8	97108.8	74041.3	54435.4	25782.7	24623.7	25775.2	26387	-	-
mws0396	281.25	281.25	282.256	C18H34O2	[M-H]-	Elaidic Acid*	Lipids	Free fatty acids	112-79-8	2	1.32039e+08	119996738	1.24258e+08	1.19631e+08	1.02024e+08	1.19065e+08	4.88369e+07	5.28154e+07	5.53306e+07	129126973	124157553	1.32759e+08	8.6246e+07	7.75484e+07	8.83493e+07	4.73978e+07	4.61442e+07	4.62481e+07	1.11346e+08	1.0577e+08	104616596	1.09393e+08	C01712	-
Zmzn000113	146.05	102.06	147.053	C5H9NO4	[M-H]-	L-threo-3-Methylaspartate	Amino acids and derivatives	Amino acids and derivatives	6061-13-8	1	9.23479e+06	1.05194e+07	9.48564e+06	8.63147e+06	6.94442e+06	6.94945e+06	4.54644e+06	5.56296e+06	4.60361e+06	1.20062e+07	1.24754e+07	1.0111e+07	6.8706e+06	7.60019e+06	9.37184e+06	5.10209e+06	6.34759e+06	4.45034e+06	7.63109e+06	7.99105e+06	7.47229e+06	7.8482e+06	C03618	ko00630,ko00660,ko01100,ko01200
Walp007192	406.35	300.29	405.345	C22H47NO5	[M+H]+	2-aminodocoSane-1,6,19,20,21-pentaol	Lipids	Sphingolipids	-	2	66864.1	65611.8	60725.7	48386.8	67666.2	48630.3	63502.7	47195.4	50665.6	59708.8	52121.2	70112.5	58465.4	52838.5	43828	52905.7	42931.4	58636.9	64014.1	65930.1	68697.8	65440.5	-	-
MWS201408	263.09	136.04	262.08	C9H14N2O7	[M+H]+	Asp-Glu	Amino acids and derivatives	Amino acids and derivatives	6157-06-8	3	534596	565241	557069	286030	217956	429773	382734	512121	428358	334382	388908	413478	422961	433986	412016	222724	256097	327611	398444	426317	422848	419557	-	-
Waln011704	580.36	281.25	581.369	C28H56NO9P	[M-H]-	1-(2,3-dihydroxypropoxy)-3-(((2-(dimethylamino)ethoxy)(hydroxy)phosphoryl)oxy)propan-2-yl (Z)-14-Octadecenoic Acid	Lipids	LPE	-	1	1.56796e+07	1.44915e+07	1.08748e+07	7.901e+06	6.52106e+06	9.81767e+06	5.3987e+06	5.59626e+06	5.21117e+06	1.23092e+07	1.15177e+07	1.12186e+07	7.41324e+06	8.58047e+06	8.46671e+06	4.08738e+06	4.19669e+06	3.73895e+06	7.64822e+06	7.82231e+06	8.19888e+06	7777689	-	-
MWS4296	223.11	120.08	222.1	C11H14N2O3	[M+H]+	Glycylphenylalanine*	Amino acids and derivatives	Amino acids and derivatives	3321-03-7	1	1.0328e+07	7.49491e+06	7.97883e+06	2.92005e+06	4.58494e+06	765395	2.3469e+06	2.4925e+06	736670	6.17828e+06	8.72506e+06	7.47845e+06	3.48929e+06	2.47029e+06	2.58213e+06	3.06653e+06	589769	2.55898e+06	3.90241e+06	3.98452e+06	4.18703e+06	3.97446e+06	-	-
MWSprf117	221.09	130.06	220.085	C11H12N2O3	[M+H]+	5-Hydroxy-DL-tryptophan(5-HTP)	Amino acids and derivatives	Amino acids and derivatives	56-69-9	1	990262	1.05697e+06	923402	438167	367308	625929	200001	253579	248703	1.4566e+06	1.45768e+06	957362	550954	418916	701469	368905	279966	299737	750219	768922	781704	806911	C01017	-
Zblp002396	463.12	301.07	463.123	C22H23O11+	[M]+	Peonidin-3-O-glucoside	Flavonoids	Anthocyanidins	68795-37-9	3	102313	61127.6	133083	1.96194e+06	2.46534e+06	2.93645e+06	895396	567146	796364	103628	29427.9	111693	1.95044e+06	1.69713e+06	2.41822e+06	465363	552132	544424	2.46855e+06	2.31679e+06	2.47121e+06	2.45495e+06	C12141	ko00942
Waln011009	578.34	279.23	579.354	C28H54NO9P	[M-H]-	2-(2,3-dihydroxypropoxy)-3-(((2-(dimethylamino)ethoxy)(hydroxy)phosphoryl)oxy)propyl (11Z,14Z)-octadeca-11,14-dienoate	Lipids	LPE	-	1	5.74504e+07	5.52537e+07	5.7272e+07	5.05371e+07	5.32281e+07	5.63643e+07	4.05074e+07	3.47494e+07	3.34244e+07	4.99354e+07	5.19817e+07	5.44618e+07	4.54929e+07	4.94628e+07	5.43412e+07	3.35315e+07	2.59482e+07	3.59572e+07	4.7294e+07	4.94459e+07	5.07812e+07	4.80877e+07	-	-
Lmhp001430	227.1	116.07	226.095	C10H14N2O4	[M+H]+	Cyclo(Pro-Glu)	Amino acids and derivatives	Amino acids and derivatives	-	3	534873	574228	597626	335173	389341	172411	195677	243187	229754	450443	482179	390637	263667	216877	269229	180568	141314	186910	276407	289946	270842	286474	-	-
Zahp012577	280.26	81.07	279.256	C18H33NO	[M+H]+	Octadecadienamide	Alkaloids	Alkaloids	-	1	4.68438e+07	4.11024e+07	3.45374e+07	5.34062e+07	5.13182e+07	5.62144e+07	5.62447e+07	4.8314e+07	4.79131e+07	4.64523e+07	4.8941e+07	4.16596e+07	4.73867e+07	4.95778e+07	5.39009e+07	4.62856e+07	4.67909e+07	4.872e+07	3.85567e+07	4.142e+07	4.03204e+07	3.9216e+07	-	-
pmb0782	86.1	69.07	85.0891	C5H11N	[M+H]+	Piperidine	Alkaloids	Piperidine alkaloids	110-89-4	3	2.33853e+07	2.04884e+07	1.88622e+07	9.78191e+06	1.12993e+07	1.34859e+07	6.93957e+06	6.37847e+06	5.35245e+06	3.91498e+07	3.5255e+07	3.488e+07	8.96815e+06	8.61806e+06	8.97782e+06	1.14356e+07	1.07986e+07	7.34731e+06	1.83048e+07	1.8436e+07	1.78707e+07	1.92726e+07	C01746	ko00960
mws4052	102.06	56.05	101.048	C4H7NO2	[M+H]+	1-Aminocyclopropane-1-carboxylic acid*	Organic acids	Organic acids	22059-21-8	2	3.39156e+06	3.65149e+06	3.08009e+06	2.54924e+06	2.05447e+06	3.08118e+06	1.89395e+06	1.9402e+06	1.9257e+06	4.56448e+06	4.21335e+06	3.83742e+06	2.36518e+06	2.96409e+06	3.17917e+06	1.96762e+06	2.23941e+06	1.46449e+06	3.23268e+06	3.39657e+06	3.4061e+06	3.4908e+06	C01234	ko00270,ko01100,ko01110
Lmmn007256	259.1	231.04	260.105	C15H16O4	[M-H]-	Hemigossypol	Terpenoids	Sesquiterpenoids	40817-07-0	3	46569.8	56605	47426.2	44529.5	46709.2	47480.8	51485.8	52564.1	47375.3	51318.1	43987.3	43076.2	44533	44335.6	47601.7	50778.9	45970.1	48530	48786.5	47113.8	50929.5	48689.5	C09680	-
mws0367	277.22	277.22	278.225	C18H30O2	[M-H]-	α-Linolenic Acid*	Lipids	Free fatty acids	463-40-1	2	425397	339436	357930	300869	291356	278129	107810	121833	119943	384326	359155	358156	206068	216900	191361	117609	114316	108516	296244	287775	294873	310545	C06427	ko00592,ko01040,ko01100,ko01110
Zmpn000638	130.05	88.04	131.07	C4H9N3O2	[M-H]-	3-Guanidinopropionic acid	Organic acids	Organic acids	353-09-3	2	460488	385780	347640	130005	263635	356399	393419	385321	352567	319283	419098	423487	338823	368628	407486	346094	385464	379450	310324	296223	318264	316289	C03065	-
Lmhp009590	508.34	184.07	507.332	C25H50NO7P	[M+H]+	LysoPC 17:1	Lipids	LPC	-	1	749105	741858	712912	628786	586789	570570	351388	314168	291114	657602	679613	751734	437821	500839	474549	284306	264685	308693	573036	595133	582115	551183	-	-
Wmhp000055	169.05	65.04	168.042	C8H8O4	[M+H]+	2,5-Dimethoxybenzoquinone*	Quinones	Quinones	3117-03-1	3	587702	706961	500613	199916	191009	230588	79587.9	26670	96670	604335	466211	486618	221670	167767	161016	88840.3	75887.5	65021.1	322672	318214	336893	339962	-	-
Lmtp003079	609.18	301.07	609.181	C28H33O15+	[M]+	Peonidin-3-O-rutinoside	Flavonoids	Anthocyanidins	-	3	105773	155143	182117	4.20669e+06	5.54635e+06	4.42795e+06	6.39731e+06	4.7064e+06	6.42086e+06	80326.7	81909.1	99823.6	5.28911e+06	5.08266e+06	5.74723e+06	3.36586e+06	3.44589e+06	2.92641e+06	3.60115e+06	3.72193e+06	3.89646e+06	3.75265e+06	-	-
Hmgn004693	371.11	327.03	372.121	C20H20O7	[M-H]-	8-Hydroxy-α-conidendrin	Lignans and Coumarins	Lignans	-	2	177488	135365	135149	123950	151437	82198.8	69980.6	103976	63919.4	163255	141338	177657	55767	87442.8	95015.4	159109	106145	130674	135404	129603	130204	125098	-	-
pme2598	167.03	123.05	168.042	C8H8O4	[M-H]-	3,4-Dihydroxybenzeneacetic acid*	Phenolic acids	Phenolic acids	102-32-9	3	769770	782719	752487	687841	775965	682652	562332	130453	113628	1.1154e+06	1.41298e+06	1.49532e+06	454727	535476	444837	507548	437047	589422	1.13285e+06	1.08383e+06	1.04675e+06	1.08405e+06	C01161	ko00350,ko01100
mws2104	193.07	59.01	194.079	C7H14O6	[M-H]-	D-Pinitol	Others	Saccharides	10284-63-6	3	1.18661e+06	803887	724481	623181	778172	632893	512877	697275	567641	1.01274e+06	929406	865631	728409	743852	521870	699240	692109	574496	699511	745670	717887	693969	C03844	-
MWSmce585	104.07	59.01	103.063	C4H9NO2	[M+H]+	Methyl 3-aminopropanoate	Amino acids and derivatives	Amino acids and derivatives	4138-35-6	2	2.59767e+07	2.59938e+07	2.38064e+07	1.82951e+07	1.76739e+07	2.02066e+07	1.49191e+07	1.34283e+07	1.50031e+07	2.75879e+07	2.78089e+07	2.76673e+07	1.79488e+07	1.77384e+07	1.71569e+07	1.29726e+07	1.3547e+07	1.26233e+07	1.7948e+07	1.90395e+07	1.86212e+07	1.93802e+07	-	-
Hmln007772	293.18	221.16	294.183	C17H26O4	[M-H]-	Nordihydrocapsiate	Phenolic acids	Phenolic acids	220012-53-3	1	282727	291934	245204	251360	256724	287185	309589	264646	278284	254612	299019	271729	290425	240897	279290	260590	267653	263928	268472	248076	258795	263474	-	-
mws0256	118.09	72.08	117.079	C5H11NO2	[M+H]+	L-Valine*	Amino acids and derivatives	Amino acids and derivatives	72-18-4	2	1.15145e+07	1.11328e+07	2.17679e+07	9.38964e+06	9.57527e+06	1.04581e+07	6.0446e+06	3.96021e+06	6.30886e+06	4.32971e+07	3.98552e+07	3.93466e+07	7.82791e+06	7.85715e+06	1.00029e+07	6.93324e+06	6.70513e+06	6.4125e+06	1.69901e+07	1.69752e+07	1.68727e+07	1.80965e+07	C00183	ko00280,ko00290,ko00460,ko00770,ko00966,ko00970,ko01100,ko01110,ko01210,ko01230,ko01240,ko02010
pmd0130	468.31	184.07	467.301	C22H46NO7P	[M+H]+	LysoPC 14:0	Lipids	LPC	20559-16-4	1	8.60712e+06	7.8916e+06	7.83969e+06	7.57956e+06	6.9224e+06	7.2622e+06	4.57949e+06	4.84346e+06	4.26221e+06	7.14511e+06	7.30674e+06	8.60127e+06	5.25145e+06	6.29577e+06	6.64078e+06	4.12295e+06	3.71811e+06	3.71739e+06	7.05568e+06	7.45571e+06	6.90225e+06	7.03214e+06	-	-
Lajp006634	593.15	345.1	592.143	C27H28O15	[M+H]+	3',5'-dihydroxy-5,7,4'-trimethoxyflavone malonyl glucoside	Flavonoids	Flavones	-	1	24585.6	25291.8	35969.7	150063	53220.1	65301.5	51830.4	37759.3	35203.3	46237	59433.6	176820	32677	16870.7	30070.7	144186	27567.7	37794.7	262804	282468	276597	265991	-	-
ZBN0211	533.09	285.04	534.101	C24H22O14	[M-H]-	Kaempferol-3-O-(6''-malonyl)galactoside*	Flavonoids	Flavonols	-	3	9059.31	11652.7	8422.55	43036.8	36759.4	45005	7572.4	10005	47725.9	6358.35	12706.4	3340	42875	29968.9	27154.8	13340	30524.9	38490.4	197963	198840	188448	204754	-	-
Wcsn011371	349.23	267.23	350.246	C21H34O4	[M-H]-	1-Stearidonoyl-Glycerol	Lipids	Glycerol ester	-	1	735786	578667	613048	687335	680748	696954	745463	312930	294164	769714	564273	555958	443237	427509	611559	395697	284978	310527	678770	661450	687309	635323	-	-
Ymjm000116	313.09	151.04	314.1	C14H18O8	[M-H]-	6-O-Acetylarbutin	Phenolic acids	Phenolic acids	10338-88-2	3	383311	352341	421470	289454	258943	284481	142782	150949	117401	507207	407338	508214	249572	245702	266077	130775	107711	118427	344495	336465	340192	318218	-	-
Zmmp002333	146.12	83.09	145.11	C7H15NO2	[M+H]+	(S)-2-Aminoheptanoic acid	Nucleotides and derivatives	Nucleotides and derivatives	44902-02-5	2	185766	191750	106306	52100.4	26403.3	9	80201.1	87610	82286.4	212304	257890	210730	67874.5	45688	36670	67778	84324.8	71663.8	104997	98001.1	106047	103370	-	-
pmb0856	480.31	339.29	479.301	C23H46NO7P	[M+H]+	LysoPE 18:1(2n isomer)*	Lipids	LPE	-	3	1.70923e+07	1.6512e+07	1.11862e+07	5.47228e+06	3.9158e+06	7.58626e+06	4.39143e+06	5.04737e+06	4.7263e+06	1.49517e+07	1.30774e+07	1.27334e+07	6.59993e+06	6.28704e+06	6.43789e+06	2.87651e+06	3.72009e+06	3.39705e+06	8.01064e+06	8.33889e+06	8.38734e+06	7.78679e+06	-	-
Latp011219	149.1	121.06	148.088	C10H12O	[M+H]+	3,5-Dimethyl-2,3-dihydrobenzofuran	Others	Others	-	3	246595	275317	258020	279192	291081	299617	284322	253606	292124	262126	278166	287294	282857	276068	296332	267025	280395	299009	252891	260014	263838	275054	-	-
Lhmp122205	301.14	245.09	300.136	C18H20O4	[M+H]+	5-O-Methyllatifolin	Others	Others	-	3	113079	88320	109660	84457	96403.4	92919.7	115537	100043	64782.6	122031	46925.2	74837.1	105940	72218.7	118785	72984.4	123351	64484.1	88497.6	83135.4	84927.9	89681	-	-
mws2623	281.25	281.25	282.256	C18H34O2	[M-H]-	11-Octadecanoic acid(Vaccenic acid)*	Lipids	Free fatty acids	506-17-2	2	1.80661e+08	1.69506e+08	167084485	1.69869e+08	1.65563e+08	1.6976e+08	1.1385e+08	1.19889e+08	121672724	1.75866e+08	1.76909e+08	1.74257e+08	1.55096e+08	1.44799e+08	1.56995e+08	111010904	1.16074e+08	1.08862e+08	1.73484e+08	160377088	162024066	1.65476e+08	C21944	-
pme3017	104.07	58.07	103.063	C4H9NO2	[M+H]+	2-Aminoisobutyric acid*	Organic acids	Organic acids	62-57-7	2	3.72494e+07	3.5213e+07	3.19771e+07	2.16124e+07	1.88059e+07	2.76588e+07	1.73722e+07	1.80535e+07	1.86127e+07	4.03656e+07	4.04972e+07	3.66509e+07	2.25696e+07	2.14211e+07	2.29448e+07	1.599e+07	1.63447e+07	1.35493e+07	2.78745e+07	3.02922e+07	2.87823e+07	2.94749e+07	C03665	-
mws0126	524.37	184.07	523.364	C26H54NO7P	[M+H]+	LysoPC 18:0	Lipids	LPC	19420-57-6	1	1.49077e+07	1.45468e+07	1.0843e+07	8.56798e+06	7.48252e+06	8.69445e+06	6.5461e+06	7.00724e+06	5.87485e+06	1.1716e+07	1.1021e+07	1.28331e+07	6.18434e+06	1.0112e+07	1.0389e+07	5.27366e+06	5.91046e+06	5.80726e+06	9.36552e+06	9.14546e+06	8.68306e+06	8.78144e+06	-	-
mws0437	151.06	59.01	152.069	C5H12O5	[M-H]-	D-Arabitol*	Others	Saccharides	488-82-4	3	582504	380722	368475	423719	362100	367582	77907.2	38169.3	86708.6	503583	601702	602769	157433	363492	226131	37235.6	67701.1	84924	273507	278055	266380	289770	C01904	ko00040,ko01100
MWSmce466	135.05	92.03	136.052	C8H8O2	[M-H]-	4-Hydroxyacetophenone	Others	Ketone compounds	99-93-4	3	606261	650707	640596	547632	511445	572981	568171	471539	548562	748600	716885	580320	553349	527210	498311	548286	509306	549321	630237	619111	607955	660168	C10700	ko01100
pmp000097	142.09	124.07	141.079	C7H11NO2	[M+H]+	Guvacoline	Alkaloids	Piperidine alkaloids	495-19-2	3	712334	769952	657749	484161	706543	614636	484660	496627	401525	667152	783418	914170	459729	481169	493905	509647	475189	454187	763968	745434	724074	703052	C16821	-
Zmmp000606	148.1	84.08	147.089	C6H13NO3	[M+H]+	2-Amino-4-hydroxy-3-methylpentanoic acid	Amino acids and derivatives	Amino acids and derivatives	-	2	2.67714e+06	2.89388e+06	2.79343e+06	3.0833e+06	2.38584e+06	3.71583e+06	673348	2.19877e+06	2.19098e+06	2.84082e+06	3.40538e+06	2.59988e+06	2.71111e+06	1.10499e+06	1740005	832331	1201670	1.8108e+06	3.20959e+06	3.26111e+06	3.00356e+06	3.11797e+06	-	-
MWS201478	253.12	120.09	252.111	C12H16N2O4	[M+H]+	Phe-Ser	Amino acids and derivatives	Amino acids and derivatives	16053-39-7	3	820215	707773	861023	411453	794489	247658	410395	393900	409059	516579	1.0064e+06	738726	464257	131386	354679	643159	479292	609522	492626	514938	488560	526698	-	-
Lmbp000728	121.06	77.04	120.058	C8H8O	[M+H]+	(S)-2-Phenyloxirane	Phenolic acids	Phenolic acids	20780-54-5	3	6.92595e+06	5.28874e+06	4.81389e+06	4.74831e+06	3.96988e+06	4.33949e+06	1.47951e+06	1.47911e+06	1.34656e+06	4.549e+06	4.24605e+06	5.39319e+06	2.76459e+06	2.85788e+06	2.49226e+06	1.44765e+06	1.21773e+06	1.60547e+06	2.94313e+06	2.79655e+06	3.04262e+06	2.99035e+06	C20782	ko01100
mws1013	177.02	133.03	178.027	C9H6O4	[M-H]-	Esculetin (6,7-Dihydroxycoumarin)	Lignans and Coumarins	Coumarins	305-01-1	3	240494	215005	170723	81705.4	52022.9	121670	38331	97318.8	67901.9	229566	465005	174909	80569.2	87726.8	81713.8	68340	68546.5	108829	145388	136937	135340	134591	C09263	ko00999,ko01110
Zmjn003398	227.13	183.14	228.136	C12H20O4	[M-H]-	2-Dodecenedioic acid	Lipids	Free fatty acids	6402-36-4	2	595972	558542	704264	421908	506754	478161	193579	249659	244934	853983	975456	649491	607412	187753	259235	146092	156995	249415	266337	290350	274219	278046	C16308	ko00592,ko01110
pmb1650	279.23	149.13	278.225	C18H30O2	[M+H]+	Octadeca-11E,13E,15Z-trienoic acid	Lipids	Free fatty acids	25575-00-2	3	3.4803e+07	3.39734e+07	3.4793e+07	3.57012e+07	4.26511e+07	3.06867e+07	3.38398e+07	4.48597e+07	3.29653e+07	3.49145e+07	3.40923e+07	3.4396e+07	3.43362e+07	3.75563e+07	3.52303e+07	3.33136e+07	4.41737e+07	3.47691e+07	3.21783e+07	3.39393e+07	3.46701e+07	3.24074e+07	-	-
pme2827	239.24	223.24	240.245	C16H32O	[M-H]-	Palmitaldehyde	Lipids	Free fatty acids	629-80-1	3	5.552e+07	5.73194e+07	5.97091e+07	5.46279e+07	5.41832e+07	5.47295e+07	5.52966e+07	5.36137e+07	5.64359e+07	5.98031e+07	5.94198e+07	5.66859e+07	5.68352e+07	5.49186e+07	5.87101e+07	5.6453e+07	6.0769e+07	5.77482e+07	5.56566e+07	5.37236e+07	5.62388e+07	5.86609e+07	C00517	ko00071
pmn001573	461.15	299.09	462.153	C23H26O10	[M-H]-	Desmethylagrimonolide-6-O-glucoside*	Phenolic acids	Phenolic acids	1257408-55-1	2	141814	84030.2	226670	113662	154573	178838	87876.7	49179.3	71585.3	215005	198820	151670	171510	220005	142182	85005	74721.3	69870.1	402477	372018	381258	397265	-	-
pme0075	188.06	128.04	189.064	C7H11NO5	[M-H]-	N-Acetyl-L-glutamic acid	Amino acids and derivatives	Amino acids and derivatives	1188-37-0	3	1.5733e+06	1.36515e+06	1.01443e+06	282403	301445	211138	212693	285178	236685	2.17894e+06	1.51671e+06	1.72707e+06	211015	142159	186714	257699	298022	281263	507827	520519	527491	553273	C00624	ko00220,ko00470,ko01100,ko01110,ko01210,ko01230
Rfmb091	295.23	195.14	296.235	C18H32O3	[M-H]-	9S-Hydroxy-10E,12Z-octadecadienoic acid*	Lipids	Free fatty acids	15514-85-9	1	5.62723e+06	5.26614e+06	4.31177e+06	2.01045e+06	2.14966e+06	1.47165e+06	691348	949318	789828	5.37653e+06	6.02842e+06	5.31862e+06	1.34457e+06	972997	1.09123e+06	750798	608826	863025	2.03044e+06	2.06336e+06	2.03631e+06	2.19231e+06	C14767	ko00591
ZBN0221	495.13	329.07	496.137	C26H24O10	[M-H]-	Tricin-5-O-syringylalcohol*	Flavonoids	Flavones	-	3	17588.1	5005	9541.48	93372	49367.6	162660	27717.4	38708.6	74249.5	26001.7	83826.7	231561	37632.1	25141.8	42540.1	124728	59309.5	109267	44585.5	46630.9	42951.1	43437.6	-	-
Lmqn008288	299.26	299.26	300.266	C18H36O3	[M-H]-	3-Hydroxyoctadecanoic Acid	Lipids	Free fatty acids	45261-96-9	3	1.15879e+06	1.13185e+06	1.14199e+06	763643	1.30432e+06	1.13929e+06	939796	803704	816855	1.22697e+06	1.13334e+06	1.12383e+06	1.03476e+06	1.00891e+06	1.00808e+06	826762	820271	812065	958566	902048	982637	930911	-	-
Lmtn000940	345.08	139.04	346.09	C14H18O10	[M-H]-	1-O-(3,4-Dihydroxy-5-methoxy-benzoyl)-glucoside	Phenolic acids	Phenolic acids	-	3	17600.2	25965	13545.3	49991.4	60925.9	41301	80767.1	73135.5	76845.3	15005	19614.4	31626.7	70187.7	69177.4	66785.3	56416	59723	50912.7	88049.9	87077.3	94097.2	87465.1	-	-
pme3034	131.03	87.05	132.042	C5H8O4	[M-H]-	Ethylmalonic acid	Organic acids	Organic acids	601-75-2	3	81669.9	82355.4	90059.3	105947	94193.3	113517	42725.6	32743.4	39636	78848.4	105080	121547	87496.3	68939.4	93257.4	59755.9	55590.2	59951.9	66671.9	62988.4	66410.5	68950.9	-	-
NK10251888	203.15	70.07	202.143	C8H18N4O2	[M+H]+	NG,NG-Dimethyl-L-arginine*	Amino acids and derivatives	Amino acids and derivatives	30315-93-6	1	3.67182e+06	3.43783e+06	2.917e+06	1.70626e+06	1.59264e+06	2.22166e+06	555005	1.72302e+06	470709	3.51828e+06	3.10703e+06	3.54675e+06	457583	675005	1.77389e+06	1896670	1831670	661254	1.88533e+06	1.98851e+06	2.04296e+06	2.04214e+06	C03626	-
mws0224	150.06	61.01	149.051	C5H11NO2S	[M+H]+	DL-Methionine	Amino acids and derivatives	Amino acids and derivatives	59-51-8	3	1.1515e+07	1.10613e+07	8.64412e+06	3.65996e+06	3.15561e+06	3.87659e+06	4.16058e+06	4.51357e+06	3.82766e+06	1.62758e+07	1.34523e+07	1.42845e+07	3.93518e+06	3.36585e+06	3.44884e+06	2.28554e+06	2.56575e+06	3.62827e+06	8.96138e+06	8.46279e+06	9.0531e+06	9.24903e+06	C01733	-
pme0021	166.09	120.08	165.079	C9H11NO2	[M+H]+	L-Phenylalanine	Amino acids and derivatives	Amino acids and derivatives	63-91-2	1	8.83295e+07	8.90815e+07	7.71766e+07	4.81758e+07	5.41429e+07	6.16652e+07	4.15541e+07	4.2323e+07	3.64485e+07	1.11212e+08	1.04655e+08	1.0439e+08	4.34295e+07	4.93967e+07	5.31691e+07	4.17996e+07	3.04305e+07	4.30047e+07	6.91102e+07	7.05523e+07	7.52487e+07	7.05107e+07	C00079	ko00360,ko00400,ko00460,ko00470,ko00940,ko00960,ko00966,ko00970,ko00999,ko01100,ko01110,ko01210,ko01230,ko02010
Hmln000659	331.07	169.01	332.074	C13H16O10	[M-H]-	3-O-Galloyl-D-glucose*	Phenolic acids	Phenolic acids	-	2	446821	585545	725594	531080	556118	240772	233128	241100	230430	700561	611968	763226	380878	324561	324594	306229	258980	262246	306767	285885	309114	292255	-	-
Waln010192	576.33	277.22	577.338	C28H52NO9P	[M-H]-	2-(2,3-dihydroxypropoxy)-3-(((2-(dimethylamino)ethoxy)(hydroxy)phosphoryl)oxy)propyl (8E,11Z,14Z)-octadeca-8,11,14-trienoate	Lipids	LPE	-	1	1.35538e+07	1.33299e+07	13999160	8.37768e+06	8.60978e+06	7.33721e+06	5.09624e+06	5.15934e+06	4.94071e+06	1.08229e+07	1.02708e+07	1.18076e+07	7.43891e+06	6.55375e+06	6.75579e+06	6.53159e+06	4.43609e+06	5.16538e+06	9.1336e+06	8.90149e+06	9.59376e+06	8.83272e+06	-	-
Lmrj002087	247.13	86.09	246.122	C10H18N2O5	[M+H]+	L-Isoleucyl-L-Aspartate	Amino acids and derivatives	Amino acids and derivatives	-	2	2.01332e+06	1.75266e+06	2.96118e+06	829177	1.51322e+06	516322	731670	1.07028e+06	524637	1.69091e+06	4.341e+06	3.27877e+06	941748	469694	660005	640152	1.07874e+06	521240	927998	985644	976193	911839	-	-
MWS2442	259.02	96.97	260.03	C6H13O9P	[M-H]-	D-Fructose 6-Phosphate*	Others	Saccharides	643-13-0	1	1.42879e+07	1.39774e+07	1.43153e+07	4.79977e+06	4.15762e+06	3.58622e+06	2.91455e+06	3.57806e+06	3.42074e+06	1.62891e+07	1.35285e+07	1.60953e+07	3.46737e+06	2.31106e+06	2.83432e+06	1.00658e+06	2.43737e+06	2.8417e+06	9.77841e+06	1.01683e+07	1.05474e+07	1.06311e+07	C00085	ko00052,ko00500,ko00710,ko01100,ko01110,ko01200
mws0866	259.02	96.97	260.03	C6H13O9P	[M-H]-	D-Glucose 6-phosphate*	Others	Saccharides	56-73-5	1	1.42879e+07	1.39774e+07	1.43153e+07	4.79977e+06	4.15762e+06	3.58622e+06	2.91455e+06	3.57806e+06	3.42074e+06	1.62891e+07	1.35285e+07	1.60953e+07	3.46737e+06	2.31106e+06	2.83432e+06	1.00658e+06	2.43737e+06	2.8417e+06	9.77841e+06	1.01683e+07	1.05474e+07	1.06311e+07	C00092	ko00500,ko00562,ko01100,ko01110
MWS4354	282.12	150.08	281.112	C11H15N5O4	[M+H]+	N6-methyladenosine	Nucleotides and derivatives	Nucleotides and derivatives	1867-73-8	1	397557	431116	393270	695460	1.04245e+06	731301	583629	697693	603342	318970	317376	313555	909419	1.09671e+06	1.01208e+06	754943	729557	812827	554269	587886	577614	607573	-	-
WaYn011395	580.36	281.25	581.369	C28H56NO9P	[M-H]-	2-(2,3-dihydroxypropoxy)-3-(((2-(dimethylamino)ethoxy)(hydroxy)phosphoryl)oxy)propan-2-yl (Z)-14-Octadecenoic Acid	Lipids	LPE	-	1	1.3601e+07	1.42694e+07	1.0856e+07	7.69291e+06	6.08033e+06	9.9419e+06	5.5825e+06	5.32957e+06	5.16294e+06	1.11582e+07	1.04681e+07	1.05138e+07	7.58536e+06	8.55447e+06	8.09073e+06	3.91752e+06	4.36595e+06	4.55041e+06	7.94086e+06	8.04052e+06	8.18352e+06	7.48513e+06	-	-
Lmhp010908	536.37	184.07	535.364	C27H54NO7P	[M+H]+	LysoPC 19:1	Lipids	LPC	-	2	289356	286487	231136	168117	189560	203819	121184	107008	105601	262559	232843	244397	165612	181050	179614	95053.4	108154	99258.4	150369	140653	153772	150689	-	-
pmb0981	348.07	136.06	347.063	C10H14N5O7P	[M+H]+	Adenosine 5'-monophosphate	Nucleotides and derivatives	Nucleotides and derivatives	61-19-8	3	5.54053e+06	6.29707e+06	7.75708e+06	8.62277e+06	7.31645e+06	6.62079e+06	6.81578e+06	5.55856e+06	7.36899e+06	5.8025e+06	5.16643e+06	4.81971e+06	7.0182e+06	4.66151e+06	6.84477e+06	3.97626e+06	4.3355e+06	4.53121e+06	5.28792e+06	5.5538e+06	5.76171e+06	5.71182e+06	C00020	ko00230,ko00908,ko01100,ko01110,ko01232,ko01240
MWS5164	203.15	70.07	202.143	C8H18N4O2	[M+H]+	N,N'-Dimethylarginine;SDMA*	Amino acids and derivatives	Amino acids and derivatives	30344-00-4	1	4.5189e+06	3.04695e+06	1.99125e+06	1.7718e+06	1.60145e+06	2.51442e+06	867342	1.91371e+06	817940	2.83891e+06	2.83958e+06	4.33162e+06	2.05652e+06	2.08687e+06	2.11221e+06	693340	863128	1.7566e+06	2.37295e+06	2.39346e+06	2.52048e+06	2.29821e+06	-	-
pmb0296	357.3	265.25	356.293	C21H40O4	[M+H]+	1-Oleoyl-Sn-Glycerol	Lipids	Glycerol ester	129784-87-8	2	2.17861e+06	2.20343e+06	1.89308e+06	1.15666e+06	1.20075e+06	1.17355e+06	649057	665766	645530	2.23696e+06	2.03454e+06	1.96431e+06	715529	668077	992288	595106	575486	664411	1.12017e+06	1.16481e+06	1.22969e+06	1.1852e+06	-	-
Yacp000453	116.07	70.06	115.063	C5H9NO2	[M+H]+	3-hydroxy-1-methylpyrrolidin-2-one*	Alkaloids	Pyrrole alkaloids	132996-63-5	1	3.21025e+06	2.85204e+06	2.30928e+06	2.21306e+06	1.57637e+06	3.52566e+06	922764	1.52219e+06	1.61161e+06	3.73783e+06	3.35448e+06	3.28682e+06	2.69502e+06	1.3146e+06	2.76107e+06	811440	569992	633548	2.64202e+06	2.47046e+06	2.66675e+06	2.49677e+06	-	-
Wcdp010162	353.27	261.22	352.261	C21H36O4	[M+H]+	1-Monolinolenoyl-Rac-Glycerol*	Lipids	Glycerol ester	18465-99-1	1	5.75507e+06	7.04797e+06	6.28455e+06	3.10383e+06	3.44365e+06	3.01669e+06	1.61895e+06	1.97516e+06	1.77327e+06	6.638e+06	6.44799e+06	5.80279e+06	2.26186e+06	2.21464e+06	2.44919e+06	1.76609e+06	1.87938e+06	1.82774e+06	3.46747e+06	3.77157e+06	3.70642e+06	3.76839e+06	-	-
Lmhp011388	353.27	261.22	352.261	C21H36O4	[M+H]+	2-α-Linolenoyl-glycerol*	Lipids	Glycerol ester	55268-58-1	1	5.75507e+06	7.04797e+06	6.28455e+06	3.10383e+06	3.44365e+06	3.01669e+06	1.61895e+06	1.97516e+06	1.77327e+06	6.638e+06	6.44799e+06	5.80279e+06	2.26186e+06	2.21464e+06	2.44919e+06	1.76609e+06	1.87938e+06	1.82774e+06	3.46747e+06	3.77157e+06	3.70642e+06	3.76839e+06	-	-
Wcfp007836	302.3	88.08	301.298	C18H39NO2	[M+H]+	Tetradecyldiethanolamine	Alkaloids	Alkaloids	18924-66-8	2	1.06781e+06	998604	791239	1.14782e+06	854753	989419	1.13127e+06	861117	983043	804582	766440	1.12247e+06	1.21907e+06	893823	970540	1.15556e+06	961021	999531	1.18681e+06	1.26043e+06	1.17643e+06	1.15174e+06	-	-
Wasn002933	373.11	211.06	374.121	C16H22O10	[M-H]-	1-O-(3,4,5-Trimethoxybenzoyl)-B-D-Glucopyranoside	Phenolic acids	Phenolic acids	-	3	567266	642267	546403	322589	358769	395818	111272	124023	118191	770291	682253	871878	289125	344669	566166	118193	132610	156267	406428	378879	396123	415365	-	-
pmb0069	122.06	105.03	121.053	C7H7NO	[M+H]+	Benzamide	Alkaloids	Alkaloids	55-21-0	3	1.71149e+06	1.94525e+06	1.73756e+06	73393.9	103529	38556.6	64056.4	49627.6	43507	1.57082e+06	1.42298e+06	1.5396e+06	47721.5	10001.3	30943.5	62324.5	40597	56851.1	624935	665529	672862	625957	C09815	-
Wcfn008271	239.03	223.02	240.042	C14H8O4	[M-H]-	Danthron; 1,8-Dihydroxyanthraquinone	Quinones	Anthraquinone	117-10-2	2	5.7461e+07	5.83389e+07	6.10611e+07	5.65996e+07	5.5878e+07	5.59081e+07	5.65266e+07	5.82958e+07	5.89461e+07	6.15682e+07	6.07117e+07	5.75103e+07	5.75409e+07	6.02413e+07	5.90484e+07	6.05889e+07	5.98979e+07	6.09138e+07	5.99583e+07	5.50373e+07	5.54044e+07	5.70373e+07	C10312	-
Wdtp003528	369.12	207.07	368.111	C17H20O9	[M+H]+	3,4,5-trihydroxy-6-[4-[[(2R)-5-oxooxolan-2-yl]methyl]phenoxy]oxane-2-carboxylic acid	Phenolic acids	Phenolic acids	-	1	9.05066e+06	6.89767e+06	6.60582e+06	1.06411e+07	8.35174e+06	7.93843e+06	9.52047e+06	5.54241e+06	6.18768e+06	7.82129e+06	4.84004e+06	5.91639e+06	7.96664e+06	9.54361e+06	9.13465e+06	8.5374e+06	9.05707e+06	7.83442e+06	8.17989e+06	8.65996e+06	8.44902e+06	7.90269e+06	-	-
Lmhp009769	466.29	325.27	465.286	C22H44NO7P	[M+H]+	LysoPE 17:1*	Lipids	LPE	-	3	247248	210137	182798	71184	76931	75989.7	43116.1	42112.8	43217.2	245933	200269	219517	69889.1	68505.2	58629.6	23356	36651.9	34784.2	131888	124587	135591	135768	-	-
MWSmce333	284.1	152.06	283.092	C10H13N5O5	[M+H]+	Crotonoside; 2-Hydroxyadenosine	Nucleotides and derivatives	Nucleotides and derivatives	1818-71-9	3	5.59331e+06	5.61817e+06	5.8946e+06	7.34875e+06	7.42534e+06	7.95202e+06	1.01348e+07	8.71738e+06	6.5044e+06	5.47015e+06	4.99428e+06	6.30377e+06	9.29529e+06	8.29481e+06	8.02541e+06	8.13741e+06	7.10039e+06	5.79486e+06	5.87574e+06	5.51937e+06	5.68993e+06	5.35659e+06	C08432	-
pme3011	104.07	69.03	103.063	C4H9NO2	[M+H]+	γ-Aminobutyric acid	Organic acids	Organic acids	56-12-2	3	2.34848e+07	2.2571e+07	1.69347e+07	1.87885e+07	1.47344e+07	3.03419e+07	1.13162e+07	1.81472e+07	1.31456e+07	2.13862e+07	2.0513e+07	2.11584e+07	2.13484e+07	2.24878e+07	2.27368e+07	1.03251e+07	1.26459e+07	9.81589e+06	2.34496e+07	2.46247e+07	2.41691e+07	2.57795e+07	C00334	ko00250,ko00330,ko00410,ko00650,ko00760,ko01100
Zmyn004676	293.21	113.1	294.219	C18H30O3	[M-H]-	17-Hydroxylinolenic acid	Lipids	Free fatty acids	-	2	1.4432e+06	1.20213e+06	933953	434682	463198	446622	167106	196605	181858	1.55507e+06	1.64502e+06	1.34691e+06	335974	242195	323718	143172	129922	186332	542337	500113	544537	541002	C16346	ko00592
pme3081	169.1	134.06	168.09	C8H12N2O2	[M+H]+	4-(Aminomethyl)-5-(hydroxymethyl)-2-methylpyridin-3-ol	Alkaloids	Alkaloids	85-87-0	3	389558	364073	305935	273874	347158	80459.1	268100	396610	280351	360358	334935	309079	325578	309946	287976	275934	287301	276004	286784	287282	296114	268804	C00534	ko00750,ko01100
pmb2922	565.05	323.03	566.055	C15H24N2O17P2	[M-H]-	Uridine 5'-diphospho-D-glucose	Nucleotides and derivatives	Nucleotides and derivatives	133-89-1	1	3.13832e+06	4.23985e+06	3.78947e+06	5.96314e+06	4.38889e+06	6.70374e+06	5.75253e+06	4.039e+06	5.33376e+06	3.92364e+06	2.84296e+06	3.21552e+06	5.65762e+06	5.53637e+06	6.22863e+06	2.95947e+06	3.67111e+06	3.61133e+06	5.46315e+06	4.98501e+06	5.07402e+06	5.22263e+06	C00029	ko00040,ko00052,ko00053,ko00500,ko00520,ko00561,ko00908,ko01100,ko01110,ko01240,ko01250
mws1488	255.23	237.22	256.24	C16H32O2	[M-H]-	Palmitic acid	Lipids	Free fatty acids	57-10-3	2	133682	143834	120108	116019	126015	139727	64732.8	73531.7	71045	127516	126541	137456	78427.8	101479	84753.2	72811	53333.6	66946.6	123404	113762	114477	120935	C00249	ko00061,ko00062,ko00071,ko00073,ko01040,ko01100,ko01212
Zmcp102201	205.09	149.02	204.079	C12H12O3	[M+H]+	Senkyunolide B	Others	Lactones	93236-67-0	1	3.40546e+07	3.52077e+07	3.28904e+07	3.0787e+07	3.40915e+07	3.50194e+07	3.54998e+07	3.45753e+07	3.58003e+07	3.19052e+07	3.36733e+07	3.34308e+07	3.10155e+07	3.50948e+07	3.35441e+07	3.49808e+07	3.34347e+07	3.47245e+07	3.27037e+07	3.60792e+07	3.49298e+07	3.4711e+07	C09921	-
pmb3068	337.09	163.04	338.1	C16H18O8	[M-H]-	1-O-p-Coumaroylquinic acid*	Phenolic acids	Phenolic acids	-	3	621825	461616	539171	1.37706e+06	488473	1.35227e+06	162136	177538	177695	611931	958025	597564	396801	383056	374068	92528.1	133080	152566	376363	360685	374353	344333	-	-
Walp007095	230.25	62.06	229.241	C14H31NO	[M+H]+	2-Amino-7-methyltridecan-1-ol*	Lipids	Sphingolipids	-	3	36772.4	31150.6	25007.5	29687.1	24294.9	27612	30439.6	31728.7	24979.4	30099	25106.9	33612.6	35074.6	24081.2	30560.7	28793.3	27363.1	19785.2	32442.1	32426.1	33181.9	35316.1	-	-
Lmfp000418	342.14	162.07	341.132	C12H23NO10	[M+H]+	α-D-glucosyl-(1→1')-3'-amino-3'-deoxy-β-D-glucoside	Others	Saccharides	-	3	168889	169387	169515	228381	270098	216945	336419	479145	403743	157133	135754	152857	213941	260473	250310	307539	244984	348290	163546	156065	171563	168453	-	-
mws0924	145.05	101.06	146.058	C6H10O4	[M-H]-	2-Methylglutaric acid	Organic acids	Organic acids	617-62-9	3	3.60985e+06	4.03069e+06	3.48245e+06	2.64534e+06	3.01095e+06	2.22761e+06	2.62424e+06	2.48524e+06	2.54031e+06	2.32828e+06	2.88275e+06	3.16377e+06	3.10213e+06	2.1111e+06	2.31811e+06	2.17888e+06	2.34568e+06	2.15294e+06	2.12131e+06	2.18678e+06	1.98041e+06	2.08138e+06	-	-
mws0058	299.06	284.03	300.063	C16H12O6	[M-H]-	Diosmetin (5,7,3'-Trihydroxy-4'-methoxyflavone)*	Flavonoids	Flavones	520-34-3	1	288296	298858	469330	2.451e+06	2.36769e+06	3.01035e+06	1.48605e+06	1.30913e+06	1.47118e+06	303161	341885	373720	2.70497e+06	2.59032e+06	2.77255e+06	1.48133e+06	1.40156e+06	1.67534e+06	1.02486e+06	981835	1.03816e+06	1.08549e+06	C10038	-
Hahp000801	118.08	72.08	117.079	C5H11NO2	[M+H]+	alanine betaine*	Alkaloids	Alkaloids	-	2	1.85454e+07	1.70747e+07	1.43298e+07	1.09912e+07	5.49043e+06	8.5637e+06	7.41188e+06	4.81762e+06	7.38724e+06	4.79808e+07	4.3309e+07	2.52311e+07	9.47129e+06	9.41095e+06	1.17095e+07	8.36099e+06	8.26251e+06	7.53624e+06	1.93715e+07	2.05021e+07	2.12943e+07	2.10309e+07	-	-
pme0434	577.14	407.08	578.142	C30H26O12	[M-H]-	Procyanidin B2	Tannins	Proanthocyanidins	29106-49-8	1	2.33008e+06	3.28497e+06	2.13207e+06	708682	764545	517712	24430.2	50005	60566	1.26523e+06	1.67383e+06	2.35074e+06	668334	423233	235005	53373.2	51416.8	28340	1.8515e+06	1.96793e+06	2.04831e+06	1.93895e+06	C17639	-
Wccp002543	295.13	120.08	294.122	C14H18N2O5	[M+H]+	γ-Glutamylphenylalanine	Amino acids and derivatives	Amino acids and derivatives	7432-24-8	2	1.04875e+06	616370	889522	620611	910250	617237	423219	402636	398723	818264	1.19034e+06	886738	577795	389956	511359	679786	517639	494256	582352	603914	612251	643881	-	-
MWSmce682	149.05	59.01	150.053	C5H10O5	[M-H]-	DL-Xylose*	Others	Saccharides	25990-60-7	3	208745	138427	180669	155967	215501	127240	144172	112484	108911	147269	182931	176247	46893	135027	94285.7	131158	111739	141709	122291	118922	112357	112631	-	-
MWS2910	242.11	126.07	241.106	C10H15N3O4	[M+H]+	5-Methyl-2'-Deoxycytidine	Nucleotides and derivatives	Nucleotides and derivatives	838-07-3	3	1.3695e+06	850515	1.11993e+06	1.51924e+06	2.11587e+06	1.47379e+06	936299	711843	439131	960124	1.46583e+06	1.08924e+06	2.09228e+06	1.08306e+06	1.51818e+06	2.02623e+06	1.15403e+06	815506	798237	820970	780575	742879	C03592	-
mws0093	179.07	146.04	180.079	C10H12O3	[M-H]-	Coniferyl alcohol	Phenolic acids	Phenolic acids	458-35-5	3	190054	230071	66902.9	73615	92693.8	37211.5	42595	51670	21292.8	61670	92914.9	63481.7	52703.5	71670	33465	67529.3	66350.9	40574.7	133844	143211	133937	129793	C00590	ko00940,ko00999,ko01100,ko01110
Hmsp000364	144.1	98.09	143.095	C7H13NO2	[M+H]+	L-Cyclopentylglycine	Amino acids and derivatives	Amino acids and derivatives	2521-84-8	3	106861	163788	153281	373196	274737	484067	162118	166854	149830	153984	190048	292327	285428	295622	328843	183903	157432	168816	229158	210016	230674	221702	-	-
pmb3142	299.08	137.02	300.084	C13H16O8	[M-H]-	Salicylic acid-2-O-glucoside	Phenolic acids	Phenolic acids	10366-91-3	3	1.51446e+06	1.52376e+06	1.57336e+06	308534	623027	420980	261392	288451	235619	1.80719e+06	1.22555e+06	1.36746e+06	443256	291065	326494	237934	247217	337207	1.05564e+06	1.03224e+06	1.1372e+06	1.09483e+06	-	-
Walp008255	390.36	328.32	389.351	C22H47NO4	[M+H]+	2-aminodocoSane-1,5,7,21-tetraol	Lipids	Sphingolipids	-	3	78264	89281.3	74114.5	86216.7	86101.2	85365.3	70447.7	95112.9	73393.3	63435.9	83502.2	79263.7	89278.5	73691.2	89487	84903.6	75552.1	79946.8	104185	113980	114470	111284	-	-
mws0219	132.03	88.04	133.037	C4H7NO4	[M-H]-	L-Aspartic Acid	Amino acids and derivatives	Amino acids and derivatives	56-84-8	1	3.01242e+07	3.9679e+07	3.27302e+07	2.67531e+07	2.51659e+07	1.62731e+07	1.75764e+07	2.19991e+07	1.61098e+07	2.99093e+07	3.56052e+07	2.79128e+07	1.98374e+07	1.71289e+07	1.75113e+07	1.65778e+07	2.04517e+07	2.06913e+07	2.33127e+07	2.21139e+07	2.11576e+07	2.15166e+07	C00049	ko00220,ko00250,ko00260,ko00261,ko00270,ko00300,ko00340,ko00410,ko00460,ko00470,ko00710,ko00760,ko00770,ko00970,ko00999,ko01100,ko01110,ko01200,ko01210,ko01230,ko01240,ko02010
Wcdp000380	104.11	60.08	103.1	C5H13NO	[M+H]+	L-Valinol	Amino acids and derivatives	Amino acids and derivatives	2026-48-4	1	1.12922e+06	1.09463e+06	1.00732e+06	714833	520788	821451	525122	513863	538559	1.07263e+06	1.11987e+06	1.01017e+06	672877	636511	781704	566569	516914	508078	847323	779087	770729	805288	-	-
Waln011524	554.35	255.23	555.354	C26H54NO9P	[M-H]-	1-(2,3-dihydroxypropoxy)-3-(((2-(dimethylamino)ethoxy)(hydroxy)phosphoryl)oxy)propan-2-yl palmitate*	Lipids	LPE	-	1	8.69235e+06	7.46267e+06	6.63378e+06	1.05128e+07	9.12992e+06	9.35685e+06	5.25311e+06	5.95774e+06	5.04638e+06	6.25791e+06	7.33983e+06	8.76703e+06	6.80527e+06	8.3821e+06	7.56003e+06	5.39778e+06	4.8461e+06	5.01436e+06	8.97447e+06	8.78326e+06	9.4643e+06	8.56042e+06	-	-
MWSmce331	102.05	56.05	101.048	C4H7NO2	[M+H]+	Azetidine-2-carboxylic acid*	Alkaloids	Alkaloids	2517-04-6	2	3.18552e+06	3.44636e+06	3.46299e+06	2.02348e+06	1.97706e+06	3.65995e+06	2.04705e+06	2.34649e+06	2.1098e+06	5.55991e+06	3.87075e+06	4.05089e+06	1.80012e+06	3.18376e+06	3.53293e+06	2.1226e+06	2.3853e+06	1.28756e+06	3.21301e+06	3.13373e+06	3.28098e+06	3.46395e+06	C08267	-
MWSmce461	102.05	56.05	101.048	C4H7NO2	[M+H]+	L-Azetidine-2-carboxylic acid*	Alkaloids	Alkaloids	2133-34-8	2	3.18552e+06	3.44636e+06	3.46299e+06	2.02348e+06	1.97706e+06	3.65995e+06	2.04705e+06	2.34649e+06	2.1098e+06	5.55991e+06	3.87075e+06	4.05089e+06	1.80012e+06	3.18376e+06	3.53293e+06	2.1226e+06	2.3853e+06	1.28756e+06	3.21301e+06	3.13373e+06	3.28098e+06	3.46395e+06	-	-
MWSHC20163	255.24	255.24	256.24	C16H32O2	[M-H]-	Cetostearic acid	Lipids	Free fatty acids	-	1	7.41227e+07	7.56924e+07	6.56005e+07	6.81937e+07	6.87269e+07	7.37402e+07	3.77588e+07	3.99531e+07	3.90466e+07	6.79452e+07	6.83607e+07	6.96643e+07	4.40266e+07	5.43165e+07	4.994e+07	4.13661e+07	3.70546e+07	3.66127e+07	6.39915e+07	5.91035e+07	5.93158e+07	6.35897e+07	-	-
Hmyn007168	483.27	255.23	484.28	C22H45O9P	[M-H]-	LysoPG 16:0	Lipids	Glycerol ester	-	3	1.9553e+06	1.82896e+06	1.40644e+06	652485	591335	857360	226580	383999	150979	1.10081e+06	1.31014e+06	1.43877e+06	645790	761021	670620	357567	459774	406720	1.01557e+06	976540	1.03071e+06	1.0836e+06	-	-
Lmbn005923	277.22	59.01	278.225	C18H30O2	[M-H]-	Crepenynic acid	Lipids	Free fatty acids	2277-31-8	1	1.17534e+06	1.04187e+06	986991	749370	716445	551527	288934	332586	331924	1.05759e+06	1.02699e+06	968361	533125	485447	488140	261351	308899	305895	785854	708054	758665	759930	C07289	ko00591
Lcsp013328	324.29	62.06	323.282	C20H37NO2	[M+H]+	linoleoyl ethanolamine	Lipids	LPE	68171-52-8	2	4.05964e+06	3.59339e+06	3.01135e+06	4.5774e+06	4.62773e+06	3.53714e+06	1.77606e+06	1.57959e+06	1.58548e+06	3.04472e+06	3.09706e+06	3.43644e+06	2.56389e+06	1.98825e+06	2.58137e+06	2.10506e+06	1.68851e+06	1.77698e+06	2.58614e+06	2.75775e+06	2.87364e+06	2.76233e+06	-	-
Lcsn002137	261.01	181.05	262.015	C9H10O7S	[M-H]-	Homovanillic acid sulfate	Organic acids	Organic acids	38339-06-9	2	840962	937743	1.00886e+06	2.11035e+06	2.27449e+06	1.23551e+06	1.694e+06	1.65264e+06	1.54296e+06	790780	1.14013e+06	1.0002e+06	1.60617e+06	1.53896e+06	1.44595e+06	1.93001e+06	1.719e+06	2.28666e+06	1.29077e+06	1.30999e+06	1.19315e+06	1.22743e+06	-	-
mws2608	222.1	84.05	221.09	C8H15NO6	[M+H]+	N-Acetyl-D-galactosamine	Others	Saccharides	1811-31-0	3	1016670	1.0901e+06	1.24604e+06	992744	1.05666e+06	1.21164e+06	782426	765715	775366	1.11848e+06	1.42121e+06	1.38297e+06	809256	745073	966328	735736	704771	692580	1.12999e+06	1.10493e+06	1.08611e+06	1.19817e+06	C01132	ko00052,ko00520,ko01100,ko01250
Wcdp010708	263.24	81.07	262.23	C18H30O	[M+H]+	Octadeca-2,9,12,15-tetraen-1-ol	Others	Others	-	1	3.42708e+06	6.41111e+06	3.48204e+06	3.70085e+06	3.85391e+06	2.93141e+06	1.96654e+06	1.8082e+06	2.00646e+06	4.12692e+06	3.2114e+06	4.38354e+06	2.64343e+06	3.00437e+06	3.09553e+06	1.73562e+06	1.83715e+06	1.84045e+06	3.44361e+06	3.2005e+06	3.54884e+06	3.44995e+06	-	-
Waln011222	554.34	255.23	555.354	C26H54NO9P	[M-H]-	2-(2,3-dihydroxypropoxy)-3-(((2-(dimethylamino)ethoxy)(hydroxy)phosphoryl)oxy)propyl palmitate*	Lipids	LPE	-	1	8.39637e+06	7.2816e+06	6.69111e+06	1.01455e+07	8.95945e+06	9.15579e+06	4.83296e+06	5.33259e+06	4.96857e+06	6.64582e+06	7.30248e+06	8.52295e+06	7.12149e+06	8.84867e+06	7.79381e+06	5.21216e+06	4.75109e+06	5.01058e+06	8.95432e+06	8.55088e+06	9.30837e+06	8.47492e+06	-	-
pmb0889	279.23	95.09	278.225	C18H30O2	[M+H]+	Punicic acid (9Z,11E,13Z-octadecatrienoic acid)	Lipids	Free fatty acids	544-72-9	3	1.20647e+07	1.10011e+07	1.01406e+07	5.46154e+06	6.39919e+06	4.38215e+06	2.10688e+06	2.42308e+06	2.30076e+06	1.21005e+07	1.17505e+07	1.26175e+07	3.96618e+06	2.92311e+06	3.66899e+06	2.02112e+06	1.66071e+06	2.17549e+06	5.00937e+06	5.40108e+06	5.25215e+06	5.55635e+06	C08364	-
Zmbp000449	130.03	70.07	129.025	C5H7NOS	[M+H]+	Epigoitrin	Others	Others	1072-93-1	3	2.95172e+06	1.23118e+06	2.42369e+06	1.17327e+06	1.19668e+06	735366	599724	660281	625199	1.26386e+06	2.17778e+06	2.4764e+06	725038	515720	711954	581938	496492	565987	1.25258e+06	1.23937e+06	1.36552e+06	1.28757e+06	-	-
pme3961	252.11	136.06	251.102	C10H13N5O3	[M+H]+	2'-Deoxyadenosine*	Nucleotides and derivatives	Nucleotides and derivatives	958-09-8	1	3.27526e+07	2.84871e+07	4.4837e+07	1.92397e+07	45707515	3.19011e+07	2.55131e+07	2.86719e+07	2.06318e+07	3.00038e+07	3.19313e+07	2.99763e+07	2.73568e+07	2.06837e+07	2.84865e+07	2.91664e+07	3.69801e+07	2.88811e+07	2.60883e+07	2.55175e+07	2.81184e+07	2.73815e+07	C00559	ko00230,ko01100,ko01232,ko02010
pmb2591	245.09	203.08	246.1	C13H14N2O3	[M-H]-	N-Acetyl-L-Tryptophan	Amino acids and derivatives	Amino acids and derivatives	1218-34-4	1	1501670	734936	800005	145203	248340	143340	109019	80159.4	98340	1291670	755005	1585005	135862	97689.5	91430.4	91894.6	133340	93614.4	531670	561670	588340	543340	-	-
Lmhp009034	452.28	311.26	451.27	C21H42NO7P	[M+H]+	LysoPE 16:1*	Lipids	LPE	-	1	1.0575e+06	984363	940437	577781	429274	566933	256029	238301	259390	773499	814333	1.09445e+06	397404	476347	470446	195553	185617	209101	555591	614247	606806	586439	-	-
Lmhp010515	510.36	184.07	509.348	C25H52NO7P	[M+H]+	LysoPC 17:0(2n isomer)*	Lipids	LPC	-	2	230560	174226	216532	310487	288940	266689	190782	192733	151531	180554	207197	191098	216232	251195	243800	182706	157461	149536	210044	217068	229099	230572	-	-
pmp001251	520.34	184.07	519.332	C26H50NO7P	[M+H]+	LysoPC 18:2(2n isomer)	Lipids	LPC	-	1	2.23922e+06	2.50445e+06	2.28228e+06	2.01491e+06	1.76898e+06	1.78771e+06	1.06343e+06	1.13196e+06	1.01388e+06	1.78996e+06	1.9422e+06	2.10447e+06	1.66945e+06	1.9596e+06	1.67239e+06	874609	1.00501e+06	1.03857e+06	1.48187e+06	1.6144e+06	1.50545e+06	1.61079e+06	-	-
pme0033	137.05	119.04	136.038	C5H4N4O	[M+H]+	Hypoxanthine	Nucleotides and derivatives	Nucleotides and derivatives	68-94-0	3	479298	445347	384342	1.36743e+06	2.1564e+06	254906	496052	1.21266e+06	858287	224372	147260	332525	248921	214832	350660	259453	365823	199298	803952	850314	775239	849052	C00262	ko00230,ko01100,ko01232
pmf0085	427.39	345.32	426.386	C30H50O	[M+H]+	9,19-Cyclolanost-24-en-3-ol (Cycloartenol)	Terpenoids	Triterpene	469-38-5	3	86335.7	84788.8	77724.1	91573.8	82338.7	81755.4	81949.1	83351	90285.1	85929.3	89793.2	85618.4	85719.9	81138.7	87001	79244.8	84793.5	89589.6	76792.8	80999.7	85610.2	80354.9	C01902	ko00100,ko01100,ko01110
Lmxp006440	331.28	313.27	330.277	C19H38O4	[M+H]+	2-Palmitoylglycerol*	Lipids	Glycerol ester	23470-00-0	1	254970	260792	287071	231575	205981	194316	120103	134522	167276	270879	247322	246879	150658	158141	177796	135840	127746	145943	199792	197499	182421	185614	-	-
pme1184	268.1	152.06	267.097	C10H13N5O4	[M+H]+	2'-Deoxyguanosine	Nucleotides and derivatives	Nucleotides and derivatives	961-07-9	1	2.35562e+07	2.02087e+07	2.30477e+07	1.27814e+07	2.31096e+07	1.73825e+07	1.18619e+07	1.41273e+07	8.80953e+06	1.71105e+07	2.38102e+07	2.54973e+07	2.28893e+07	1.33966e+07	1.74763e+07	2.35324e+07	1.85973e+07	1.12058e+07	1.31371e+07	1.36872e+07	1.26017e+07	1.39579e+07	C00330	ko00230,ko01100,ko01232,ko02010
Lmhp008440	438.26	297.24	437.254	C20H40NO7P	[M+H]+	LysoPE 15:1*	Lipids	LPE	-	2	304331	290797	298347	121027	117470	118123	67932.7	62925.6	62195.3	266724	247949	294660	94198.5	119608	115959	51262.9	54006.6	67933	144196	160013	157296	152470	-	-
pmb2221	318.3	60.04	317.293	C18H39NO3	[M+H]+	4-Hydroxysphinganine; Phytosphingosine	Lipids	Sphingolipids	554-62-1	3	9.02398e+06	9.96859e+06	7.61189e+06	4.72921e+06	4.5504e+06	5.41949e+06	4.73156e+06	5.04267e+06	4.06733e+06	7.66511e+06	8.37807e+06	8.25435e+06	3.72957e+06	4.4294e+06	4.23154e+06	6.06327e+06	5.20065e+06	5.3246e+06	7.1527e+06	6.77449e+06	7.46232e+06	7.46118e+06	C12144	ko00600,ko01100
Zmsp001773	268.11	136.07	267.097	C10H13N5O4	[M+H]+	9-Alpha-Ribofuranosyladenine*	Nucleotides and derivatives	Nucleotides and derivatives	-	1	3.62012e+07	3.85354e+07	2.88979e+07	1.89918e+07	1.68202e+07	2.35123e+07	1.32485e+07	1.65539e+07	1.78271e+07	3.18176e+07	3.76185e+07	3.69914e+07	2.12034e+07	2.14516e+07	2.20543e+07	1.11269e+07	1.36699e+07	1.14552e+07	2.1699e+07	2.41311e+07	2.29113e+07	2.23504e+07	-	-
mws0572	126.07	109.04	125.059	C5H7N3O	[M+H]+	5-Methylcytosine	Nucleotides and derivatives	Nucleotides and derivatives	554-01-8	3	262585	286847	299284	276871	458674	298037	168878	182118	132645	233306	294748	233171	407952	204786	231811	345686	270717	184021	195195	214470	215875	210382	C02376	ko00240,ko01100
Ysjp000315	130.1	56.05	129.079	C6H11NO2	[M+H]+	Pipecolic acid	Alkaloids	Piperidine alkaloids	535-75-1	2	4.79011e+07	5.27212e+07	4.22257e+07	2.37549e+07	1.89352e+07	2.65852e+07	1.08831e+07	1.38648e+07	1.3544e+07	3.41556e+07	3.56542e+07	3.11197e+07	1.86641e+07	1.62931e+07	2.09246e+07	9.7514e+06	1.12483e+07	8.50892e+06	3.4413e+07	3.45563e+07	3.29072e+07	3.67278e+07	-	-
mws0267	105.02	105.02	106.027	C3H6O4	[M-H]-	DL-Glyceric Acid	Organic acids	Organic acids	473-81-4	3	1.23168e+06	1.22659e+06	1.10709e+06	1.3035e+06	856273	1.32254e+06	758839	823226	713506	1.33663e+06	1.80668e+06	1.42546e+06	602168	1.03938e+06	2141670	532174	733216	1398340	982651	1.07239e+06	1.05437e+06	1.09249e+06	C00258	ko00030,ko00260,ko00561,ko00630,ko01100,ko01110,ko01200
MWStz221	314.14	177.06	313.131	C18H19NO4	[M+H]+	N-Cis-Feruloyltyramine*	Alkaloids	Phenolamine	80510-09-4	3	25910.3	14477.3	16905.9	20011.9	22568.7	18389.5	4685.37	6712.53	7062.77	19314.4	8781.17	8518.87	4946.47	16444.4	19287.5	6183.71	6659.15	7606.83	26185	28328.9	28525.6	29141.6	-	-
MWSHC2022	359.1	197.05	360.106	C15H20O10	[M-H]-	Glucosyringic acid	Phenolic acids	Phenolic acids	33228-65-8	1	3.36872e+06	5.7917e+06	3.35871e+06	919356	867081	1640005	772133	596238	774556	7444600	3.9607e+06	3.29417e+06	820005	742831	734177	604948	940005	581525	2.2356e+06	2.01015e+06	2.0677e+06	2.14637e+06	-	-
Zmln000899	343.11	181.05	344.111	C15H20O9	[M-H]-	Syringaldehyde-4-O-glucoside	Phenolic acids	Phenolic acids	-	2	827230	813767	637500	408667	366783	372322	330104	254148	212272	1.03224e+06	919713	1.2299e+06	320370	366333	379908	235696	262124	210627	617845	560165	580870	561283	-	-
pmb2260	480.31	184.07	479.301	C23H46NO7P	[M+H]+	LysoPC 15:1	Lipids	LPC	-	2	2.78377e+06	2.47102e+06	2.89569e+06	2.08043e+06	2.5892e+06	1.61071e+06	1.22424e+06	1.19977e+06	1.13352e+06	2.24681e+06	2.53887e+06	2.51907e+06	1.62733e+06	1.5225e+06	1.5868e+06	1.26626e+06	1.07149e+06	1.27102e+06	1.64134e+06	1.79724e+06	1.79541e+06	1.81879e+06	-	-
WaYn000716	515.12	341.11	516.133	C18H28O17	[M-H]-	Citric Acid diglucoside	Organic acids	Organic acids	-	1	1.61481e+06	1.67052e+06	1.64341e+06	827084	487870	897662	283940	444943	585171	1.40989e+06	1.21303e+06	1.66931e+06	733670	942921	984289	231919	333531	423904	1.22285e+06	1.33887e+06	1.35763e+06	1.33266e+06	-	-
pmb0374	136.06	119.04	135.054	C5H5N5	[M+H]+	2-Aminopurine	Nucleotides and derivatives	Nucleotides and derivatives	452-06-2	1	1.23354e+07	1.29765e+07	1.02278e+07	5.97419e+06	4.92756e+06	6437011	4.36364e+06	3.98009e+06	4.7119e+06	1.10307e+07	1.21808e+07	1.21867e+07	5.9178e+06	6.06004e+06	6.10069e+06	2.84266e+06	3.50939e+06	3.67954e+06	7.49194e+06	6.84011e+06	7.197e+06	7.5958e+06	-	-
MWS20182	195.07	136.05	196.074	C10H12O4	[M-H]-	Dihydroferulic Acid	Phenolic acids	Phenolic acids	1135-23-5	3	120317	160005	78340	48340	38340	103340	48447.3	23340	53340	143340	106670	188340	35005	61670	83340	30005	45005	45005	88340	96670	96670	90005	-	-
Xmzn007677	580.36	506.33	581.264	C33H35N5O5	[M-H]-	Ergotamine	Alkaloids	Plumerane	113-15-5	3	3.90611e+07	3.65368e+07	3.22786e+07	2.86152e+07	2.52783e+07	3.19028e+07	1.70296e+07	2.06545e+07	1.77065e+07	3.29113e+07	3.24466e+07	3.43988e+07	2.54833e+07	2.61641e+07	2.87585e+07	1.47009e+07	1.5845e+07	1.28855e+07	2.6214e+07	2.86737e+07	2.89979e+07	2.89643e+07	C07544	ko01110
Hmqp005412	319.22	319.22	318.219	C20H30O3	[M+H]+	12-Hydroxyabietic Acid	Terpenoids	Ditepenoids	3484-61-5	1	280159	287643	263119	158632	144936	91116.5	108062	69687.1	67682.3	350289	323937	278391	94850.7	70240.5	77009.5	23754.4	13275.6	33208.9	168743	176059	188714	174557	-	-
mws0275	133.01	71.01	134.022	C4H6O5	[M-H]-	L-Malic acid*	Organic acids	Organic acids	97-67-6	1	2.06434e+06	2.1281e+06	2.03906e+06	1.44212e+06	1.54317e+06	1.0546e+06	880385	996015	790375	1.75116e+06	1.61809e+06	1.65864e+06	1.22534e+06	1.12347e+06	990605	806143	873157	772636	1.38557e+06	1.2759e+06	1.25093e+06	1.26539e+06	C00149	ko00020,ko00620,ko00630,ko00710,ko01100,ko01110,ko01200
mws0847	150.08	133.05	149.07	C6H7N5	[M+H]+	1-Methyladenine	Nucleotides and derivatives	Nucleotides and derivatives	5142-22-3	2	1.19411e+06	1.33402e+06	1.01791e+06	415592	406466	471755	525888	515572	522294	1.96772e+06	1.54371e+06	1.63478e+06	438760	374173	405765	210424	312447	448652	878912	807246	902924	882422	C02216	-
ZbWn002006	158.08	116.08	159.089	C7H13NO3	[M-H]-	N-acetylvaline	Amino acids and derivatives	Amino acids and derivatives	-	2	444168	395283	369853	709987	691341	647262	594762	588351	769420	593566	604286	504401	721097	500356	754444	633780	640177	492531	569294	521063	534984	509846	-	-
Wcsn000472	503.16	113.02	504.169	C18H32O16	[M-H]-	Laminaran	Others	Saccharides	9008-22-4	2	311573	434832	356283	353099	767777	455015	371494	356930	337809	337138	375754	400504	402266	438921	400186	455500	398178	286695	469884	461607	423017	437045	-	-
pme0264	243.1	127.05	242.09	C10H14N2O5	[M+H]+	Thymidine	Nucleotides and derivatives	Nucleotides and derivatives	50-89-5	1	7.87311e+06	8.42188e+06	6.77179e+06	3.6803e+06	5.64108e+06	3.79437e+06	3.79782e+06	3.43205e+06	2.81437e+06	6.33101e+06	7.40386e+06	8.49502e+06	5.85266e+06	3.47108e+06	3.61252e+06	7.67579e+06	4.98005e+06	3.03396e+06	4.54472e+06	4.47473e+06	4.06479e+06	4.39563e+06	C00214	ko00240,ko01100,ko01232
MWSN0020	289.07	123.04	290.079	C15H14O6	[M-H]-	Epicatechin	Flavonoids	Flavanols	490-46-0	3	421153	966383	621469	105684	233340	158340	19997.5	11388.6	16245.8	417868	593340	642804	161670	44409.8	33162.4	8223.6	22337.5	10005	639226	644390	707382	683633	C09727	ko00941,ko01100,ko01110
Zbdn001947	301.09	123.01	302.1	C13H18O8	[M-H]-	Isotachioside*	Phenolic acids	Phenolic acids	31427-08-4	1	406367	367828	488164	456991	502257	450706	205654	230781	201886	279519	384636	482119	383632	269962	223346	310554	237600	116265	502649	509780	516668	462536	-	-
Zmsp000608	148.1	86.06	147.089	C6H13NO3	[M+H]+	3-epi-fagomine	Alkaloids	Piperidine alkaloids	-	3	380771	439983	453914	126415	118590	151976	177791	187450	195111	409689	415453	296316	256648	120679	218600	179126	174542	124476	390747	373425	376768	347122	-	-
Wcsn010254	277.22	277.22	278.225	C18H30O2	[M-H]-	4-[3-(4,8-dimethylnona-3,7-dienyl)-3-methyloxiran-2-yl]butan-2-one*	Others	Others	-	2	5.74565e+07	5.03417e+07	5.09407e+07	4.24308e+07	4.21416e+07	3.8616e+07	1.57975e+07	1.71181e+07	1.5086e+07	54116900	5.41262e+07	5.20565e+07	2.81557e+07	2.94344e+07	2.52092e+07	1.51391e+07	1.66116e+07	1.53758e+07	4.21271e+07	3.81269e+07	4.008e+07	4.23931e+07	-	-
Lmbp000123	164.07	56.05	163.067	C6H13NO2S	[M+H]+	L-Homomethionine	Amino acids and derivatives	Amino acids and derivatives	25148-30-5	1	1.11922e+07	1.02449e+07	7.03041e+06	1.9259e+06	309467	1.31173e+06	495909	1.34248e+06	310005	3.91115e+07	3.16416e+07	2.25248e+07	480884	210004	2.19519e+06	195005	188340	149619	1.01683e+07	9.8672e+06	1.05078e+07	1.10559e+07	C17213	ko00966,ko01110,ko01210
pmb2228	538.39	184.07	537.379	C27H56NO7P	[M+H]+	LysoPC 19:0	Lipids	LPC	108273-88-7	3	612354	561475	730065	893651	820586	746863	545303	452292	494403	551089	586550	638867	650540	592835	552949	400519	381943	352714	704836	738234	791634	731150	-	-
ML10197929	130.09	88.04	131.07	C4H9N3O2	[M-H]-	Creatine	Organic acids	Organic acids	57-00-1	2	399806	341061	321401	91984.4	260811	310371	88089.1	364951	84196.7	285296	320699	356320	78842.9	126095	411435	312081	340140	323523	267580	256423	278285	287441	C00300	ko00260,ko00330,ko01100
Lmhp012042	355.28	263.24	354.277	C21H38O4	[M+H]+	2-Linoleoylglycerol*	Lipids	Glycerol ester	3443-82-1	1	3.51266e+06	4.46486e+06	4.60521e+06	3.46462e+06	3.3907e+06	3.38979e+06	1.76837e+06	1.81078e+06	2.1284e+06	4.0357e+06	4.28749e+06	3.69847e+06	2.3886e+06	2.89668e+06	2.36654e+06	1.98834e+06	1.74972e+06	1.80868e+06	3.35195e+06	3.50659e+06	3.77173e+06	3.5951e+06	-	-
Lmhp011549	550.39	184.07	549.379	C28H56NO7P	[M+H]+	LysoPC 20:1	Lipids	LPC	-	1	1.97943e+06	2.09605e+06	987764	563686	601352	996512	507889	437734	455221	1.50713e+06	875896	1.70747e+06	776869	893459	994335	400280	473728	486384	889545	925879	986829	982050	-	-
Wbmn009893	393.22	333.21	394.236	C22H34O6	[M-H]-	3-Acetoxy-9,13-epoxy-16-hydroxy-labda-15,16-olide	Terpenoids	Ditepenoids	-	2	343949	477792	611147	259704	478884	174166	81739.9	82863.3	74825.3	539973	511279	432025	246030	184004	174844	73391.6	62617.2	48372.4	284618	254152	275463	280506	-	-
pmb0490	235.14	147.04	234.137	C13H18N2O2	[M+H]+	p-Coumaroylputrescine	Alkaloids	Phenolamine	34136-53-3	1	8.56758e+06	1.53822e+06	951446	271082	193340	236980	323132	352146	1.02763e+06	5.85211e+06	729166	982509	156640	349637	422120	200453	250005	504514	5.57327e+06	4.94579e+06	5.35469e+06	5.37069e+06	C18326	ko00330,ko01100
pme1194	228.1	112.05	227.091	C9H13N3O4	[M+H]+	2'-Deoxycytidine	Nucleotides and derivatives	Nucleotides and derivatives	951-77-9	3	4.18329e+06	3.86997e+06	4.49675e+06	4.09987e+06	5.92598e+06	3.17118e+06	2.5333e+06	2.17179e+06	1.74722e+06	2.58347e+06	3.45094e+06	3.21214e+06	4.74679e+06	2.26713e+06	3.09499e+06	4.61488e+06	3.59501e+06	2.08005e+06	2.5275e+06	2.41292e+06	2.66855e+06	2.68231e+06	C00881	ko00240,ko01100,ko01232,ko02010
Wasn014341	431.22	153	432.228	C21H37O7P	[M-H]-	LysoPA(18:3(9Z,12Z,15Z)/0:0)	Lipids	Glycerol ester	-	3	1.2447e+07	11396287	7.74784e+06	6.45864e+06	6.80854e+06	6.11482e+06	3.62649e+06	4.04212e+06	3.36104e+06	7.31637e+06	4.77396e+06	7.82284e+06	4.18442e+06	4.84809e+06	5.69676e+06	2.45603e+06	2.49971e+06	934710	5.61686e+06	5.37155e+06	5.69596e+06	5.09639e+06	-	-
pmf0174	157.16	157.16	158.167	C10H22O	[M-H]-	1-Decanol*	Others	Alcohol compounds	112-30-1	3	2.95401e+06	3.36659e+06	3.74485e+06	3.73053e+06	2.88324e+06	2.54619e+06	2.33895e+06	2.35848e+06	2.50977e+06	3.38882e+06	3.68167e+06	3.81229e+06	2.87477e+06	2.60616e+06	2.68425e+06	2.61516e+06	3.04005e+06	2.55994e+06	3.02972e+06	3.07881e+06	2.92818e+06	3.29197e+06	C01633	-
pmd0132	496.34	184.07	495.332	C24H50NO7P	[M+H]+	LysoPC 16:0(2n isomer)	Lipids	LPC	-	1	2.01118e+06	1.61044e+06	1.4759e+06	2.03118e+06	1.91206e+06	2.02971e+06	1.0485e+06	1.26123e+06	1.04188e+06	1.54015e+06	1.65371e+06	1.98639e+06	1.3684e+06	1.79289e+06	1.81721e+06	1.07568e+06	1.00238e+06	1.04005e+06	1.91547e+06	1.86986e+06	2.09453e+06	1.98746e+06	-	-
Lmhp010757	506.32	365.31	505.317	C25H48NO7P	[M+H]+	LysoPE 20:2	Lipids	LPE	-	2	1.34052e+06	1.18744e+06	1.02879e+06	390794	320001	534394	125047	134697	107336	989039	880534	1.04508e+06	277214	330684	371491	100643	115570	115586	523490	588365	575424	563329	-	-
Zmtn001464	204.03	160.04	205.037	C10H7NO4	[M-H]-	4,8-Dihydroxyquinoline-2-carboxylic acid	Organic acids	Organic acids	59-00-7	3	111027	98477.9	114796	121495	157918	118688	63135.8	61222	67313.9	131182	115667	123669	119103	90857.5	85002.4	129458	89369	95896.7	99188.3	91697.8	103578	98419.9	C02470	ko00380
Walp007182	274.27	88.08	273.267	C16H35NO2	[M+H]+	2-Aminohexadecane-1,15-diol	Lipids	Sphingolipids	-	3	2.3352e+06	3.01163e+06	2.32532e+06	2.51887e+06	2.80896e+06	2.30718e+06	2.57435e+06	2.59329e+06	2.385e+06	2.43989e+06	2.49076e+06	2.97013e+06	3.69751e+06	2.59028e+06	2.74849e+06	2.75077e+06	2.24869e+06	2.50873e+06	2.63797e+06	2.92428e+06	2.82765e+06	2.95101e+06	-	-
mws1090	259.02	96.97	260.03	C6H13O9P	[M-H]-	D-Glucose-1-phosphate*	Others	Saccharides	59-56-3	1	1.35425e+07	13522994	1.36464e+07	4.20831e+06	5.83951e+06	5.71341e+06	3.09278e+06	4.13244e+06	4.80934e+06	1.48422e+07	1.5198e+07	1.52058e+07	3.30595e+06	4.98712e+06	3.49762e+06	1.48435e+06	2.75019e+06	1.47062e+06	1.09015e+07	9.90851e+06	9.7716e+06	1.04273e+07	C00103	ko00010,ko00040,ko00052,ko00500,ko00520,ko00561,ko01100,ko01110,ko01240,ko01250
Zbcp002823	595.16	287.06	595.166	C27H31O15+	[M]+	Cyanidin-3-O-rutinoside (Keracyanin)	Flavonoids	Anthocyanidins	28338-59-2	3	351935	58433.6	899742	2.86894e+07	3.97665e+07	4.29035e+07	4.05268e+07	2.80428e+07	3.91743e+07	222293	210559	204625	3.75143e+07	3.75757e+07	4.48093e+07	2.88724e+07	2.66234e+07	2.18347e+07	1.29082e+07	1.44379e+07	1.31114e+07	1.36699e+07	C08620	ko00942
Lcsn006335	243.2	197.19	244.204	C14H28O3	[M-H]-	2-Hydroxymyristic acid	Organic acids	Organic acids	2507-55-3	1	165578	167529	128775	85285.2	87491.4	84225.6	63315	59106.2	54159	137945	142886	170855	58168.1	61557.2	79705.1	75818.2	62878	75242.2	98498.2	88325.8	92382	88761.6	-	-
Zmdp001663	279.1	133.03	278.094	C10H18N2O5S	[M+H]+	γ-glutamylmethionine	Amino acids and derivatives	Amino acids and derivatives	17663-87-5	3	1.87834e+06	1.85011e+06	1.33557e+06	478693	468528	697235	382831	516671	433827	2.82708e+06	2.55926e+06	1.91948e+06	448536	439361	484611	384646	321253	393492	1.09279e+06	1.10986e+06	1.05312e+06	1.18856e+06	-	-
Lmbn001676	145.05	101.06	146.058	C6H10O4	[M-H]-	3-Hydroxy-3-Methyl-2-Oxopentanoic Acid	Organic acids	Organic acids	-	3	345776	467545	395425	250431	308719	259927	236291	239989	156670	339877	352604	332376	281990	255466	295775	213301	258045	220179	216985	223993	244242	224879	C14463	ko00290,ko01110,ko01210
ML10180524	244.09	112.05	243.085	C9H13N3O5	[M+H]+	Cytarabine	Nucleotides and derivatives	Nucleotides and derivatives	147-94-4	1	1.83133e+07	1.66867e+07	1.90625e+07	1.37798e+07	1.86813e+07	7.88394e+06	1.00544e+07	1.17916e+07	9.3148e+06	1.92634e+07	1.42309e+07	1.67879e+07	1.5041e+07	1.24178e+07	1.01027e+07	1.02559e+07	7.37465e+06	1.18915e+07	1.03077e+07	1.06753e+07	9.45227e+06	1.0375e+07	C02961	-
pmp001287	120.08	103.05	119.073	C8H9N	[M+H]+	N-Benzylmethylene isomethylamine	Alkaloids	Alkaloids	-	1	2.60749e+07	2.77341e+07	2.51021e+07	1.31079e+07	1.40521e+07	1.54622e+07	9.14863e+06	9.40492e+06	8.14561e+06	5.13845e+07	4.07888e+07	4.04418e+07	1.06157e+07	1.11862e+07	1.28524e+07	1.05208e+07	9.38323e+06	1.02972e+07	2.01515e+07	2.00857e+07	2.23663e+07	2.05669e+07	-	-
MWS20152	417.16	402.1	418.163	C22H26O8	[M-H]-	Syringaresinol	Lignans and Coumarins	Lignans	21453-71-4	1	317400	102923	68036	521546	246101	314087	565860	269565	335500	64549.1	68616.8	58397.1	150351	634058	543959	163976	108737	343721	861918	762715	815664	837249	C10889	-
pme3705	193.04	72.99	194.043	C6H10O7	[M-H]-	D-Glucoronic acid*	Others	Saccharides	6556-12-3	3	511080	449441	492926	440083	457899	305402	318062	407342	365656	442549	595284	443379	518308	608760	417994	533494	458042	384233	458691	441575	462413	412165	C00191	ko00040,ko00053,ko00520,ko00562,ko01100,ko01240,ko01250
pmb2406	510.36	184.07	509.348	C25H52NO7P	[M+H]+	LysoPC 17:0*	Lipids	LPC	50930-23-9	2	140696	116641	112970	201424	168105	157400	115288	123774	106632	122139	123267	140063	127093	145391	165590	137910	97760.3	135808	133441	143072	132744	147323	-	-
pme0490	124.04	78.03	123.032	C6H5NO2	[M+H]+	Nicotinic acid (Vitamin B3)	Others	Vitamin	59-67-6	1	1.88363e+06	1.88597e+06	2.38218e+06	2.12034e+06	2.32418e+06	2.30426e+06	1.33355e+06	1.39206e+06	1.28774e+06	1.25898e+06	1.79651e+06	1.67959e+06	1.91944e+06	2.87513e+06	2.46977e+06	1.06916e+06	1.30643e+06	1.38819e+06	1.28612e+06	1.15499e+06	1.2969e+06	1.24441e+06	C00253	ko00760,ko00960,ko01100,ko01110,ko01240
Lmfp009701	353.27	261.22	352.261	C21H36O4	[M+H]+	Glycerol 9(E),11(Z),13(E)-octadecatrienoyl ester*	Lipids	Glycerol ester	-	1	1.39087e+07	1.46004e+07	1.42499e+07	8.8486e+06	7.74755e+06	6.79446e+06	1.96634e+06	2.41156e+06	2.18363e+06	1.46469e+07	1.34685e+07	1.30107e+07	4.24791e+06	3.6999e+06	4.51381e+06	1.87089e+06	2.12424e+06	2.01939e+06	8.24553e+06	7.80316e+06	8.57531e+06	8.80426e+06	-	-
MWS3270	166.02	79.96	167.022	C7H5NO4	[M-H]-	Quinolinic Acid	Alkaloids	Pyridine alkaloids	89-00-9	2	78874.6	104974	93297.3	222152	197762	196308	229955	266916	296969	56527.7	113382	71618.3	245662	199733	226784	196950	246379	306824	184686	163684	178143	170911	C03722	ko00380,ko00410,ko00760,ko01100,ko01240
pmb2319	482.32	184.07	481.317	C23H48NO7P	[M+H]+	LysoPC 15:0*	Lipids	LPC	108273-89-8	1	534542	472560	605212	896872	1.15633e+06	749514	435552	459256	367345	439633	481799	567268	610889	623044	582599	457666	417873	586458	589048	592019	656063	629836	-	-
MWSHC2054	136.06	119.04	135.054	C5H5N5	[M+H]+	Adenine*	Nucleotides and derivatives	Nucleotides and derivatives	73-24-5	1	6.03945e+07	6.6262e+07	4.57017e+07	1.49938e+07	1.69933e+07	1.69962e+07	6.7945e+06	8.71864e+06	7.73475e+06	4.91128e+07	4.54655e+07	4.83626e+07	1.33218e+07	1.53557e+07	1.40674e+07	7.66912e+06	7.3575e+06	6.58971e+06	2.0563e+07	2.05716e+07	2.10771e+07	2.29015e+07	C00147	ko00230,ko00908,ko01100,ko01110,ko01232
Lmxp000939	136.06	119.04	135.054	C5H5N5	[M+H]+	Zarzissine*	Alkaloids	Alkaloids	160568-14-9	1	6.03945e+07	6.6262e+07	4.57017e+07	1.49938e+07	1.69933e+07	1.69962e+07	6.7945e+06	8.71864e+06	7.73475e+06	4.91128e+07	4.54655e+07	4.83626e+07	1.33218e+07	1.53557e+07	1.40674e+07	7.66912e+06	7.3575e+06	6.58971e+06	2.0563e+07	2.05716e+07	2.10771e+07	2.29015e+07	-	-
pmn001667	577.14	407.08	578.142	C30H26O12	[M-H]-	Procyanidin B4	Tannins	Proanthocyanidins	29106-51-2	2	435668	778340	448340	112770	135005	35844.3	1670	7363.7	10005	199946	120640	441670	75828.1	45332.3	41550.1	4655.15	18340	3467.87	378340	370005	370005	335663	C10238	-
WaYn010475	552.33	253.22	553.338	C26H52NO9P	[M-H]-	2-(2,3-dihydroxypropoxy)-3-(((2-(dimethylamino)ethoxy)(hydroxy)phosphoryl)oxy)propan-2-yl (E)-hexadec-9-enoate	Lipids	LPE	-	1	1.07979e+06	952411	1.0425e+06	1.37822e+06	1.22725e+06	1.09547e+06	622044	613198	610839	830996	953906	1.09005e+06	809179	998713	897320	582164	547882	632768	902476	810128	835752	894299	-	-
Wafp002664	293.16	147.04	292.142	C15H20N2O4	[M+H]+	1-O-p-Coumaroyllysine	Alkaloids	Phenolamine	-	3	203886	172856	299535	41019.1	129073	70135.4	94487.9	51806.5	158145	144243	98197.6	125248	121466	52619.3	56399	132733	88034.3	108947	540617	537955	504331	484760	-	-
Lmhp008337	426.26	285.24	425.254	C19H40NO7P	[M+H]+	LysoPE 14:0(2n isomer)*	Lipids	LPE	-	1	110776	95151.9	68163.8	58652.1	60764.6	64065.6	32548.3	35594.9	37721.5	94972.3	121175	96824.6	59570.5	74180.2	61035.7	33540.7	32748.6	31911.3	86778.1	88503.4	96510.3	86548.2	-	-
Cmyp009787	193.16	109.06	192.151	C13H20O	[M+H]+	Damascenone*	Others	Ketone compounds	23726-91-2	3	86314.9	98062.6	86622.6	43425.2	37197.1	41507.5	32458.5	22255.5	29330.6	98940.5	80061.9	83297.8	33874.5	22066.4	37195	23515.1	24483.8	16097.5	44396.4	50123.9	45765.8	47414.3	-	-
Lmbn004685	311.22	223.17	312.23	C18H32O4	[M-H]-	5S,8R-DiHODE; (5S,8R,9Z,12Z)-5,8-Dihydroxyoctadeca-9,12-dienoate	Lipids	Free fatty acids	-	2	139592	281746	219429	122484	278743	84776.7	53547	43775.8	35455.1	287943	393697	215927	198104	44143.7	57267.5	63877.9	65281.2	16225.4	113348	114820	120274	127163	C20186	ko00591
MWSmce165	165.08	59.02	166.084	C6H14O5	[M-H]-	L-Fucitol	Others	Saccharides	13074-06-1	2	1.22221e+06	1.19806e+06	1.0119e+06	1.53798e+06	1.32771e+06	1.29232e+06	1.05929e+06	1.21242e+06	1.01814e+06	1.16066e+06	1.19526e+06	1.20471e+06	1.22912e+06	1.21114e+06	1.15405e+06	1.18721e+06	1.16602e+06	1.26149e+06	1.24818e+06	1.20923e+06	1.26758e+06	1.36744e+06	-	-
Zmjp000966	268.11	136.06	267.097	C10H13N5O4	[M+H]+	Vidarabine	Nucleotides and derivatives	Nucleotides and derivatives	5536-17-4	1	2.58704e+07	3.1053e+07	2.98042e+07	1.80165e+07	1.56373e+07	2.18687e+07	12650219	1.64182e+07	1.62381e+07	3.35368e+07	3.30696e+07	3.27236e+07	2.08582e+07	1.92893e+07	2.2933e+07	1.10424e+07	1.34062e+07	1.0322e+07	2.0758e+07	2.10921e+07	2.17391e+07	2.33503e+07	-	-
pmb0501	131.13	114.1	130.122	C5H14N4	[M+H]+	Agmatine	Alkaloids	Alkaloids	306-60-5	3	216548	174680	168791	92301.8	96607.6	141850	125241	107531	110247	464237	387312	376548	95721.2	89850.7	88282	17689.7	52700.2	58357	186374	176315	179548	163966	C00179	ko00330,ko00999,ko01100,ko01110
MWS5231	243.16	181.16	244.167	C13H24O4	[M-H]-	Tridecanedioic acid	Lipids	Free fatty acids	505-52-2	1	165710	172512	132868	109628	131116	116597	113303	120962	108974	145488	177277	149356	111994	109058	128583	131207	99507.6	135054	116884	110996	107121	103204	-	-
Zmgn000503	133.05	71.01	134.058	C5H10O4	[M-H]-	2,3-Dihydroxy-3-Methylbutanoic Acid	Organic acids	Organic acids	1756-18-9	1	8.22446e+07	8.68012e+07	8.48896e+07	8.05134e+07	8.58586e+07	8.48072e+07	6.64425e+07	5.90693e+07	5.45632e+07	7.36824e+07	5.95025e+07	7.90568e+07	6.76517e+07	7.46427e+07	6.92909e+07	6.22016e+07	5.87998e+07	6.16226e+07	7.43055e+07	7.30556e+07	7.1628e+07	8.06762e+07	C04039	-
Lmhp001461	229.15	70.07	228.147	C11H20N2O3	[M+H]+	L-Prolyl-L-Leucine	Amino acids and derivatives	Amino acids and derivatives	52899-07-7	2	1.77863e+07	1.59257e+07	1.03891e+07	4.58001e+06	5.06088e+06	5.4444e+06	3.06499e+06	3.5735e+06	3.0493e+06	1.07338e+07	1.34636e+07	1.18421e+07	4.56793e+06	5.50462e+06	5.80218e+06	3.09864e+06	2.94466e+06	3.07513e+06	5.82698e+06	6.48063e+06	6.52931e+06	6.09266e+06	-	-
pmp001273	520.34	184.07	519.332	C26H50NO7P	[M+H]+	LysoPC 18:2	Lipids	LPC	-	1	677753	635434	634070	532541	639304	549305	453748	499507	439920	585323	662350	670558	643090	618894	671213	458645	373941	371672	614370	561347	557417	545275	-	-
pmp001285	149.02	65.04	148.016	C8H4O3	[M+H]+	Phthalic anhydride	Phenolic acids	Phenolic acids	85-44-9	1	3.27793e+07	3.31322e+07	3.35791e+07	3.39162e+07	3.42502e+07	3.49467e+07	3.36872e+07	3.38208e+07	3.50402e+07	3.29152e+07	3.36777e+07	3.32906e+07	3.05194e+07	3.42898e+07	3.37273e+07	3.70292e+07	3.39313e+07	3.56132e+07	3.2022e+07	3.55085e+07	3.24639e+07	3.52293e+07	-	-
Zmyn000230	147.03	57.03	148.037	C5H8O5	[M-H]-	2-Dehydro-3-deoxy-L-arabinonate*	Others	Saccharides	-	1	355586	299795	377711	384548	418786	367070	177038	222510	167520	285008	363654	485618	180727	216349	339774	168204	154510	180422	235943	237286	259465	229889	C00684	ko00053,ko01100
Zmyn000247	147.03	57.03	148.037	C5H8O5	[M-H]-	2-Hydroxyglutaric Acid*	Organic acids	Organic acids	13095-48-2	1	355586	299795	377711	384548	418786	367070	177038	222510	167520	285008	363654	485618	180727	216349	339774	168204	154510	180422	235943	237286	259465	229889	C03196	ko00310,ko01100
MWSmce116	252.1	136.06	251.102	C10H13N5O3	[M+H]+	5'-Deoxyadenosine*	Nucleotides and derivatives	Nucleotides and derivatives	4754-39-6	1	4.07366e+07	3.6165e+07	3.97359e+07	2.23333e+07	3.83705e+07	2.69812e+07	2.27918e+07	2.1343e+07	1.80195e+07	2.45149e+07	3.84708e+07	3.62578e+07	3.56748e+07	1.88973e+07	2.64839e+07	3.95672e+07	2.86582e+07	2.59926e+07	2.08231e+07	2.1051e+07	2.27843e+07	2.31528e+07	C05198	-
Ylyn012389	485.32	485.32	486.334	C30H46O5	[M-H]-	celastolide	Terpenoids	Triterpene	-	2	8179.37	5252.68	32486.6	49489.9	60375.2	47501.2	46110.3	60746.7	30539	32584.9	28651.7	17650.1	52101.5	49033.1	50186.3	44402.2	34932.4	47263.7	114520	103327	101672	108432	-	-
pma1303	492.31	184.07	491.301	C24H46NO7P	[M+H]+	LysoPC 16:2*	Lipids	LPC	-	1	209133	196663	257751	298822	329332	208090	183825	176451	164024	223765	230944	216210	207217	193138	205695	203693	173842	191297	243640	253816	223425	247600	-	-
pme2122	112.09	95.06	111.08	C5H9N3	[M+H]+	Histamine	Alkaloids	Alkaloids	51-45-6	3	1.76553e+06	1.70093e+06	1.77837e+06	1.43502e+06	1.66638e+06	1.2685e+06	1.31561e+06	1.14463e+06	1.19857e+06	2.08467e+06	1.9924e+06	2.0319e+06	1.79485e+06	1.39872e+06	1.30598e+06	1.29364e+06	1.05758e+06	1.04761e+06	1.34168e+06	1.43589e+06	1.29634e+06	1.45296e+06	C00388	ko00340,ko01100,ko01110
pme0010	106.05	70.03	105.043	C3H7NO3	[M+H]+	L-Serine	Amino acids and derivatives	Amino acids and derivatives	56-45-1	3	4.02508e+06	3.3121e+06	3.16577e+06	1.91626e+06	1.29556e+06	3.35983e+06	1.31939e+06	1.6546e+06	1.61264e+06	4.66441e+06	5.40032e+06	4.95882e+06	2.56817e+06	2.25336e+06	3.14619e+06	1.28138e+06	1.41741e+06	1.26459e+06	3.47485e+06	3.87806e+06	3.72254e+06	3.92856e+06	C00065	ko00260,ko00261,ko00270,ko00460,ko00470,ko00564,ko00600,ko00630,ko00920,ko00970,ko01100,ko01110,ko01200,ko01230,ko01240,ko02010
mws0260	175.12	116.07	174.112	C6H14N4O2	[M+H]+	L-Arginine	Amino acids and derivatives	Amino acids and derivatives	74-79-3	1	3.15317e+07	3.20414e+07	2.0264e+07	5.52517e+06	7.39195e+06	1.69951e+07	2.82752e+07	1.52818e+07	2.70438e+07	4.2485e+07	3.3462e+07	2.74916e+07	1.49745e+07	1.14741e+07	8.9823e+06	2.46433e+07	1.75581e+07	1.57201e+07	2.03998e+07	2.21533e+07	1.96359e+07	2.16018e+07	C00062	ko00220,ko00261,ko00330,ko00470,ko00970,ko01100,ko01110,ko01230,ko02010
Lmhp011562	353.27	261.22	352.261	C21H36O4	[M+H]+	1-α-Linolenoyl-glycerol*	Lipids	Glycerol ester	-	1	1.3986e+07	1.54603e+07	1.43179e+07	8.38916e+06	8.58211e+06	6.82225e+06	2.0665e+06	2.17632e+06	2.25034e+06	1.53735e+07	1.51028e+07	1.41901e+07	4.43122e+06	3.815e+06	4.53918e+06	1.88327e+06	2.07584e+06	2.07724e+06	8.49341e+06	8.09824e+06	8.67164e+06	9.23002e+06	-	-
Lmhp009890	546.36	184.07	545.348	C28H52NO7P	[M+H]+	LysoPC 20:3	Lipids	LPC	1199257-41-4	3	87879.4	120640	139008	69620.2	90981.8	68302.7	45746	42093.9	65405	141875	103916	122105	63652.5	51561	57496.6	61848.8	60674.6	49910.7	76189	75547.2	68814.5	78286	-	-
mws0597	190.05	146.06	191.058	C10H9NO3	[M-H]-	5-Hydroxyindole-3-acetic acid	Alkaloids	Plumerane	54-16-0	3	3.32197e+07	3.80678e+07	37189217	1.33213e+07	2.66122e+07	1.16038e+07	1.17948e+07	1.2108e+07	1.47221e+07	1.98089e+07	2.40169e+07	1.79665e+07	1.74128e+07	1.5177e+07	1.16004e+07	1.2884e+07	1.1656e+07	1.78844e+07	1.70082e+07	1.72207e+07	1.5276e+07	1.70759e+07	C05635	ko00380,ko01100
Wbmp002283	146.06	118.06	145.053	C9H7NO	[M+H]+	Α-hydroxyquinoline	Alkaloids	Alkaloids	-	1	567150	572483	518571	590523	651845	809325	472598	397141	291558	833852	814805	922735	915260	604228	825321	678305	494305	463104	685708	750255	784121	746821	-	-
MWStz070	182.08	91.05	181.074	C9H11NO3	[M+H]+	N-(2-Hydroxy-4-methoxyphenyl)acetamide	Alkaloids	Phenolamine	58469-06-0	1	7.25535e+06	7.28293e+06	6.04851e+06	6.77705e+06	6.2212e+06	8.84656e+06	3.3049e+06	3.33823e+06	3.32278e+06	5.31247e+06	5.9307e+06	6.05382e+06	5.00858e+06	5.49452e+06	6.44146e+06	3.14391e+06	2.8317e+06	2.24771e+06	5.51913e+06	5.98943e+06	5.81333e+06	6.30041e+06	-	-
Lmxn008846	197.12	153.13	198.126	C11H18O3	[M-H]-	Hydroxydihydrobovolide*	Others	Lactones	6067-11-4	1	127823	84270.4	96961.4	72045	61890.7	53923.5	51151.7	34936.9	29151.7	94383.6	111906	91622.2	66648	59580.8	54278.3	30087.5	28160.5	33280.7	76463.8	67466.7	69436	72930.7	-	-
pme2566	217.08	199.07	218.09	C8H14N2O5	[M-H]-	5-L-Glutamyl-L-amino acid	Amino acids and derivatives	Amino acids and derivatives	5875-41-2	3	186377	142164	140140	176898	276565	332303	329210	262555	315906	267875	184851	162559	328107	270690	435370	407836	587067	278234	191863	187080	186400	168692	-	-
Jmzn006005	177.06	117.04	178.063	C10H10O3	[M-H]-	3,4-methylenedioxy cinnamyl alcohol	Others	Alcohol compounds	58095-76-4	1	37106.5	34439	4799.05	29967.9	36260.5	23121.6	35573.8	45239.4	25170.8	48676.4	104640	22708.7	40716.4	52297.5	27745	32181.4	16786.4	31715.2	84847.9	81805.5	77265.2	74976.9	-	-
ML10181668	130.09	84.08	129.079	C6H11NO2	[M+H]+	Cycloleucine	Amino acids and derivatives	Amino acids and derivatives	52-52-8	1	5.35828e+06	5.79389e+06	4.59965e+06	2.34598e+06	1.44832e+06	2.2993e+06	1.04297e+06	1.18722e+06	1.15679e+06	4.19184e+06	4.10234e+06	3.26027e+06	1.86496e+06	1.86573e+06	1.86798e+06	874332	1.05063e+06	800407	3.87836e+06	3.88997e+06	3.58413e+06	4.11296e+06	C03969	-
pmn001700	455.35	455.35	456.36	C30H48O3	[M-H]-	24,30-Dihydroxy-12(13)-ene-lupeol*	Terpenoids	Triterpene	-	2	1.25878e+06	897707	863865	76797.3	628864	716870	372911	349190	294666	1.33196e+06	954881	956279	363345	477273	573313	312129	205662	110594	645846	726935	725917	721857	-	-
mws1389	455.35	455.35	456.36	C30H48O3	[M-H]-	3-Hydroxyolean-12-en-28-oic acid (Oleanolic acid)*	Terpenoids	Triterpene	508-02-1	2	1.25878e+06	897707	863865	76797.3	628864	716870	372911	349190	294666	1.33196e+06	954881	956279	363345	477273	573313	312129	205662	110594	645846	726935	725917	721857	C17148	ko00999,ko01100,ko01110
Zbln001290	331.1	151.04	332.111	C14H20O9	[M-H]-	β-Hydroxy-(3,4-dihydroxyphenylethanolyl)-glucoside	Phenolic acids	Phenolic acids	-	2	1.16083e+06	1.27309e+06	1.1388e+06	339016	452667	281124	117159	119984	85460.5	754175	685451	1.63298e+06	289334	314141	299084	85391.2	60286	145093	681127	633206	593775	636584	-	-
MWS0205	157.04	97	158.044	C4H6N4O3	[M-H]-	Allantoin	Organic acids	Organic acids	97-59-6	3	167934	118786	133470	600190	225679	416026	1.38555e+06	1.23742e+06	1.21827e+06	168574	194753	95184	691896	370979	539684	1.17129e+06	1.36001e+06	636593	200471	216461	205606	227314	C01551	-
pme0193	147.08	84.04	146.069	C5H10N2O3	[M+H]+	L-Glutamine	Amino acids and derivatives	Amino acids and derivatives	56-85-9	1	6.17864e+06	6.22703e+06	5.41944e+06	1.77405e+06	1.25011e+06	3.3114e+06	1.77158e+06	2.12575e+06	2.18667e+06	6.82082e+06	5.84537e+06	5.60173e+06	2.58071e+06	2.26903e+06	2.66866e+06	1.25546e+06	404145	1.0853e+06	4.13724e+06	4.65946e+06	4.17918e+06	4.44976e+06	C00064	ko00220,ko00230,ko00240,ko00250,ko00470,ko00630,ko00750,ko00910,ko00970,ko01100,ko01230,ko01232,ko01240,ko02010
Wbjp001317	203.08	130.07	202.074	C11H10N2O2	[M+H]+	vasicinone	Alkaloids	Alkaloids	486-64-6	2	368465	365763	362502	315486	381121	325671	300007	286748	256929	342785	351291	313180	366957	274642	350023	357955	330742	278918	250636	253389	226692	231055	-	-
Lmsn004901	367.36	367.36	368.365	C24H48O2	[M-H]-	Tetracosanoic Acid (Lignoceric acid)	Lipids	Free fatty acids	557-59-5	3	155622	203565	189277	226303	256196	220792	200425	91126.1	198813	213521	216129	224794	49706.6	77019.9	210964	159634	189064	100947	206767	236078	220124	228451	C08320	ko01040
pme2776	253.09	137.05	252.086	C10H12N4O4	[M+H]+	2'-Deoxyinosine	Nucleotides and derivatives	Nucleotides and derivatives	890-38-0	3	4.20441e+06	2.62458e+06	4.12276e+06	1.38752e+06	4.04806e+06	2.44647e+06	1.80483e+06	9	1.69383e+06	2.59234e+06	3.7856e+06	2.67323e+06	2.0561e+06	1.04791e+06	2.44286e+06	2.67647e+06	2.63801e+06	2.22147e+06	1.85593e+06	2.01377e+06	2.12865e+06	2.03393e+06	C05512	ko00230,ko01100,ko01232,ko02010
pme2433	106.09	88.08	105.079	C4H11NO2	[M+H]+	Diethanolamine	Alkaloids	Alkaloids	111-42-2	3	3.09035e+06	3.41649e+06	2.56104e+06	1.53399e+06	1.04906e+06	2.62859e+06	1.14598e+06	1.32369e+06	1.25497e+06	3.23818e+06	4.13045e+06	3.84812e+06	1.98222e+06	1.76953e+06	2.22277e+06	921558	1.05947e+06	1.02636e+06	2.77646e+06	3.11336e+06	2.92694e+06	3.13353e+06	C06772	ko00564
Wayp001024	280.14	216.12	279.132	C11H21NO7	[M+H]+	N-(1-Deoxy-1-fructosyl)Valine	Nucleotides and derivatives	Nucleotides and derivatives	-	1	636045	399950	454360	126535	164609	172113	130066	240791	185016	630412	563309	561209	173655	125252	123867	152208	98633.7	202915	274083	307865	273471	283651	-	-
Smcp000882	328.13	310.12	327.132	C15H21NO7	[M+H]+	N-benzoyl-2-aminoethyl-β-D-glucopyranoside	Alkaloids	Alkaloids	-	1	510152	442706	370998	168760	167873	108879	138877	153294	192208	401866	462283	368138	131876	73808.2	107604	104544	90277.4	157031	222027	207215	205647	193336	-	-
Waln010743	578.35	279.23	579.354	C28H54NO9P	[M-H]-	1-(2,3-dihydroxypropoxy)-3-(((2-(dimethylamino)ethoxy)(hydroxy)phosphoryl)oxy)propan-2-yl (11Z,14Z)-octadeca-11,14-dienoate	Lipids	LPE	-	1	5.16767e+07	5.24073e+07	5.14931e+07	5.37052e+07	5.05709e+07	5.02289e+07	3.54017e+07	3.4836e+07	3.43624e+07	4.54442e+07	4.69317e+07	4.77779e+07	4.55027e+07	4.8158e+07	4.6714e+07	30120348	3.1499e+07	3.21403e+07	4.16713e+07	47233746	4.64971e+07	4.38572e+07	-	-
Lmqp006559	330.34	312.33	329.329	C20H43NO2	[M+H]+	2-Amino-1,3-eicosanediol	Others	Alcohol compounds	-	1	1.20737e+06	1.25165e+06	1.16684e+06	1.16419e+06	1.23793e+06	1.27405e+06	1.11102e+06	1.03566e+06	1.10821e+06	1.08662e+06	1.09132e+06	1.2415e+06	1.2825e+06	1.14255e+06	1.1346e+06	1.18356e+06	1.10465e+06	1.07142e+06	2.26716e+06	2.24962e+06	2.02515e+06	2.07339e+06	-	-
pme1210	150.06	61.01	149.051	C5H11NO2S	[M+H]+	L-Methionine	Amino acids and derivatives	Amino acids and derivatives	63-68-3	1	3.2146e+07	3.09371e+07	2.83218e+07	1.04127e+07	1.00251e+07	1.08293e+07	1.07582e+07	8.6855e+06	1.1594e+07	3.18156e+07	2.87071e+07	3.09364e+07	8.29121e+06	7.08672e+06	8.52878e+06	6.73905e+06	6.85371e+06	5.76107e+06	2.39847e+07	2.15709e+07	2.45933e+07	2.29338e+07	C00073	ko00270,ko00470,ko00966,ko00970,ko00999,ko01100,ko01110,ko01210,ko01230,ko01240
Lmgp000796	150.06	61.01	149.048	C8H7NO2	[M+H]+	4-Hydroxymandelonitrile	Alkaloids	Phenolamine	13093-65-7	3	3.2146e+07	3.09371e+07	2.83218e+07	1.04127e+07	1.00251e+07	1.08293e+07	1.07582e+07	8.6855e+06	1.1594e+07	3.18156e+07	2.87071e+07	3.09364e+07	8.29121e+06	7.08672e+06	8.52878e+06	6.73905e+06	6.85371e+06	5.76107e+06	2.39847e+07	2.15709e+07	2.45933e+07	2.29338e+07	C00650	-
pmb0883	482.32	341.31	481.317	C23H48NO7P	[M+H]+	LysoPE 18:0	Lipids	LPE	69747-55-3	3	716783	633580	449836	329098	195169	522818	174149	215499	206339	484706	549355	603841	320566	563258	566192	107637	167177	134923	490482	442553	431063	450142	-	-
pme0008	176.1	113.07	175.096	C6H13N3O3	[M+H]+	L-Citrulline	Amino acids and derivatives	Amino acids and derivatives	372-75-8	3	2.61095e+06	2.38778e+06	1.88501e+06	803849	690645	1.14403e+06	1.30122e+06	1.23703e+06	1.34165e+06	3.81383e+06	3.35198e+06	2.81838e+06	1.14874e+06	801412	1.06109e+06	1.04761e+06	1.08796e+06	769251	1.59386e+06	1.7671e+06	1.67759e+06	1.81476e+06	C00327	ko00220,ko01100,ko01110,ko01230
Wbjp002330	221.09	175.09	220.085	C11H12N2O3	[M+H]+	(3S)-1,3-dihydroxy-2,3,3a,4-tetrahydropyrrolo[2,1-b]quinazolin-9(1H)-one	Alkaloids	Alkaloids	-	2	363925	431358	338553	237862	168096	241787	104704	133887	93181.8	608177	616043	463122	275485	203814	281499	164416	118972	94579.1	325285	364717	322559	340885	-	-
mws0344	165.04	75.01	166.048	C5H10O6	[M-H]-	D-Xylonic acid	Others	Saccharides	526-91-0	1	1.5158e+07	1.43983e+07	1.60616e+07	1.95244e+07	2.07392e+07	1.4707e+07	1.26157e+07	1.4449e+07	1.15257e+07	1.60665e+07	1.75967e+07	1.64092e+07	1.77996e+07	1.48955e+07	1.49432e+07	1.52118e+07	1.42392e+07	1.33053e+07	1.51589e+07	1.73131e+07	1.59009e+07	1.56905e+07	C00502	ko00040,ko01100
pmb3101	175.06	115.04	176.069	C7H12O5	[M-H]-	2-Isopropylmalic Acid	Organic acids	Organic acids	49601-06-1	1	2.50362e+06	3.36612e+06	3.6101e+06	684228	745113	283866	675557	432981	431515	4.78991e+06	2.79611e+06	4.00025e+06	681596	107643	287475	250633	273857	309825	1.46842e+06	1.36051e+06	1.28991e+06	1.43574e+06	C02504	ko00290,ko00620,ko01100,ko01110,ko01210,ko01230
Lmgn007652	329.23	211.13	330.241	C18H34O5	[M-H]-	Tianshic acid	Organic acids	Organic acids	-	1	7.38922e+06	9.45247e+06	1.04799e+07	3.31075e+06	4.13004e+06	2.27447e+06	2.43071e+06	1.96529e+06	2.1231e+06	9.9101e+06	1.143e+07	2.05194e+07	3.07643e+06	1.41396e+06	1.46245e+06	1.80818e+06	1.39615e+06	2.18761e+06	3.19431e+06	3.57294e+06	3.48777e+06	3.65325e+06	-	-
Lmyp003301	358.11	178.05	357.106	C15H19NO9	[M+H]+	4-O-Methyl-DIBOA-Glucoside	Alkaloids	Alkaloids	-	3	28340	88583.8	22837.6	30447.6	13960.4	25522.4	18239.6	21616.4	33812.4	86550	65005	76670	19247.5	32625.7	59632.2	9	32536	20308.8	68813.5	78340	73045.2	76937.8	-	-
Zmgn001039	266.09	134.05	267.078	C9H17NO6S	[M-H]-	S-Ribosyl-L-homocysteine	Amino acids and derivatives	Amino acids and derivatives	-	2	2.12609e+07	21911575	1.85851e+07	1.22149e+07	1.11247e+07	1.52457e+07	9.04086e+06	1.03661e+07	1.11767e+07	1.74916e+07	1.90363e+07	1.87516e+07	1.33632e+07	1.28142e+07	1.24081e+07	8.27545e+06	8.41415e+06	8.20476e+06	1.78923e+07	1.62603e+07	1.61347e+07	1.57323e+07	C03539	ko00270,ko01100,ko01230
Zbfn013528	271.23	225.22	272.235	C16H32O3	[M-H]-	(R)-Beta-Hydroxypalmitic Acid*	Lipids	Free fatty acids	-	1	9.16298e+06	9.7347e+06	6.64837e+06	3.91283e+06	3.12373e+06	3.18092e+06	1.07396e+06	1.00821e+06	1.04825e+06	5.2421e+06	6.77305e+06	8.6078e+06	1.63469e+06	1.75104e+06	1.94287e+06	1.06573e+06	1.02833e+06	1.12853e+06	3.64979e+06	3.37321e+06	3.49617e+06	3.85454e+06	-	-
pmp000970	319.23	301.22	318.219	C20H30O3	[M+H]+	Hispanolone	Terpenoids	Ditepenoids	18676-07-8	3	1.57028e+06	1.53638e+06	1.30305e+06	648482	713954	513525	249777	272195	287242	1.62106e+06	1.43824e+06	1.52168e+06	435663	347906	414997	227327	196582	280985	648806	645831	645223	724226	-	-
Waln014377	447.25	279.23	448.258	C22H41O7P	[M-H]-	1-Linoleoyl-2-Lysophosphatidic Acid Monomethyl Ester	Lipids	Glycerol ester	-	2	799034	914189	966875	533481	460666	427876	153298	256496	249089	745049	811227	787238	359164	289836	363289	108511	108342	76415.5	489516	503726	475198	438912	-	-
Hmhp005160	331.07	316.05	330.074	C17H14O7	[M+H]+	Rehderianin I*	Flavonoids	Flavonols	90965-30-3	3	84290	59233.6	63811.7	135355	157272	158796	111139	73751.9	85828.3	40293	56953.7	124013	109286	98460.1	90628.8	137074	85422.2	193200	110422	122362	124793	125652	-	-
Zbqn002253	218.1	88.04	219.111	C9H17NO5	[M-H]-	6-(((S)-1-carboxyethyl)amino)-4-hydroxyhexanoicacid	Amino acids and derivatives	Amino acids and derivatives	-	1	3.89408e+06	4.52072e+06	4.4318e+06	4.6135e+06	7.0861e+06	3.75878e+06	4.47707e+06	3.6825e+06	3.88239e+06	3.74059e+06	4.20877e+06	3.66539e+06	4.64568e+06	3.13065e+06	3.79115e+06	3.96111e+06	3.31461e+06	4.58557e+06	3.44805e+06	3.32309e+06	3.13651e+06	3.02431e+06	-	-
mws0281	191.02	111.01	192.027	C6H8O7	[M-H]-	Citric Acid	Organic acids	Organic acids	77-92-9	1	2.09791e+07	1.97567e+07	2.31978e+07	2.30452e+07	2.89631e+07	1.04091e+07	1.65553e+07	1.16814e+07	1.37683e+07	2.07032e+07	2.18544e+07	2.11457e+07	1.20993e+07	9.64273e+06	1.01791e+07	1.47729e+07	1.30265e+07	1.77113e+07	1.78353e+07	1.86952e+07	1.73127e+07	1.62424e+07	C00158	ko00020,ko00250,ko00630,ko01100,ko01110,ko01200,ko01210,ko01230,ko01240
MWSHC20100	527.16	331.08	526.148	C27H26O11	[M+H]+	lycopodone	Flavonoids	Flavones	851385-04-1	1	72971.8	36912.7	56315.3	189321	95889.4	156770	73768.1	76483.9	121712	92084.8	146731	300678	63575.1	52131.2	52892.5	179219	146390	174490	116625	104725	104260	103364	-	-
mws0671	120.07	74.06	119.058	C4H9NO3	[M+H]+	L-Homoserine	Amino acids and derivatives	Amino acids and derivatives	672-15-1	3	1.41584e+07	1.28097e+07	1.21376e+07	8.48158e+06	6.40494e+06	1.47249e+07	1.89345e+06	7.09462e+06	2.16114e+06	1.85066e+07	1.77193e+07	1.71976e+07	9.5434e+06	3.8217e+06	4.49254e+06	2.08028e+06	6.9222e+06	4.45682e+06	1.13627e+07	1.24185e+07	1.23625e+07	1.31196e+07	C00263	ko00260,ko00270,ko00300,ko00920,ko01100,ko01110,ko01230
pme3337	384.12	252.07	383.108	C14H17N5O8	[M+H]+	Succinyladenosine	Nucleotides and derivatives	Nucleotides and derivatives	4542-23-8	1	1.94171e+07	1.85112e+07	1.181e+07	9.11518e+06	5.90901e+06	1.59703e+07	4.97203e+06	7.0201e+06	5.18033e+06	1.7064e+07	1.56243e+07	1.44995e+07	9.50938e+06	1.14417e+07	1.24044e+07	6.51286e+06	6.96983e+06	5.1347e+06	1.1384e+07	1.21944e+07	1.22319e+07	1.31422e+07	-	-
MWS20645	239.1	136.08	238.095	C11H14N2O4	[M+H]+	Gly-Tyr	Amino acids and derivatives	Amino acids and derivatives	658-79-7	1	2.51291e+06	1.61107e+06	1.64954e+06	671684	910300	856636	514993	630125	512510	1.11492e+06	1.92436e+06	1.72412e+06	693755	619102	668971	550978	545711	469717	914967	865537	929679	997426	-	-
pmd0143	552.4	184.07	551.395	C28H58NO7P	[M+H]+	LysoPC 20:0	Lipids	LPC	108341-80-6	3	448840	431953	332756	166081	147492	181976	82730.2	86806.1	77175.6	331726	300849	354386	111626	150341	155202	71210.1	79503	79956.2	168592	192878	182466	189574	-	-
MWS1777	128.03	93.06	127.019	C6H6ClN	[M+H]+	3-Chloroaniline	Alkaloids	Alkaloids	108-42-9	1	2.07374e+07	2.4478e+07	2.21874e+07	2.03693e+07	2.21217e+07	2.07163e+07	2.07217e+07	1.90994e+07	2.07709e+07	2.35669e+07	2.33162e+07	2.37925e+07	1.86941e+07	2.09148e+07	1.95471e+07	2.01222e+07	1.65373e+07	2.20008e+07	1.64262e+07	1.66923e+07	1.84297e+07	1.82236e+07	-	-
pme3188	323.03	211	324.036	C9H13N2O9P	[M-H]-	Uridine 5'-monophosphate	Nucleotides and derivatives	Nucleotides and derivatives	58-97-9	1	452999	674055	855766	1.08786e+06	924919	1.58717e+06	832536	914836	1.12637e+06	755767	656832	482604	1.99632e+06	1.40201e+06	1.4884e+06	559481	913651	648289	816528	723795	720395	753634	C00105	ko00240,ko01100,ko01232,ko01240
pmb0542	535.11	287.06	535.108	C24H23O14+	[M]+	Cyanidin-3-O-(6''-O-malonyl)glucoside	Flavonoids	Anthocyanidins	171828-62-9	3	599165	151173	119122	339855	650519	407693	487478	514966	492951	16670	30790.8	32807.9	229772	345674	589215	416402	317818	166993	1.5084e+07	1.64425e+07	1.48821e+07	1.4328e+07	C12643	ko00942
MWS2430	241.22	241.21	242.225	C15H30O2	[M-H]-	13-methylmyristic acid	Lipids	Free fatty acids	2485-71-4	1	238401	286551	226938	241450	301644	392539	892041	308494	265578	273635	195992	309551	241289	325390	460768	488744	318460	568093	334452	308389	347056	353217	-	-
Lmqn009304	325.11	293.08	326.115	C19H18O5	[M-H]-	Eucalyptin (5-Hydroxy-7,4'-dimethoxy-6,8-dimethylflavone)	Flavonoids	Flavanones	3122-88-1	3	85695.5	57174.7	61342.8	36477.8	29759.7	39441.8	6645.39	13511.1	12887.2	55370.1	70120.8	102456	22457.2	22053.1	28888.5	18744.2	14347.6	15177	53286.5	50734	57287.4	50530.8	-	-
Lmqp000873	101.02	55.02	100.016	C4H4O3	[M+H]+	Succinic anhydride	Organic acids	Organic acids	108-30-5	3	3.47656e+06	3.91205e+06	3.7729e+06	3.8233e+06	3.43468e+06	4.50719e+06	2.88134e+06	3.18345e+06	2.77658e+06	2.73894e+06	2.72896e+06	3.294e+06	4.61021e+06	4.99602e+06	4.29101e+06	2.38241e+06	2.50435e+06	3.08082e+06	3.12899e+06	3.19216e+06	2.98903e+06	3.44219e+06	C19524	-
pmp001230	279.16	121.03	278.152	C16H22O4	[M+H]+	Senkyunolide M	Others	Lactones	146986-60-9	1	1.55976e+06	1.60797e+06	1.55284e+06	1.51922e+06	1.50977e+06	1.48898e+06	1.26329e+06	1.28206e+06	1.50353e+06	1.49076e+06	1.56816e+06	1.55249e+06	1.42153e+06	1.44451e+06	1.48453e+06	1.43e+06	1.30534e+06	1.3821e+06	1.4191e+06	1.34598e+06	1.54623e+06	1.4853e+06	-	-
ML10195036	300.3	60.05	299.282	C18H37NO2	[M+H]+	3-Dehydrosphinganine	Lipids	Sphingolipids	16105-69-4	1	2.26701e+06	1.93864e+06	1.56077e+06	659598	453441	762739	329866	398334	318725	1.2048e+06	1.57718e+06	2.09791e+06	442380	532621	483416	291092	367419	411938	1.02835e+06	1.07735e+06	1.15786e+06	1.16509e+06	C02934	ko00600,ko01100
Lmsp013116	321.24	123.08	320.235	C20H32O3	[M+H]+	Ent-16α,17-Dihydroxykauran-2-one	Terpenoids	Ditepenoids	-	3	145326	57309.8	59710.9	104361	60040.2	54125.7	48154	57933.8	51911.8	57958.5	55416.1	64426.9	71610.7	56257.1	59975.1	32907.3	50266.1	55745.5	50014.7	56198.1	56512.6	56902.4	-	-
Wasn001627	295.1	89.02	296.111	C11H20O9	[M-H]-	Glucosyl 2,3-Dihydroxy-2-Methylbutanoic Acid	Organic acids	Organic acids	-	1	774683	910584	1.05176e+06	1.06558e+06	1.29387e+06	671680	1.16699e+06	1.22057e+06	921821	878791	687065	868143	788268	867087	826067	1.11599e+06	1.18888e+06	1.19493e+06	792099	708598	808968	800573	-	-
Sazp010264	771.5	609.45	770.497	C45H70O10	[M+H]+	Monogalactosyldiacylglycerol	Lipids	Free fatty acids	-	1	35221.5	96536.7	130068	57533.4	52156.6	56793.5	37892.8	38819.9	33103.5	156446	96156.4	153929	58075.8	61389.2	63375.3	28350.3	21378.2	29587.4	80828.7	88284.3	78180.8	87634.2	-	-
pme2617	166.05	102.06	165.046	C5H11NO3S	[M+H]+	L-Methionine Sulfoxide	Amino acids and derivatives	Amino acids and derivatives	3226-65-1	3	2.57309e+06	2.45394e+06	2.38397e+06	1.31376e+06	1.21682e+06	1.37237e+06	832680	745288	750309	2.71177e+06	2.11041e+06	2.16615e+06	959889	876109	1.01688e+06	846982	787006	685916	1.48517e+06	1.60409e+06	1.45194e+06	1.64498e+06	C02989	ko00270,ko01100
MWSslk126	255.1	121.03	254.094	C16H14O3	[M+H]+	2'-Hydroxy-2-methoxychalcone	Flavonoids	Chalcones	42220-77-9	3	50713.2	39352.8	147670	683472	778238	443764	258409	340238	309761	53811.6	80618.4	40037.8	368063	456811	456184	225894	274763	262991	141738	154259	159667	162721	-	-
Sadp006908	415.14	177.06	414.132	C22H22O8	[M+H]+	3-P-Coumaroyl-1-Feruloylglycerol	Phenolic acids	Phenolic acids	-	1	1.33992e+07	8.30648e+06	8.82732e+06	2.67097e+07	1.46867e+07	1.19799e+07	2.16237e+07	2.54671e+07	1.46422e+07	9.24702e+06	5.73786e+06	6.39439e+06	5.5254e+06	4.10997e+07	2.97275e+07	1.71305e+07	1.00302e+07	1.9037e+07	4.36762e+07	4.53974e+07	5.02516e+07	4.67097e+07	-	-
pmb0801	346.11	184.06	345.106	C14H19NO9	[M+H]+	4-Pyridoxic acid-O-glucoside	Others	Vitamin	-	3	261010	173139	249950	240560	214670	466889	216606	260442	212665	378267	446365	155848	45758.4	155206	202363	45236.8	81683	228224	151265	166579	144946	151247	-	-
Lmyn006227	269.05	151	270.053	C15H10O5	[M-H]-	Galangin (3,5,7-Trihydroxyflavone)*	Flavonoids	Flavones	548-83-4	1	31779.8	27001.6	22268	17207.3	23338.8	13936.2	7430.32	11356	17832	43100	29488.8	32413.2	9367.44	13978.3	10882.1	18827.1	19163.2	33636.1	57459.3	56584.3	57888.5	64313.9	C10044	ko00941
MWS2027	129.03	69	128.022	C4H4N2O3	[M+H]+	Barbituric acid;Malonylurea;2,4,6-Pyrimidinetrione	Nucleotides and derivatives	Nucleotides and derivatives	67-52-7	3	1.49996e+06	762732	1.28091e+06	2.0966e+06	2.13378e+06	1.28344e+06	2.5625e+06	1.86137e+06	1.5798e+06	647231	883603	717281	1.23568e+06	1.55234e+06	1.16241e+06	2.77585e+06	2.2359e+06	2.96002e+06	980701	1.10373e+06	971116	1.04176e+06	C00813	ko00240,ko01100
pmb1912	474.17	327.12	473.166	C20H23N7O7	[M+H]+	10-Formyltetrahydrofolic Acid	Alkaloids	Alkaloids	2800-34-2	1	32035007	3.56245e+07	3.54578e+07	4.76429e+07	4.64543e+07	34932028	3.89427e+07	3.05501e+07	3.19526e+07	31845493	3.31101e+07	3.28429e+07	4.11786e+07	3.1178e+07	3.59851e+07	3.86416e+07	3.19696e+07	3.94161e+07	3.25633e+07	3.0679e+07	3.22222e+07	2.84795e+07	C00234	ko00670,ko00970,ko01100,ko01200,ko01240
MA10002917	183	109.02	184.012	C6H4N2O5	[M-H]-	2,4-Dinitrophenol	Phenolic acids	Phenolic acids	51-28-5	1	90841.8	99844.7	94729	86377.2	72449.9	53345.6	72921	58832.2	51003.6	82365	89622.6	87033.8	63162.8	52765.2	65381.4	52046.3	55246.8	58908.1	73252.5	70867.6	65289.9	75156.9	C02496	-
mws2125	166.98	78.96	167.982	C3H5O6P	[M-H]-	Phosphoenolpyruvate	Organic acids	Organic acids	138-08-9	3	913306	853626	677096	321069	277215	422055	429674	314023	425416	648358	1.14194e+06	830390	318181	292325	256150	225199	239724	251638	614426	680680	686910	618146	C00074	ko00010,ko00020,ko00400,ko00440,ko00620,ko00710,ko00999,ko01100,ko01110,ko01200,ko01230,ko01240
pme3351	144.07	126.06	145.074	C6H11NO3	[M-H]-	Allysine(6-Oxo DL-Norleucine)	Amino acids and derivatives	Amino acids and derivatives	1962-83-0	3	453253	458953	442154	299126	333492	285715	241319	239022	232920	527981	456139	424050	292504	217229	259499	212412	164690	165363	282994	260785	295777	298418	C04076	ko00300,ko00310,ko00960,ko01100,ko01110,ko01230
HX1348	133.05	69.03	132.042	C5H8O4	[M+H]+	2-hydroxymethyl-D-ribono-γ-lactone	Others	Others	-	3	134974	169226	128309	130762	134532	110348	92207.4	78110.9	104884	244122	110005	190769	103583	132123	99436.9	116475	87189.6	99449.1	115113	113738	100800	106940	-	-
Wbmn011269	377.23	295.23	378.241	C22H34O5	[M-H]-	Vitexilactone	Terpenoids	Ditepenoids	61263-49-8	1	1.04624e+07	1.07389e+07	1.0181e+07	6.36571e+06	6.34835e+06	4.72944e+06	2.27054e+06	2.4966e+06	2.29075e+06	1.15042e+07	1.0764e+07	1.09404e+07	3.58587e+06	2.79984e+06	3.77664e+06	2.03908e+06	1.84271e+06	2.1088e+06	5.09714e+06	5.33791e+06	5.82664e+06	5.69421e+06	-	-
Lmyn005812	675.36	397.14	676.367	C33H56O14	[M-H]-	Gingerglycolipid A	Lipids	Glycerol ester	145937-22-0	1	5.35687e+06	5.60119e+06	3.35183e+06	1.73203e+06	1.6646e+06	1.97725e+06	667814	659737	716951	3.33181e+06	4.53757e+06	3.59958e+06	1.23957e+06	1.2961e+06	1.5701e+06	667222	558583	647994	2.65837e+06	2.29597e+06	2.43765e+06	2.49531e+06	-	-
mws1033	303.09	153.02	302.079	C16H14O6	[M+H]+	Homoeriodictyol	Flavonoids	Flavanones	446-71-9	3	64777.5	41795.7	59316	107061	79441.3	127523	31738.6	28480	30242.4	34724.2	35436.4	65150.4	80568	70168.3	92457.5	28949.1	30224.9	47742.7	49235.1	45132.6	44260.3	49941.8	C09756	ko00941
pme0014	148.06	84.04	147.053	C5H9NO4	[M+H]+	L-Glutamic acid	Amino acids and derivatives	Amino acids and derivatives	56-86-0	1	2.5709e+06	2.52837e+06	2.55808e+06	2.83148e+06	2.44669e+06	3.37462e+06	606549	1.96961e+06	1.82926e+06	2.57652e+06	2.77166e+06	2.59427e+06	2.30231e+06	960775	3.28899e+06	671344	720777	1.62805e+06	2.4559e+06	2.83804e+06	2.59786e+06	2.58805e+06	C00025	ko00220,ko00250,ko00330,ko00340,ko00430,ko00470,ko00480,ko00630,ko00650,ko00660,ko00860,ko00910,ko00970,ko01100,ko01110,ko01200,ko01210,ko01230,ko01240,ko02010
mws1164	179.06	59.01	180.063	C6H12O6	[M-H]-	D-Fructose*	Others	Saccharides	57-48-7	3	8.19819e+06	7.47402e+06	6.45281e+06	3.9525e+06	5.10838e+06	2.99816e+06	2.02268e+06	2.62957e+06	1.84353e+06	6.96912e+06	6.67037e+06	7.30691e+06	2.17168e+06	2.62176e+06	4691410	2.14691e+06	2.25736e+06	1.5985e+06	4.13931e+06	4.41709e+06	4.5592e+06	4.79256e+06	C05003	-
mws4170	179.06	59.01	180.063	C6H12O6	[M-H]-	D-Glucose*	Others	Saccharides	50-99-7	3	8.19819e+06	7.47402e+06	6.45281e+06	3.9525e+06	5.10838e+06	2.99816e+06	2.02268e+06	2.62957e+06	1.84353e+06	6.96912e+06	6.67037e+06	7.30691e+06	2.17168e+06	2.62176e+06	4691410	2.14691e+06	2.25736e+06	1.5985e+06	4.13931e+06	4.41709e+06	4.5592e+06	4.79256e+06	C00031	ko00010,ko00030,ko00052,ko00500,ko00520,ko01100,ko01110,ko02010
mws0567	146.09	87.04	145.085	C5H11N3O2	[M+H]+	4-Guanidinobutyric acid	Organic acids	Organic acids	463-00-3	1	1.62116e+07	1.57157e+07	1.69028e+07	2.80959e+07	2.79562e+07	2.29126e+07	1.49766e+07	1.94939e+07	1.43244e+07	1.40917e+07	14482860	1.39107e+07	1.91815e+07	2.04354e+07	2.15527e+07	1.70198e+07	1.70054e+07	1.7051e+07	1.66456e+07	1.61966e+07	1.8429e+07	1.6341e+07	C01035	ko00330,ko01100
Xmyp005599	611.16	287.06	610.153	C27H30O16	[M+H]+	Kaempferol-3-O-galactoside-4'-O-glucoside	Flavonoids	Flavonols	-	3	102343	111975	127623	1515005	1.23162e+06	2.25568e+06	2.47147e+06	4.55795e+06	3.56845e+06	117991	78273.8	95129.9	2.555e+06	3.0766e+06	3.21503e+06	1.83827e+06	2.99842e+06	967967	550514	538132	597118	517438	-	-
pme2527	133.1	116.07	132.09	C5H12N2O2	[M+H]+	L-Ornithine	Amino acids and derivatives	Amino acids and derivatives	70-26-8	3	541187	503588	385678	140000	174252	164043	183281	258086	200914	771838	704355	525507	219080	159771	139464	176391	154959	198777	278478	281153	252211	251140	C00077	ko00220,ko00330,ko00470,ko00480,ko01100,ko01110,ko01210,ko01230,ko02010
Lmlp001118	448.2	286.15	447.189	C23H29NO8	[M+H]+	3'-Glucosyl-6,7-dihydroxy-N-methyl-benzyltetrahydroisoquinoline	Alkaloids	Isoquinoline alkaloids	-	3	340837	299297	503933	341190	319083	415936	445412	607297	481097	263250	226888	307694	370089	359803	492929	271641	33340	475349	304626	272956	297307	269158	-	-
mws1557	479.16	121.03	480.163	C23H28O11	[M-H]-	Paeoniflorin	Terpenoids	Monoterpenoids	23180-57-6	3	36216.3	40005	45065.3	23340	37151.1	8627.83	22541.3	15289.9	13707.5	46670	35005	39962.3	32479	12322.8	23139.7	26670	32555.8	19411.6	25865.4	26670	23340	26670	C09959	-
Zmbp002538	205.1	146.06	204.09	C11H12N2O2	[M+H]+	1-Methoxy-indole-3-acetamide	Alkaloids	Plumerane	-	1	1.85239e+06	1.34314e+06	1.11515e+06	2.12012e+06	2.51427e+06	2.73482e+06	1.43709e+06	1.28245e+06	668752	2.67456e+06	2.55226e+06	3.22755e+06	2.55298e+06	2.18221e+06	2.62907e+06	1.76569e+06	1.03866e+06	1.09218e+06	2.62037e+06	2.56901e+06	2.91462e+06	2.57758e+06	-	-
pmb0962	235.17	118.09	234.158	C10H22N2O4	[M+H]+	L-Lysine-Butanoic Acid	Amino acids and derivatives	Amino acids and derivatives	80407-71-2	3	1.04419e+07	1.28549e+07	1.76571e+07	2.08801e+07	2.36439e+07	8979872	2.3376e+07	1.87148e+07	2.27187e+07	7.51165e+06	1.22443e+07	5.98009e+06	1.86714e+07	15566982	1.49517e+07	2.2251e+07	2.0094e+07	3.17779e+07	1.7623e+07	1.6643e+07	1.57814e+07	1.81586e+07	-	-
Zadn009075	311.22	223.17	312.23	C18H32O4	[M-H]-	Hydroperoxylinoleic acid	Lipids	Free fatty acids	34444-18-3	2	1.85327e+06	1.95174e+06	1.39397e+06	352094	379762	316098	236587	303587	433434	1.17915e+06	1.3803e+06	1.188e+06	342018	171955	235203	239429	179135	399536	619457	535822	570832	558441	-	-
Lmdn001501	373.11	123.05	374.121	C16H22O10	[M-H]-	Gardoside*	Terpenoids	Monoterpenoids	54835-76-6	2	56371.5	34986.7	91523.8	225557	306531	88670	187298	186626	190433	53760.3	49455.4	34917.2	145233	138429	103837	195439	193876	207044	102903	114340	117404	118061	C16963	-
Zbzp007397	181.12	135.12	180.115	C11H16O2	[M+H]+	5,6,7,7a-tetrahydro-4,4,7a-trimethyl-2(4H)-benzofuranone	Others	Others	15356-74-8	1	119808	100633	126851	51643.4	46968.9	49750.9	37149.4	20971.6	31358.4	126101	114783	103628	48027.8	38674.4	40881.4	21836	16422.2	34531.8	62941.1	56376	63938.8	64931	-	-
pmb2936	591.17	367.2	592.179	C28H32O14	[M-H]-	Disinapoyl glucoside	Phenolic acids	Phenolic acids	-	2	2.12045e+06	1.32614e+06	1.16368e+06	3.0507e+06	2.87865e+06	2.49644e+06	3.31315e+06	2.89422e+06	2.82139e+06	1.41898e+06	1.09985e+06	888280	5093705	2.23158e+06	3.19514e+06	4.16746e+06	3.04901e+06	5.3772e+06	1.4864e+06	1.47016e+06	1.38627e+06	1.29538e+06	-	-
pmp000239	595.13	505.09	594.122	C26H26O16	[M+H]+	Luteolin-6-C-(5''-glucuronyl)xyloside	Flavonoids	Flavones	-	3	175005	48340	183340	397598	482497	291235	285331	244877	323375	108340	67777.8	74907.2	337401	256763	252438	451789	272214	483633	257631	243686	240120	221194	-	-
MWS1926	132.1	86.1	131.095	C6H13NO2	[M+H]+	DL-Leucine*	Amino acids and derivatives	Amino acids and derivatives	328-39-2	1	1.09629e+07	9.14608e+06	8.68158e+06	4.51109e+06	5.14496e+06	4.99099e+06	3.30005e+06	3.03783e+06	2.48329e+06	1.79189e+07	1.6981e+07	1.59951e+07	3.62104e+06	3.72381e+06	3.66249e+06	4.66929e+06	4.18799e+06	3.80816e+06	8.23292e+06	8.3266e+06	8.07375e+06	9.24979e+06	-	-
pmp001073	168.1	150.09	167.095	C9H13NO2	[M+H]+	Synephrine; 4-[1-Hydroxy-2-(methylamino)ethyl]phenol	Alkaloids	Phenolamine	94-07-5	3	791609	679790	667757	716157	720522	840270	687895	544988	649487	573949	570092	644561	733582	831272	789645	665105	571323	610120	644305	645785	651042	730553	C04548	-
Hmcn000192	209.07	59.01	210.074	C7H14O7	[M-H]-	Sedoheptulose	Others	Saccharides	3019-74-7	2	1.5202e+06	1.26023e+06	1.40673e+06	1.91423e+06	2.1306e+06	1.93243e+06	1.83761e+06	1.99341e+06	1.86124e+06	1.80139e+06	1.98204e+06	1.45071e+06	2.05818e+06	1.72077e+06	1.71993e+06	1.72157e+06	2.03491e+06	2.02662e+06	1.20917e+06	1.25977e+06	1.40088e+06	1.29169e+06	C02076	ko00710,ko01100
mws0444	152.04	108.05	153.043	C7H7NO3	[M-H]-	3-Aminosalicylic acid	Phenolic acids	Phenolic acids	570-23-0	3	229009	185503	236849	342059	575366	74939.9	85086.8	120249	73040.8	45286.9	34522.6	64133.5	54125.3	33430.8	16403.2	36670	26193.8	29328.6	187057	170047	163288	164990	-	-
Lmyn002403	313.09	101.02	314.1	C14H18O8	[M-H]-	Mandelic acid-β-glucoside	Organic acids	Organic acids	-	1	2.50732e+06	3.44807e+06	3.07139e+06	920514	1.29312e+06	873132	525853	464786	500221	3.20679e+06	2.51622e+06	3.40571e+06	944884	831673	713596	653863	603523	556289	2.21273e+06	1.99365e+06	2.09075e+06	2.30519e+06	-	-
Lalp013087	391.28	149.02	390.277	C24H38O4	[M+H]+	Bis(2-ethyl-hexyl)-phthalate	Phenolic acids	Phenolic acids	-	1	2.54746e+06	2.82046e+06	3.06058e+06	2.64522e+06	2.57564e+06	2.77985e+06	2.59127e+06	2.48041e+06	2.53034e+06	2.67285e+06	3.23211e+06	2.96152e+06	2.5606e+06	3.13132e+06	2.54496e+06	2.86024e+06	2.81184e+06	2.63462e+06	1.64657e+06	1.69389e+06	1.87949e+06	1.84151e+06	-	-
Lmhp009349	502.29	361.27	501.286	C25H44NO7P	[M+H]+	LysoPE 20:4(2n isomer)*	Lipids	LPE	-	2	105081	113845	81342.9	45064.7	40512.3	63333.3	31374.2	32525.1	31977.7	88965.4	78277.8	81868.6	49041.1	42078.6	43439.7	23528.7	27179.7	24052	56359	62101.2	58520.8	65121.2	-	-
Hmmp001310	188.07	118.07	187.063	C11H9NO2	[M+H]+	3-Indoleacrylic acid*	Alkaloids	Plumerane	1204-06-4	1	4.0884e+07	3.79196e+07	3.18176e+07	4.41332e+07	4.43679e+07	9.48086e+06	2.88955e+07	6.24134e+06	2.95878e+06	5.39427e+07	5.12868e+07	5.85341e+07	5.33559e+07	44725056	9.31996e+06	3.97591e+07	3.96146e+06	3.11151e+07	5.44694e+07	4.85181e+07	5.11992e+07	5.60535e+07	C21283	-
Lahp001956	188.07	118.07	187.063	C11H9O2N	[M+H]+	Pyran[3,4-b]indole-2-ketone	Alkaloids	Plumerane	-	3	4.0884e+07	3.79196e+07	3.18176e+07	4.41332e+07	4.43679e+07	9.48086e+06	2.88955e+07	6.24134e+06	2.95878e+06	5.39427e+07	5.12868e+07	5.85341e+07	5.33559e+07	44725056	9.31996e+06	3.97591e+07	3.96146e+06	3.11151e+07	5.44694e+07	4.85181e+07	5.11992e+07	5.60535e+07	-	-
Zmcp102206	381.2	299.2	382.214	C24H30O4	[M-H]-	(Z)-3,8-Dihydro 6,6·;7,3'a-diligustilide	Others	Others	-	1	466787	548660	443694	234070	183675	209208	190444	152161	60027.8	515285	437833	476254	85614.5	34092.6	206670	159354	78366.3	152103	255500	239098	235117	270033	-	-
Lacp001431	268.15	136.06	267.147	C14H21NO4	[M+H]+	N-(3-hydroxy-4-methoxyphenethyl)-4-hydroxybutanamide	Alkaloids	Phenolamine	-	3	3.54247e+07	3.58053e+07	2.91877e+07	1.72457e+07	1.59924e+07	2.28128e+07	1.34578e+07	1.4946e+07	1.72251e+07	3.19519e+07	3.57328e+07	3.565e+07	2.10462e+07	1.97534e+07	2.32918e+07	1.19725e+07	1.30647e+07	1.1658e+07	2.06695e+07	2.35807e+07	2.13557e+07	2.06496e+07	-	-
MWSN0062	447.09	285.04	448.101	C21H20O11	[M-H]-	Luteolin-7-O-glucoside (Cynaroside)*	Flavonoids	Flavones	5373-11-5	2	499473	538340	93340	4241795	2728775	2.60846e+06	685005	601670	551670	145005	43420.3	476670	3935395	2.25307e+06	4747065	518340	381670	313340	1023340	1046670	926670	1078340	C03951	ko00944
Zmhn005413	335.04	183.03	336.048	C15H12O9	[M-H]-	p-Dimeric galloyl methyl ester	Phenolic acids	Phenolic acids	-	3	200163	266907	268071	277815	203699	250857	182044	215430	187052	268067	286555	255436	220773	253118	209551	214931	187066	191899	202489	236639	217232	222501	-	-
mws1292	565.16	409.09	564.148	C26H28O14	[M+H]+	Isoschaftoside	Flavonoids	Flavones	52012-29-0	1	1.72001e+06	923289	1.48689e+06	9.5935e+06	1.18417e+07	8165590	1.13964e+07	1.46935e+07	1.62027e+07	2.11701e+06	1.71839e+06	2.81513e+06	1.22796e+07	8505195	7272505	1.66925e+07	1.54207e+07	1.67938e+07	6.89527e+06	7.38661e+06	7.37996e+06	8.0603e+06	-	-
Hmbn005951	383.12	163.04	384.121	C21H20O7	[M-H]-	1,3-O-Di-p-Coumaroylglycerol	Phenolic acids	Phenolic acids	-	1	1.06027e+06	474821	591376	2.49292e+06	976166	877913	3.77962e+06	7.63544e+06	2.68184e+06	858662	408934	408083	784174	5.84195e+06	5.05442e+06	2.04686e+06	2.90131e+06	3.16015e+06	1.22279e+07	1.04512e+07	1.16183e+07	1.13784e+07	-	-
mws0629	281.11	166.09	280.106	C13H16N2O5	[M+H]+	L-Aspartyl-L-Phenylalanine	Amino acids and derivatives	Amino acids and derivatives	13433-09-5	3	1.02057e+06	935080	952468	592333	854488	539975	462819	181116	449682	898420	1.2079e+06	1.00875e+06	618694	335632	489425	346434	581990	285005	647991	616690	556334	629026	-	-
Zmtn001661	315.11	153.02	316.116	C14H20O8	[M-H]-	Vanilloloside	Phenolic acids	Phenolic acids	74950-96-2	2	1.31756e+06	1.39579e+06	1.55815e+06	1.14849e+06	1.32612e+06	705135	659332	541790	648661	1.61073e+06	1.32788e+06	1.74911e+06	895313	693581	705363	643267	497964	734080	1.66136e+06	1.42058e+06	1.56853e+06	1.5881e+06	-	-
mws0884	328.05	134.05	329.053	C10H12N5O6P	[M-H]-	Cyclic 3',5'-Adenylic acid	Nucleotides and derivatives	Nucleotides and derivatives	60-92-4	1	745650	659029	1.068e+06	2.60271e+06	1.82274e+06	4.59121e+06	2.24613e+06	2.53999e+06	2.48943e+06	645828	779299	736021	3.43268e+06	4.32801e+06	4.44137e+06	1.33188e+06	1.6581e+06	1.93574e+06	1.78725e+06	1.69722e+06	1.67932e+06	1.52632e+06	C00575	ko00230,ko01100
Ylgn010606	299.2	299.21	300.209	C20H28O2	[M-H]-	triptonoterpene	Terpenoids	Ditepenoids	-	2	22942.6	27901.4	16246.4	9696.58	12800.9	17962.1	14043.7	7978.27	12947.7	26269.4	36433.5	27013.2	31598.8	22752.7	27543.4	10781.5	12638.6	13661.6	20717.9	20747.7	20600.3	23464.8	-	-
pma3649	132.07	86.06	131.058	C5H9NO3	[M+H]+	5-Aminolevulinic Acid*	Alkaloids	Alkaloids	106-60-5	2	1.07127e+07	9.58111e+06	8.78987e+06	4.39212e+06	4.91814e+06	5.0031e+06	3.22371e+06	2.89638e+06	2.49233e+06	1.69316e+07	1.59575e+07	1.54843e+07	3.4808e+06	3.4179e+06	3.70833e+06	4.4662e+06	4.3308e+06	3.15211e+06	8.03703e+06	6.99778e+06	7.77785e+06	8.08865e+06	C00430	ko00260,ko00860,ko01100,ko01110,ko01240,ko02010
Zmgp004297	281.15	107.05	280.146	C19H20O2	[M+H]+	1-phenyl-7-(4-hydroxyphenyl)-4-ene-3-heptanone	Others	Ketone compounds	-	3	422989	368339	422650	501202	304890	310419	366705	402715	279845	286065	342986	339510	390943	240351	346571	417562	459125	384022	172512	166434	192474	171552	-	-
Zmyn005209	241.22	225.02	242.225	C15H30O2	[M-H]-	12-Methyltetradecanoic Acid	Lipids	Free fatty acids	5502-94-3	1	138028	116022	115923	178603	121716	148106	162651	168590	138635	130873	166601	213261	149746	223531	187533	199920	153647	141142	783455	709289	731619	819016	C16665	-
pma6455	229.01	96.97	230.019	C5H11O8P	[M-H]-	Ribulose-5-phosphate	Others	Saccharides	4151-19-3	3	215291	294245	214256	95246.4	156623	122136	117140	91496.2	142035	261634	304975	211462	118426	122600	138784	73312.9	48052.4	90600.7	272326	240012	277525	255008	C00199	ko00030,ko00040,ko00710,ko00740,ko01100,ko01110,ko01200,ko01230,ko01240,ko01250
mws0982	126.1	68.05	125.095	C6H11N3	[M+H]+	1-Methylhistamine	Alkaloids	Alkaloids	501-75-7	3	60842.5	81256.6	44786.7	105041	48848.4	51874.2	53375.7	88530.5	68479.2	46232.8	85954.7	80319.9	69635.1	56135.2	53360.1	64044.9	77167.8	91385	95958.6	94596.2	85765	84498.3	C05127	ko00340,ko01100
Wcdp004275	230.25	57.07	229.241	C14H31NO	[M+H]+	Lauramine oxide	Others	Others	1643-20-5	1	126541	117467	104921	89045.9	87901.5	83584.5	82759.1	80810	86519.8	109800	75954.7	101616	93187.2	94115.5	118874	105432	97948.7	75241.8	102992	100230	115725	103179	-	-
pme0295	146.08	86.06	145.074	C6H11NO3	[M+H]+	4-Acetamidobutyric acid	Organic acids	Organic acids	3025-96-5	3	841607	992691	1.09762e+06	1.5334e+06	1.90388e+06	1.78086e+06	1.8263e+06	1.6537e+06	1.6425e+06	947538	970090	997840	1.87245e+06	1.96387e+06	1.61558e+06	1.73513e+06	1.526e+06	1.74445e+06	1.05625e+06	1.07695e+06	1.04245e+06	1.19953e+06	C02946	ko00330,ko01100
MWSmce607	120.07	56.05	119.058	C4H9NO3	[M+H]+	DL-Threonine	Amino acids and derivatives	Amino acids and derivatives	80-68-2	3	6.31832e+06	6.00409e+06	5.60765e+06	3.84871e+06	3.15648e+06	6.78683e+06	921177	3.2395e+06	2.83812e+06	8.80078e+06	8.07634e+06	8.05362e+06	4.72664e+06	2078340	6.64795e+06	2.85463e+06	1.49383e+06	2.06029e+06	5.47339e+06	6.22161e+06	6.23968e+06	6.33397e+06	-	-
Wbjp001169	221.09	130.06	220.085	C11H12N2O3	[M+H]+	o-Carboxy-5-hydroxytryptamine	Alkaloids	Alkaloids	-	2	791511	780971	835209	913727	1.12827e+06	913129	789830	804258	830116	921142	881161	849387	1.04103e+06	886035	1.01775e+06	1.01607e+06	835110	894221	820042	955966	854968	890798	-	-
Zmyn000108	209.03	85.03	210.038	C6H10O8	[M-H]-	D-Saccharic acid	Others	Saccharides	87-73-0	1	2.83149e+06	2.20785e+06	2.70807e+06	3.80656e+06	4.40469e+06	3.80884e+06	4.14032e+06	4.4425e+06	3.76608e+06	7.36603e+06	3.98106e+06	5.90937e+06	4.75505e+06	3.67484e+06	3.83196e+06	4.21904e+06	4.23395e+06	4.31108e+06	2.13087e+06	2.50229e+06	2.29835e+06	2.34762e+06	C00818	ko00053,ko01100
ZBN0179	593.15	285.04	594.158	C27H30O15	[M-H]-	Kaempferol-3-O-rhamnosyl(1→2)glucoside	Flavonoids	Flavonols	-	3	146072	46057.1	23058.9	9	9	9	9	9	9	9	9	9	9	9	9	9	9	9	3.56864e+06	3.08801e+06	3.29915e+06	3.52731e+06	-	-
MWS04559g	182.08	136.08	181.074	C9H11NO3	[M+H]+	3-Hydroxy-L-phenylalanine*	Amino acids and derivatives	Amino acids and derivatives	587-33-7	1	2.99939e+06	2.81479e+06	2.56451e+06	2.53114e+06	2.65812e+06	3.68997e+06	1.35781e+06	1.44061e+06	1.34902e+06	2.29331e+06	2.66952e+06	2.41872e+06	2.17826e+06	2.27072e+06	2.48998e+06	1.19728e+06	1.22242e+06	1.03062e+06	2.39662e+06	2.35257e+06	2.3149e+06	2.67018e+06	-	-
mws2184	207.07	135.04	208.074	C11H12O4	[M-H]-	Ethyl caffeate	Phenolic acids	Phenolic acids	102-37-4	3	79754.9	41911.3	82824.7	55292.2	57980.6	47750.1	82338	111353	114082	49362.5	67789.6	80757	104747	97522.4	131413	63994.5	74057.1	54675.1	58501.5	53416.5	60375.8	52796.3	-	-
Wbtn007603	299.06	284.03	300.063	C16H12O6	[M-H]-	9,11-dimethoxy-2h-[1,3]dioxolo[4,5-b]xanthen-10-one*	Flavonoids	Other Flavonoids	-	1	314590	323109	436457	2.40213e+06	2.47302e+06	2.66826e+06	1.60038e+06	1.50523e+06	1.45593e+06	278650	341885	392269	2.62225e+06	2.43572e+06	2.62356e+06	1.82158e+06	1.55708e+06	1.82479e+06	1.12846e+06	958235	1.05303e+06	1.04498e+06	-	-
ZBN0231	593.15	413.09	594.158	C27H30O15	[M-H]-	Vitexin-2''-O-glucoside*	Flavonoids	Flavones	61360-94-9	3	197634	197631	77209.5	148251	234307	252887	140417	88376.7	227719	66802.4	129915	86213.8	282973	122132	26565.4	188695	104868	262041	1.0862e+06	1.27549e+06	1.21141e+06	1.21978e+06	C04024	ko00944
pmb2507	213.02	96.97	214.024	C5H11O7P	[M-H]-	2-Deoxyribose-1-phosphate*	Nucleotides and derivatives	Nucleotides and derivatives	17210-42-3	3	1.6575e+07	9.39981e+06	1.21689e+07	1.50118e+07	1.64762e+07	2.0708e+07	1.46612e+07	1.32741e+07	1.65444e+07	1.13827e+07	1.05252e+07	1.55066e+07	1.72627e+07	2.53099e+07	2.5544e+07	8.88731e+06	1.14307e+07	1.24546e+07	1.41511e+07	1.42285e+07	1.58315e+07	1.35889e+07	C00672	ko00030,ko00240,ko01100
MWSmce338	146.08	70.06	145.074	C6H11NO3	[M+H]+	N-Hydroxypipecolic acid	Alkaloids	Piperidine alkaloids	115819-92-6	3	142255	157615	174311	169230	223355	178136	133483	164370	163195	192050	177451	195330	175446	227482	232356	212810	196263	127437	171315	162380	176082	151026	-	-
Wagp000980	376.16	121.06	375.153	C16H25NO9	[M+H]+	2-[(4-hydroxyphenethyl)amino]ethane-1,1,2-triol O-Glucoside	Alkaloids	Alkaloids	-	2	244332	228487	225492	157351	146189	105348	20601	25052.6	39246.1	130154	142488	174336	92194.8	74958.4	79151.7	17379.8	26384.2	16490.9	91153.6	78442.1	88148.9	90067.6	-	-
Wcdp010180	261.22	121.1	260.214	C18H28O	[M+H]+	Parinaraldehyde	Lipids	Free fatty acids	148408-16-6	2	129696	153548	168066	80533.9	78488	85309.1	52404.3	52037.3	38136	127668	111851	115417	39315.5	57109.7	49912.6	47801.3	52221.8	46556.7	79204.5	79104.8	90880.2	85032.3	-	-
pmn001606	309.28	309.28	310.287	C20H38O2	[M-H]-	Eicosenoic acid	Lipids	Free fatty acids	26764-41-0	3	2.51952e+07	2.93143e+07	2.79474e+07	2.65504e+07	2.79663e+07	2.44251e+07	2.82473e+07	2.04477e+07	2.29738e+07	2.46509e+07	2.23454e+07	2.73616e+07	2.98901e+07	2.37154e+07	2.71756e+07	2.8592e+07	2.69072e+07	2.23104e+07	2.322e+07	2.25342e+07	2.60005e+07	2.28529e+07	C16526	ko01040
Lmyn006011	677.38	397.13	678.383	C33H58O14	[M-H]-	Gingerglycolipid B	Lipids	Glycerol ester	88168-90-5	1	3.92833e+06	3.91247e+06	3.00161e+06	3.7057e+06	3.24345e+06	4.68683e+06	3.68114e+06	4.08486e+06	3.65433e+06	3.43524e+06	3.8851e+06	3.81948e+06	3.02692e+06	3.92305e+06	4.18043e+06	3.68112e+06	3.22615e+06	3.82862e+06	4.37435e+06	4.04934e+06	3.77544e+06	3.83075e+06	-	-
pmp001284	331.28	313.27	330.277	C19H38O4	[M+H]+	Monopalmitin*	Lipids	Glycerol ester	542-44-9	1	292725	275950	281472	207642	207166	201991	120105	129619	154686	253889	253744	228076	167182	178884	158597	146206	138324	138753	193556	213464	188748	183064	-	-
Wcsn010496	277.22	233.23	278.225	C18H30O2	[M-H]-	6,10,14-Trimethylpentadeca-5,9-Diene-2,13-Dione	Others	Others	-	1	1.10562e+06	976514	956080	721509	711755	720720	287312	294519	294067	962716	1.03469e+06	915665	490830	529724	515685	293528	313559	282381	791865	683181	713878	771239	-	-
ZBN0228	567.15	329.07	568.158	C29H28O12	[M-H]-	Tricin-4'-O-[β-guaiacyl-(9''-O-acetyl)glycerol]ether	Flavonoids	Flavones	-	3	1415.89	2301.22	9572.9	136266	43185.8	110825	32804.9	31040.7	98485.7	51054.3	59593.5	247017	36499.2	19519.4	21419	139059	68877.7	90195.1	42099.5	43315.1	38971.9	45952.2	-	-
Lmgn000160	131.05	70.03	132.054	C4H8N2O3	[M-H]-	3-Ureidopropionic Acid	Organic acids	Organic acids	462-88-4	1	665528	725638	862585	635784	436486	597985	371804	394112	390397	583730	640740	376863	462274	280094	409823	586827	415183	305502	508477	469631	552127	529198	C02642	ko00240,ko00410,ko00770,ko01100
Walp009488	418.39	356.35	417.382	C24H51NO4	[M+H]+	2-aminotetracoSane-1,6,7,23-tetraol	Lipids	Sphingolipids	-	3	59534.9	63628.8	49282.3	53515.4	49457.5	58242.5	68224.2	40992.4	42223.3	57151.5	59220.3	63271.8	60812.4	61128.5	65152.3	69070	52671.4	53938.7	93590.8	97672	109526	98773.3	-	-
mws0639	153.02	109.03	154.027	C7H6O4	[M-H]-	2,3-Dihydroxybenzoic Acid*	Phenolic acids	Phenolic acids	303-38-8	2	1.00294e+06	1.13303e+06	645444	594888	705708	814083	466005	383302	398031	623222	527183	858570	718298	630442	855904	469582	350691	367655	762168	687669	761231	667928	C00196	ko01110
mws0180	153.02	109.03	154.027	C7H6O4	[M-H]-	2,5-Dihydroxybenzoic acid; Gentisic Acid*	Phenolic acids	Phenolic acids	490-79-9	2	1.00294e+06	1.13303e+06	645444	594888	705708	814083	466005	383302	398031	623222	527183	858570	718298	630442	855904	469582	350691	367655	762168	687669	761231	667928	C00628	ko00350,ko01100
mws0183	153.02	109.03	154.027	C7H6O4	[M-H]-	3,4-Dihydroxybenzoic acid (Protocatechuic acid)*	Phenolic acids	Phenolic acids	99-50-3	2	1.00294e+06	1.13303e+06	645444	594888	705708	814083	466005	383302	398031	623222	527183	858570	718298	630442	855904	469582	350691	367655	762168	687669	761231	667928	C00230	ko00400,ko01100,ko01110
Zmjn005011	777.23	601.18	778.232	C36H42O19	[M-H]-	1-Feruloyl-3-p-coumaroyl-2',6'-diacetylsucrose	Phenolic acids	Phenolic acids	-	3	50798.8	47109.7	33645.8	48041.2	44371.5	49236.5	43018.8	83846.3	45223.9	50472	43517	41640	46024.1	55234.9	43972.5	36906.3	67108	56320.8	39758.3	39425	39866	45280.2	-	-
pmf0293	269.29	209.23	270.292	C18H38O	[M-H]-	1-Octadecanol	Lipids	Free fatty acids	112-92-5	3	7249.31	7647.96	7387.96	8187.85	3336.06	14291.3	10018.6	7258.69	9548.67	6867.04	7434.43	6663.76	7993.64	7775.26	8283.46	9058.51	12641.9	7295.23	7978.36	7115.61	7712.33	8386.19	-	-
Wmhp000012	389.14	209.03	390.153	C17H26O10	[M-H]-	Ajugoside	Terpenoids	Monoterpenoids	52916-96-8	2	100005	100005	95005	148340	205005	55005	118340	92613.8	106670	66670	85005	163340	85005	36670	53340	116670	115005	101670	103340	113340	98340	98340	-	-
MWS2426	332.13	203.08	333.132	C16H19N3O5	[M-H]-	Tryptophan glutamic acid	Amino acids and derivatives	Amino acids and derivatives	36099-95-3	3	42829	58340	29741.5	16670	34201.5	15269.6	11904.2	5957.21	10416.3	33429.2	56499.3	50485.9	16362.9	12775.6	21670	8726.72	21080.1	10414.1	20657.4	21215.9	18174.9	20838	-	-
MWSslk140	192.07	56.05	191.062	C7H13NO3S	[M+H]+	N-Acetyl-L-Methionine	Amino acids and derivatives	Amino acids and derivatives	65-82-7	3	762409	624162	558126	294256	380078	397782	233911	176547	298340	750183	787848	666513	282459	486670	553340	195297	256670	236693	470027	414625	406827	450167	C02712	-
pmb3079	300.05	96.97	301.056	C8H16NO9P	[M-H]-	N-Acetyl-D-glucosamine-1-phosphate	Others	Saccharides	6866-69-9	1	559140	827402	273340	196993	195844	257623	183546	117776	173259	506069	712052	534773	184354	187275	160728	94744.1	31840.3	111053	449260	511907	488643	444026	C04256	-
Zamn00402	179.06	59.01	180.063	C6H12O6	[M-H]-	sorbose*	Others	Saccharides	-	3	7.82785e+06	8.34922e+06	7.04279e+06	4.2101e+06	11816380	2.45694e+06	2.27e+06	2.85928e+06	4390920	6.61505e+06	6.81357e+06	7.4632e+06	2.36844e+06	3.787e+06	2.62641e+06	2.23948e+06	2.73775e+06	2.91242e+06	4.24759e+06	4.89217e+06	4.33577e+06	4.74642e+06	-	-
Zbsp003407	595.17	427.1	594.159	C27H30O15	[M+H]+	Apigenin-6,8-di-C-glucoside (Vicenin-2)	Flavonoids	Flavones	23666-13-9	3	8340	9	16766.9	198881	300101	271099	279855	544414	525544	10005	8340	24721.6	300739	259138	376918	315091	443379	320947	113227	103613	118873	121251	C10195	-
MWSmce349	282.28	114.09	281.272	C18H35NO	[M+H]+	Laurocapram	Alkaloids	Alkaloids	59227-89-3	3	1.00643e+07	9.78326e+06	7.9416e+06	1.05805e+07	9.18251e+06	1.07509e+07	1.22564e+07	9.23029e+06	9.45448e+06	1.078e+07	1.07273e+07	1.05211e+07	9.38938e+06	1.10745e+07	9.59395e+06	7.50353e+06	1.10655e+07	9.76064e+06	8.27472e+06	9.74066e+06	9.3361e+06	9.36274e+06	-	-
MWS0274	165.06	119.05	166.063	C9H10O3	[M-H]-	DL-3-Phenyllactic acid*	Organic acids	Organic acids	828-01-3	3	92514.3	73841.2	75705.8	41816.3	23787.9	44247.1	24854.5	53242.3	27301.9	150338	87533.3	112428	22484.7	77321.3	59577.3	35052.9	43489.9	37484	59599.6	57007.6	53827.9	50853.4	-	-
pma3724	369.12	177.05	368.111	C17H20O9	[M+H]+	1-O-Feruloylquinic acid	Phenolic acids	Phenolic acids	-	3	1.53862e+07	1.67531e+07	1.09945e+07	6.7987e+06	3.64672e+06	5.94215e+06	1.94378e+06	2483340	1.91787e+06	2.78307e+07	1.90231e+07	2.21913e+07	3.48955e+06	3.26482e+06	3.01723e+06	2.01589e+06	1.73957e+06	3.94725e+06	1.5692e+07	1.38611e+07	1.35905e+07	1.51273e+07	-	-
Lmyn007883	287.22	287.22	288.23	C16H32O4	[M-H]-	9,16-Dihydroxypalmitic acid	Lipids	Free fatty acids	38076-49-2	3	3.14681e+06	3.07388e+06	1.9589e+06	95816	110363	95597.9	76199.5	69264.9	61911.9	2.11591e+06	2.33677e+06	2.46598e+06	119018	121437	127841	61019.8	60634.7	53796.3	672139	605719	667079	717587	-	-
Lmzp004885	331.08	315.05	330.074	C17H14O7	[M+H]+	Tricin (5,7,4'-Trihydroxy-3',5'-dimethoxyflavone)	Flavonoids	Flavones	520-32-1	1	167654	107994	137854	338699	345118	372154	252231	176656	245909	96683.5	131782	246568	251224	215756	211453	231806	168426	518912	280426	313371	328270	323226	C10193	-
Wafn002874	515.14	323.08	516.148	C22H28O14	[M-H]-	4-O-(4'-O-alpha-D-Glucopyranosyl)caffeoylquinic acid	Phenolic acids	Phenolic acids	1401352-62-2	2	30873.2	21344.8	16460	13513.9	13591.5	26069.8	12592.5	15005	30005	16513.8	12587.4	26670	15005	3340	33340	7769.46	8693.79	8642.76	18340	16939.3	15493.3	17285.8	-	-
Lmhp008801	476.28	335.26	475.27	C23H42NO7P	[M+H]+	LysoPE 18:3	Lipids	LPE	-	1	1.91343e+07	2.05997e+07	1.53092e+07	6.83867e+06	7.73879e+06	7.07999e+06	3.8709e+06	4.40768e+06	3.83021e+06	1.96666e+07	1.57996e+07	1.70145e+07	5.97878e+06	5.94765e+06	6.5834e+06	3.29416e+06	2.94714e+06	3.45182e+06	1.03856e+07	1.14412e+07	1.20048e+07	1.21278e+07	-	-
Zbzn008048	293.18	221.15	294.183	C17H26O4	[M-H]-	Embelin	Quinones	Quinones	550-24-3	1	264869	288371	266143	270235	269398	282878	310847	241672	258825	273500	284244	277327	287119	257700	284733	284243	280610	274676	274137	233262	265754	264658	-	-
mws0470	117.02	73.03	118.027	C4H6O4	[M-H]-	Methylmalonic acid*	Organic acids	Organic acids	516-05-2	1	1.12367e+08	1.22204e+08	1.32204e+08	9.92393e+07	1.01962e+08	101716142	7.79715e+07	7.56188e+07	7.82288e+07	1.06069e+08	9.68045e+07	1.1114e+08	9.89815e+07	1.11372e+08	1.05798e+08	6.68432e+07	6.81707e+07	7.45674e+07	9.65451e+07	8.6131e+07	1.00916e+08	9.92183e+07	C02170	ko00240,ko00280,ko00640,ko01100
mws0192	117.02	73.03	118.027	C4H6O4	[M-H]-	Succinic acid*	Organic acids	Organic acids	110-15-6	1	1.12367e+08	1.22204e+08	1.32204e+08	9.92393e+07	1.01962e+08	101716142	7.79715e+07	7.56188e+07	7.82288e+07	1.06069e+08	9.68045e+07	1.1114e+08	9.89815e+07	1.11372e+08	1.05798e+08	6.68432e+07	6.81707e+07	7.45674e+07	9.65451e+07	8.6131e+07	1.00916e+08	9.92183e+07	C00042	ko00020,ko00190,ko00250,ko00310,ko00350,ko00360,ko00620,ko00630,ko00640,ko00650,ko00760,ko00920,ko01100,ko01110,ko01200
pme0170	217.13	158.08	216.122	C8H16N4O3	[M+H]+	N-Acetyl-L-Arginine	Amino acids and derivatives	Amino acids and derivatives	155-84-0	3	258652	305406	286279	177311	126521	285475	106913	124731	92512.2	289082	252384	222425	130521	123803	165331	76603.3	97272.7	78186.5	225797	195791	204903	224438	-	-
pmb2657	289.12	131.08	290.123	C10H18N4O6	[M-H]-	Argininosuccinic acid	Organic acids	Organic acids	2387-71-5	3	135555	97269	19249.4	75066.3	55294.5	80457.9	101037	62986.8	36707.3	59787.7	112223	77454.6	80916.7	85810	51724.9	52733.7	90317.4	35241.5	64753	66394.4	75659.8	69527.5	C03406	ko00220,ko00250,ko01100,ko01110,ko01230
mws0251	127.05	110.02	126.043	C5H6N2O2	[M+H]+	Thymine	Nucleotides and derivatives	Nucleotides and derivatives	65-71-4	1	303434	278496	268738	118215	141369	59698.4	48793.6	67404.2	89861.8	213247	241372	282995	86348.9	78026.4	71442.1	40182	45704.7	64681.6	145775	139919	163463	144442	C00178	ko00240,ko01100,ko01232
Lmhp008718	506.32	184.07	505.317	C25H48NO7P	[M+H]+	LysoPC 17:2	Lipids	LPC	-	1	357498	371450	444574	427497	447697	409537	264668	268233	224952	257595	303374	295280	334338	392269	403754	204978	220802	273695	367130	354335	411801	360783	-	-
pmp001270	494.32	184.07	493.317	C24H48NO7P	[M+H]+	LysoPC 16:1*	Lipids	LPC	76790-27-7	1	3.566e+06	3.30279e+06	3.27609e+06	4.17515e+06	4.27312e+06	3.55484e+06	1.95135e+06	1.96632e+06	2.03252e+06	2.73129e+06	2.96006e+06	3.01249e+06	2.96803e+06	3.811e+06	3.50207e+06	1.7988e+06	1.48617e+06	1.82898e+06	2.97397e+06	3.03734e+06	3.19497e+06	3.47103e+06	-	-
mws0120	258.11	104.11	257.103	C8H20NO6P	[M+H]+	Choline Alfoscerate	Lipids	PC	28319-77-9	1	1.69274e+07	1.41917e+07	1.59607e+07	1.15505e+07	1.05576e+07	1.02064e+07	1.32604e+07	1.34105e+07	1.48598e+07	1.78751e+07	2.16271e+07	1.76511e+07	1.15639e+07	1.20768e+07	1.32336e+07	9.32839e+06	1.00228e+07	8.93397e+06	1.16081e+07	1.30727e+07	1.24127e+07	1.36749e+07	C00670	ko00564,ko00565
Wcdp010864	256.26	88.08	255.256	C16H33NO	[M+H]+	Hexadecanamide	Alkaloids	Alkaloids	629-54-9	1	3.73782e+07	3.58286e+07	3.73899e+07	3.72529e+07	3.14046e+07	3.97964e+07	3.3013e+07	3.80199e+07	3.41924e+07	3.82894e+07	3.76919e+07	4.24348e+07	3.38741e+07	3.90578e+07	3.99202e+07	3.85188e+07	3.35352e+07	3.89996e+07	3.07383e+07	3.48509e+07	3.62364e+07	3.50674e+07	-	-
mws0214	181.07	71.01	182.079	C6H14O6	[M-H]-	D-Sorbitol	Others	Saccharides	50-70-4	3	96050.8	96050.8	97238.4	99151.6	117121	78702.6	65070.6	68151.2	63194.6	84896.8	109830	81799.7	71266.6	77464.5	65687.8	137570	71887.5	70028.5	76222.7	68749.7	74986.5	65691.5	C00794	ko00051,ko00052,ko01100,ko02010
Zazp002547	205.1	146.06	204.09	C11H12N2O2	[M+H]+	cyclo-(Gly-Phe)	Amino acids and derivatives	Amino acids and derivatives	10125-07-2	1	2.82981e+06	1.85824e+06	2.09874e+06	2.92224e+06	3.28089e+06	3.47094e+06	2.1937e+06	1.87775e+06	1566670	3.76178e+06	3.16967e+06	4.692e+06	3.35778e+06	3.16386e+06	3.20257e+06	2.36702e+06	2031670	1.87999e+06	3.46527e+06	3.59913e+06	4.07483e+06	3.7412e+06	-	-
Zbqn001255	130.09	88.04	131.095	C6H13NO2	[M-H]-	propyl-L-alanine	Amino acids and derivatives	Amino acids and derivatives	-	2	495103	367781	323297	73976.7	262506	316173	216670	416806	321857	130879	396003	402763	301371	364768	404416	323104	361330	348496	277210	254268	302264	280340	-	-
Lmhp010514	506.32	365.31	505.317	C25H48NO7P	[M+H]+	LysoPE 20:2(2n isomer)	Lipids	LPE	-	1	138089	130366	149015	76230.6	85489.1	72409.9	26104.5	26683.2	28025.5	137674	140220	120828	51043.5	53841.7	62756.1	22918.6	21393.8	26622.2	76713	85718.4	86148.9	91108.9	-	-
Zbfn003303	337.09	163.04	338.1	C16H18O8	[M-H]-	3-(Hydroxycinnamoyl)-quinic acid*	Phenolic acids	Phenolic acids	-	3	317289	330634	269216	696513	254443	1.02461e+06	103679	102086	128353	345681	697493	304720	273518	117643	301899	46260.8	79988.8	110951	214625	197662	184624	213646	-	-
Lmbn001467	158.08	116.07	159.089	C7H13NO3	[M-H]-	5-Acetamidopentanoic Acid	Organic acids	Organic acids	1072-10-2	3	537638	449020	556651	745021	885532	840897	810929	614141	757381	680109	629194	566139	743498	763329	876217	743051	737359	649816	597152	639684	708353	650665	C03087	ko00310,ko01100
Hmqp005455	297.24	81.07	296.235	C18H32O3	[M+H]+	15(R)-Hydroxylinoleic Acid*	Lipids	Free fatty acids	177931-23-6	2	2.33713e+06	2.34572e+06	2.27742e+06	1.06169e+06	1.06484e+06	747712	172720	163658	172725	2.62823e+06	2.71067e+06	2.38745e+06	498778	417044	508225	113237	112816	122629	863260	977462	989017	1.01828e+06	-	-
Hmqp005411	297.24	81.07	296.235	C18H32O3	[M+H]+	9-Oxo-12Z-Octadecenoic acid*	Lipids	Free fatty acids	112543-32-5	2	2.33713e+06	2.34572e+06	2.27742e+06	1.06169e+06	1.06484e+06	747712	172720	163658	172725	2.62823e+06	2.71067e+06	2.38745e+06	498778	417044	508225	113237	112816	122629	863260	977462	989017	1.01828e+06	-	-
Wcjp002598	146.06	91.05	145.053	C9H7NO	[M+H]+	8-hydroxyquinoline	Alkaloids	Quinoline alkaloids	148-24-3	1	1.06974e+06	1.06643e+06	996824	1.27196e+06	1.43917e+06	1.51575e+06	1.09666e+06	922493	692721	1.81832e+06	1.55579e+06	1.7333e+06	1.59265e+06	1.38519e+06	1.60748e+06	1.23914e+06	895714	923028	1.43598e+06	1.36353e+06	1.41373e+06	1.6009e+06	C19434	-
pmb2786	293.21	235.17	294.219	C18H30O3	[M-H]-	9-Hydroxy-10,12,15-octadecatrienoic acid*	Lipids	Free fatty acids	89886-42-0	2	780457	809051	825730	284436	301778	177547	73398.3	89096.7	86425.5	808201	748683	760364	163049	129524	150072	95135.2	71072	82183.5	304680	276077	286956	324246	C16326	ko00592
pmb2857	308.1	146.05	309.106	C11H19NO9	[M-H]-	L-Glutamic acid-O-glycoside	Amino acids and derivatives	Amino acids and derivatives	-	3	266487	138427	130145	116975	100228	124062	102765	138305	119574	150381	208880	184566	125465	170627	116348	117667	126028	146191	167372	165435	160274	142512	-	-
Lmhp008513	677.37	261.22	676.367	C33H56O14	[M+H]+	2-α-Linolenoyl-glycerol-1,3-di-O-glucoside	Lipids	Glycerol ester	-	1	509763	394054	460441	278358	291134	192179	97248.3	101292	161204	638780	566301	580686	124627	213834	181847	101463	80458.6	113386	225211	262554	235786	256709	-	-
mws4516	130.05	84.05	129.043	C5H7NO3	[M+H]+	Pyroglutamic acid	Amino acids and derivatives	Amino acids and derivatives	4042-36-8	1	2.73026e+06	3.452e+06	2.07379e+06	936529	1.05874e+06	817104	234842	173340	213926	1.3637e+06	1.73345e+06	1.67476e+06	439116	364951	445021	229560	209357	186044	1.71714e+06	1.66543e+06	1.51364e+06	1.79785e+06	-	-
Zmpn003368	293.21	195.14	294.219	C18H30O3	[M-H]-	13S-Hydroxy-9Z,11E,15Z-octadecatrienoic acid	Lipids	Free fatty acids	87984-82-5	1	652415	581639	452351	190724	222539	190724	109932	158892	174496	544488	591311	554259	198952	155337	190725	146771	107403	179997	259097	229677	262883	231666	C16316	ko00592
pmn001694	329.23	229.15	330.241	C18H34O5	[M-H]-	9,10,13-Trihydroxy-11-Octadecenoic Acid	Lipids	Free fatty acids	29907-57-1	1	4.48818e+06	6.02754e+06	7.44712e+06	1.83217e+06	2.8225e+06	1.3598e+06	1.39846e+06	1.25337e+06	1.29786e+06	6.14181e+06	7.03681e+06	1.40014e+07	1.86017e+06	882678	1.15083e+06	1.14256e+06	793426	1.16691e+06	2.11073e+06	1.84545e+06	2.1831e+06	2.01292e+06	C14835	ko00591
Latp009929	279.12	149.02	278.115	C15H18O5	[M+H]+	6α,10α-Dihydroxy-1-oxoeremophila-7(11),8(9)-dien-12,8-olide	Terpenoids	Sesquiterpenoids	-	2	4.5774e+07	4.8721e+07	4.64441e+07	4.72919e+07	4.75699e+07	4.84622e+07	4.95234e+07	4.7451e+07	5.10237e+07	4.8462e+07	4.63354e+07	4.89718e+07	5.03055e+07	5.13819e+07	5.03607e+07	5.01886e+07	4.95046e+07	5.1678e+07	4.27366e+07	4.99289e+07	4.87521e+07	4.98936e+07	-	-
Zmsp000366	148.1	130.09	147.089	C6H13NO3	[M+H]+	Fagomine	Alkaloids	Piperidine alkaloids	53185-12-9	3	345425	307632	296763	310729	305178	425806	247483	291585	282727	323927	336549	345025	324120	414374	455436	320039	126670	214033	321134	373108	321797	338470	C10144	-
ZbWp000749	203.15	70.07	202.143	C8H18N4O2	[M+H]+	ethyl-L-arginine	Amino acids and derivatives	Amino acids and derivatives	-	2	3.52754e+06	2.97237e+06	1.95448e+06	1.62552e+06	1.56823e+06	1.89511e+06	1943340	449569	831072	3.39205e+06	3.03042e+06	3.26105e+06	434205	716636	1.6381e+06	868129	1813340	376089	1.88202e+06	1.90239e+06	2.17504e+06	1.89328e+06	-	-
Lmmn006706	391.17	309.17	392.183	C21H28O7	[M-H]-	9α-Ethoxy-8β-(2-isobutyryloxy)-14-oxo-acanthospermolide	Terpenoids	Sesquiterpenoids	-	3	141664	167046	185999	92309.4	105176	72720.7	66609.4	65778.9	64989.9	234142	215208	196744	91116.5	63902.3	70467.5	52839.1	54635.7	56597.1	93170.9	90361.8	80092.7	82463.8	-	-
pme3007	402.99	158.93	404.002	C9H14N2O12P2	[M-H]-	Uridine 5'-diphosphate	Nucleotides and derivatives	Nucleotides and derivatives	27821-45-0	1	111990	70647.7	104510	97626.7	71257.1	69307.8	19859.8	38324.8	35084	166060	146331	136906	55190.7	43049.4	52117.3	31362.1	10536.8	31640.2	85961.8	77527.8	91883.7	82011.8	C00015	ko00240,ko00908,ko01100,ko01232,ko01240
WaYn010298	291.2	165.13	292.204	C18H28O3	[M-H]-	9-Hydroxyoctadeca-6,10,12,15-Tetraenoic Acid	Lipids	Free fatty acids	326492-79-9	1	176834	284746	249448	161779	177407	121919	44313.7	38733.1	40481.7	540016	419914	270310	127357	74453	87160.7	30795.4	29459.7	34901.1	108540	105005	98153.1	116798	-	-
Lcsp012679	322.27	62.06	321.267	C20H35NO2	[M+H]+	linolenoylethanolamine	Lipids	LPE	-	2	839735	748594	522480	436820	480892	375929	179710	199337	200393	625122	610082	686678	328517	285998	395574	203866	153902	191801	407137	460739	451894	485639	-	-
pmb0464	458.15	116.03	457.143	C16H27NO14	[M+H]+	L-Aspartic acid-O-diglucoside	Amino acids and derivatives	Amino acids and derivatives	-	3	8.43806e+06	6.67128e+06	5.08985e+06	4.08081e+06	3836875	8.23582e+06	3.02987e+06	3.79549e+06	4.33675e+06	8.31176e+06	8.27213e+06	7.84403e+06	14721145	4.79591e+06	14681735	4351020	3128630	5894940	5.97803e+06	5.81866e+06	6.64545e+06	5.64591e+06	-	-
Zmmp001941	268.1	136.06	267.095	C9H17NO8	[M+H]+	2-amino-4-hydroxy-3-((3,4,5-trihydroxytetrahydro-2H-pyran-2-yl)oxy)butanoic acid	Amino acids and derivatives	Amino acids and derivatives	-	1	2.97574e+07	3.1325e+07	2.98311e+07	1.73585e+07	1.6289e+07	2.27926e+07	1.41561e+07	1.51417e+07	7.63876e+06	3.11615e+07	3.61561e+07	3.66428e+07	2.07602e+07	1.98533e+07	2.27672e+07	1.06031e+07	1.2368e+07	1.06679e+07	2.08987e+07	2.3168e+07	2.31713e+07	2.00753e+07	-	-
pme0230	268.1	136.06	267.097	C10H13N5O4	[M+H]+	Adenosine*	Nucleotides and derivatives	Nucleotides and derivatives	58-61-7	1	2.97574e+07	3.1325e+07	2.98311e+07	1.73585e+07	1.6289e+07	2.27926e+07	1.41561e+07	1.51417e+07	7.63876e+06	3.11615e+07	3.61561e+07	3.66428e+07	2.07602e+07	1.98533e+07	2.27672e+07	1.06031e+07	1.2368e+07	1.06679e+07	2.08987e+07	2.3168e+07	2.31713e+07	2.00753e+07	C00212	ko00230,ko01100,ko01232,ko02010
pmb0864	426.26	285.24	425.254	C19H40NO7P	[M+H]+	LysoPE 14:0*	Lipids	LPE	-	1	1.08062e+06	998434	828222	499409	413134	596866	297972	289539	285785	912178	918882	929944	412222	532420	533589	216625	225259	226455	603933	718996	689014	669970	-	-
Zmmp000969	255.1	123.06	254.09	C11H14N2O5	[M+H]+	5-Ribofuranosylnicotinamide	Nucleotides and derivatives	Nucleotides and derivatives	107325-67-7	1	6.42769e+06	5.34253e+06	2.85517e+06	1.56941e+06	841755	4.70376e+06	600228	589772	584395	5.2672e+06	3.97244e+06	1.13836e+07	2.3247e+06	1.27364e+06	1.37294e+06	300476	562748	341853	2.28821e+06	2.28368e+06	1.95061e+06	2.20219e+06	-	-
Lmsp010763	353.27	261.22	352.261	C21H36O4	[M+H]+	Monolinolenin*	Lipids	Glycerol ester	75685-85-7	1	6.06079e+06	7.06277e+06	6.9718e+06	3.52936e+06	3.70125e+06	3.04236e+06	1.72538e+06	1.95666e+06	1.69895e+06	6.60274e+06	5.99367e+06	6.47161e+06	2.21852e+06	2.35989e+06	2.3948e+06	1.80892e+06	1.7015e+06	1.78843e+06	3.5114e+06	3.42157e+06	3.85504e+06	3.98264e+06	-	-
Wayn002083	326.12	164.07	327.131	C15H21NO7	[M-H]-	N-(1-Deoxy-1-fructosyl)Phenylalanine	Nucleotides and derivatives	Nucleotides and derivatives	-	1	818866	931295	732242	314642	363147	192901	243792	304687	316981	685080	926704	837236	250605	138805	209029	215870	165952	347267	422613	359779	369492	376639	-	-
mws0054	289.07	245.08	290.079	C15H14O6	[M-H]-	Catechin	Flavonoids	Flavanols	154-23-4	1	2805910	5689800	3498655	785005	661670	410005	71670	92089.5	111670	1711670	1501670	3077080	771670	302452	331670	44663.8	45441.5	39378.4	4302465	3688370	3764330	3769510	C06562	ko00941,ko01110
pmn001681	165.09	149.06	166.099	C10H14O2	[M-H]-	1-(4-Methoxyphenyl)-1-propanol	Phenolic acids	Phenolic acids	5349-60-0	3	422259	451649	426630	345873	491146	465139	332553	454948	312608	432101	456332	398694	413413	322385	411448	321924	439089	447128	390662	419461	421328	465846	-	-
mws0005	161.11	144.08	160.1	C10H12N2	[M+H]+	Tryptamine	Alkaloids	Plumerane	61-54-1	3	2.28693e+06	2.94854e+06	2.63566e+06	4.83848e+06	8.02661e+06	2.61723e+06	5.70513e+06	4.25244e+06	5.00637e+06	2.42618e+06	2.62095e+06	2.29866e+06	5.93366e+06	5.78226e+06	5.66593e+06	5.98012e+06	5.57589e+06	6.13097e+06	2.30077e+06	2.57883e+06	2.54685e+06	2.22442e+06	C00398	ko00380,ko01100,ko01110
mws0014	193.05	134.04	194.058	C10H10O4	[M-H]-	Ferulic acid	Phenolic acids	Phenolic acids	537-98-4	1	1.25706e+07	1.55152e+07	7.18001e+06	3.89623e+06	2.6003e+06	6.51394e+06	1.47948e+06	2.20392e+06	1.78089e+06	1.27727e+07	1.87503e+07	1.28728e+07	2.73268e+06	4.29138e+06	3.00312e+06	1.43507e+06	1.94635e+06	1.33387e+06	5.244e+06	5.94212e+06	6.2639e+06	5.8873e+06	C01494	ko00940,ko01100,ko01110
Qmxp101615	349.27	179.14	348.266	C22H36O3	[M+H]+	Ent-3β-Acetoxyisopimar-15-8β-ol	Terpenoids	Ditepenoids	-	3	399289	319712	313220	261151	293149	247307	164154	156246	137683	327219	315789	317263	260081	210138	193812	252259	191990	180700	213452	249889	231340	249133	-	-
pma3101	256.08	124.04	256.082	C11H14NO6+	[M]+	Nicotinate D-ribonucleoside	Others	Vitamin	17720-18-2	3	9.35531e+06	7.27353e+06	5.3762e+06	7.16969e+06	5.75427e+06	8.99875e+06	5.4969e+06	7.79386e+06	5.35465e+06	5.76637e+06	7.31739e+06	5.28329e+06	6.7186e+06	9.0362e+06	7.98471e+06	7.05294e+06	6.64034e+06	6.63053e+06	6.67499e+06	6.05158e+06	6.93555e+06	5.97724e+06	C05841	ko00760,ko01100
pmb0818	206.08	145.05	205.074	C11H11NO3	[M+H]+	Methoxyindoleacetic acid	Alkaloids	Plumerane	3471-31-6	3	3.75579e+06	3.28517e+06	2.57918e+06	4.73547e+06	4.14702e+06	5.16406e+06	2.69771e+06	3.45101e+06	1.63551e+06	5.34657e+06	5.46965e+06	5.59265e+06	5.27543e+06	4.15259e+06	4.88449e+06	3.6821e+06	2.3177e+06	2.8338e+06	5.086e+06	5.88406e+06	5.06016e+06	5.19416e+06	C05660	ko00380
Zmhn001703	331.07	169.02	332.074	C13H16O10	[M-H]-	5-O-Galloyl-D-hamamelose*	Phenolic acids	Phenolic acids	-	2	498185	656811	632671	558523	569118	268341	226563	209012	182660	701521	616781	808972	416524	308616	354113	339454	224193	282846	336529	281081	304786	309454	-	-
pmb2893	291.15	119.05	292.154	C14H20N4O3	[M-H]-	N-p-Coumaroylhydroxyagmatine	Alkaloids	Phenolamine	-	3	20887.5	15005	41670	10029	13340	45005	39264	20935.9	63340	46670	34989.6	12570	26736.5	8340	15041	19790.6	14206.5	5485.48	34243.8	33143.2	28866.4	33239.7	-	-
Walp009429	374.36	312.33	373.356	C22H47NO3	[M+H]+	2-AminodocoSane-1,5,21-triol	Lipids	Sphingolipids	-	3	905796	1.01301e+06	825858	888692	892342	971469	858863	827262	872762	853732	898161	1.00844e+06	954915	896351	960722	948251	839030	861565	1.51732e+06	1.80481e+06	1.60712e+06	1.61564e+06	-	-
Hmqn004825	293.21	275.2	294.219	C18H30O3	[M-H]-	Rabdosia acid A*	Lipids	Free fatty acids	-	2	785564	824265	728473	258996	284472	171429	86153.1	87676.4	86607.8	856214	709434	582267	156102	96205.8	121529	81137.5	67967.7	77876.5	284519	294005	275087	325325	-	-
Wmkp002590	595.19	127.04	594.159	C27H30O15	[M+H]+	5,7-Dihydroxy-4-methoxyflavone-3-O-xylose-(1-6)-glucose	Flavonoids	Flavones	-	3	70106.8	164863	100809	18340	52763.4	27926.1	1670	10350.9	9	51472.7	65746.6	168981	19999.6	13494.6	5005	8770.33	3340	7838.85	144929	140998	141001	122303	-	-
Wbsp000333	485.36	485.36	484.355	C31H48O4	[M+H]+	16-oxo-3α,21β-dihydroxyserrat-14-en-24-oic acid	Terpenoids	Terpene	-	2	198747	30588.2	141449	343460	342233	469887	222510	139698	208900	143986	108061	252344	300157	253782	252027	309721	219868	119539	718023	731914	844725	768287	-	-
Zbln006102	329.03	298.98	330.038	C16H10O8	[M-H]-	3,3'-O-Dimethylellagic Acid	Tannins	Tannin	2239-88-5	2	384397	268722	338428	823719	725395	859510	718614	474010	563418	205792	312496	577974	658077	501082	778319	582442	449518	1.15557e+06	713299	616163	703819	732006	-	-
Wbsp000331	529.39	529.39	528.381	C33H52O5	[M+H]+	21α-Hydroxyserrat-14-en-3β-yl propanedioic acid mono ester	Terpenoids	Terpene	-	2	2.23379e+06	2.21528e+06	2.26047e+06	914240	1.1929e+06	750799	784954	620128	757318	2.01646e+06	1.83814e+06	1.62491e+06	991874	887101	878950	634653	645905	733382	1.2776e+06	1.47456e+06	1.25206e+06	1.34367e+06	-	-
MWS04555g	132.1	86.1	131.095	C6H13NO2	[M+H]+	D-Allo-Isoleucine*	Amino acids and derivatives	Amino acids and derivatives	1509-35-9	1	1.09548e+07	1.03394e+07	8.56409e+06	4.40635e+06	4.79167e+06	4.85512e+06	3.29225e+06	3.00052e+06	2.35676e+06	1.75799e+07	1.67081e+07	1.52382e+07	3.03081e+06	3.5147e+06	3.60418e+06	4.46459e+06	4.24643e+06	3.51842e+06	7.68447e+06	7.87175e+06	8.43339e+06	9.04998e+06	-	-
mws0258	132.1	86.1	131.095	C6H13NO2	[M+H]+	L-Isoleucine*	Amino acids and derivatives	Amino acids and derivatives	73-32-5	1	1.09548e+07	1.03394e+07	8.56409e+06	4.40635e+06	4.79167e+06	4.85512e+06	3.29225e+06	3.00052e+06	2.35676e+06	1.75799e+07	1.67081e+07	1.52382e+07	3.03081e+06	3.5147e+06	3.60418e+06	4.46459e+06	4.24643e+06	3.51842e+06	7.68447e+06	7.87175e+06	8.43339e+06	9.04998e+06	C00407	ko00280,ko00290,ko00460,ko00960,ko00966,ko00970,ko01100,ko01110,ko01210,ko01230,ko02010
mws0227	132.1	86.1	131.095	C6H13NO2	[M+H]+	L-Leucine*	Amino acids and derivatives	Amino acids and derivatives	61-90-5	1	1.09548e+07	1.03394e+07	8.56409e+06	4.40635e+06	4.79167e+06	4.85512e+06	3.29225e+06	3.00052e+06	2.35676e+06	1.75799e+07	1.67081e+07	1.52382e+07	3.03081e+06	3.5147e+06	3.60418e+06	4.46459e+06	4.24643e+06	3.51842e+06	7.68447e+06	7.87175e+06	8.43339e+06	9.04998e+06	C00123	ko00280,ko00290,ko00966,ko00970,ko01100,ko01110,ko01210,ko01230,ko02010
mws1349	302.31	109.1	301.298	C18H39NO2	[M+H]+	Dihydrosphingosine	Lipids	Sphingolipids	764-22-7	3	313342	222910	253329	239505	185616	447186	148502	181152	127364	253383	364355	311326	232035	356628	308288	238372	238600	120712	425918	395018	369020	362014	C00836	ko00600,ko01100
pmf0175	157.16	157.16	158.167	C10H22O	[M-H]-	2-Decanol*	Others	Alcohol compounds	1120-06-5	3	3.57276e+06	3.61744e+06	4.02422e+06	4.37976e+06	3.34717e+06	3.18591e+06	2.50512e+06	2.86712e+06	2.79581e+06	3.42165e+06	3.74052e+06	4.4617e+06	3.44183e+06	3.00646e+06	3.17677e+06	2.82904e+06	2.90112e+06	2.98176e+06	3.70883e+06	3.48605e+06	3.21272e+06	3.81297e+06	-	-
MWS201437	247.13	86.1	246.122	C10H18N2O5	[M+H]+	Leu-Asp	Amino acids and derivatives	Amino acids and derivatives	32949-40-9	2	2.78823e+06	2.1683e+06	2.88643e+06	1.61799e+06	2.47474e+06	1.40241e+06	1.25464e+06	1.1196e+06	1.09538e+06	2.14723e+06	2.7078e+06	2.39021e+06	1.73591e+06	996505	1.12274e+06	1.59274e+06	1.31035e+06	1.12455e+06	1.77185e+06	1.82901e+06	1.87075e+06	2.09505e+06	-	-
MWS0552	239.2	223.03	240.209	C15H28O2	[M-H]-	Cis-10-Pentadecenoic Acid(C15:1)	Lipids	Free fatty acids	84743-29-3	2	911478	913341	717776	914960	1.34229e+06	918911	922867	1.23337e+06	1.13841e+06	1.29309e+06	1.0273e+06	1.44126e+06	1.53632e+06	1.15603e+06	740001	860698	1.34572e+06	1.39695e+06	5.81466e+06	5.11564e+06	5.09303e+06	5.81369e+06	-	-
Wafn005121	421.21	289.16	422.215	C19H34O10	[M-H]-	1-Octen-3-Ol-3-O-Beta-D-Xylopyranosyl(1→6)-Beta-D-Glucopyranoside	Others	Others	150995-11-2	3	24784.2	91670	28340	17223.4	36670	35005	1670	9	8620.22	31670	45005	43340	21670	13340	21670	8614.31	11670	10005	30005	28340	25005	28340	C17614	-
Zbqn002318	214.07	114.06	215.079	C9H13NO5	[M-H]-	N-succinyl-proline	Amino acids and derivatives	Amino acids and derivatives	-	3	366910	391090	344631	211340	281151	221437	240479	286741	266999	333943	288072	293433	267795	209829	207783	192308	189626	182843	196096	234076	208559	209074	-	-
Lmhp002153	251.14	147.04	250.132	C13H18N2O3	[M+H]+	N-p-Coumaroylhydroxyputrescine	Alkaloids	Phenolamine	-	1	9.65107e+06	2.18588e+06	2.34768e+06	321694	659182	1.15399e+06	1.39777e+06	1.25708e+06	5.50046e+06	1.27078e+07	1.01135e+06	1.01122e+06	712707	2.75241e+06	433865	833821	594632	576330	13419226	1.39011e+07	1.3869e+07	1.58348e+07	-	-
pme1292	167.03	123.05	168.042	C8H8O4	[M-H]-	Homogentisic acid*	Phenolic acids	Phenolic acids	451-13-8	3	767230	813329	895705	776402	929016	652051	534743	377632	433083	1.26711e+06	1.30486e+06	1.43098e+06	501576	472205	437022	513098	461872	694649	1.25101e+06	1.05602e+06	1.23487e+06	1.16425e+06	C00544	ko00130,ko00350,ko01100,ko01240
Lmqp000427	146.08	82.07	145.074	C6H11NO3	[M+H]+	N-Methyl-Trans-4-Hydroxy-L-Proline	Amino acids and derivatives	Amino acids and derivatives	4252-82-8	3	276111	317844	306541	411939	391899	463560	487676	502412	461551	236640	264954	254592	429397	444134	418341	432076	476956	434755	313225	363423	368846	366782	-	-
pme1654	209.12	59.02	210.126	C12H18O3	[M-H]-	Jasmonic acid	Organic acids	Organic acids	77026-92-7	3	2.59074e+06	2.80956e+06	3.25617e+06	1.12516e+06	1.09236e+06	975575	454729	572026	415430	3.99017e+06	3.80932e+06	4.34357e+06	1.12989e+06	863775	757816	373697	351260	389301	1.21783e+06	1.12615e+06	1.11813e+06	1.31103e+06	C08491	ko00592,ko01100,ko01110,ko04075
pme3096	118.01	74.02	119.022	C3H5NO4	[M-H]-	Aminomalonic acid	Organic acids	Organic acids	1068-84-4	3	4.84992e+06	5.52833e+06	5.86293e+06	4.59904e+06	4.321e+06	4.16132e+06	3.21958e+06	3.00856e+06	3.24782e+06	4.62531e+06	4.61542e+06	5.28919e+06	4.48073e+06	5.27476e+06	5.31248e+06	2.67139e+06	2.62326e+06	3.23069e+06	4.20538e+06	3.51808e+06	3.9502e+06	4.08924e+06	C00872	-
ML10172161	103	59.01	104.011	C3H4O4	[M-H]-	Hydroxypyruvic acid	Organic acids	Organic acids	1113-60-6	3	435362	390187	405849	103505	73275.6	112192	59991	42673.3	29787.8	534928	394914	408891	76730	54957.3	64985.9	44649.7	46530.7	29586.1	241216	235542	267148	223338	C00168	ko00260,ko00630,ko01100,ko01110,ko01200
pmp001198	132.1	57.03	131.095	C6H13NO2	[M+H]+	6-Deoxyfagomine	Alkaloids	Piperidine alkaloids	197449-09-5	1	2.82548e+07	2.58624e+07	2.28225e+07	1.23872e+07	1.30742e+07	1.46754e+07	8.48992e+06	8.18731e+06	6.48218e+06	4.86261e+07	4.41548e+07	4.08196e+07	8.45846e+06	8.89795e+06	9.70862e+06	1.38935e+07	1.18795e+07	1.04847e+07	2.42462e+07	2.19342e+07	2.2711e+07	2.60375e+07	-	-
Wagn012030	653.38	397.14	654.383	C31H58O14	[M-H]-	2-Palmitoyl-Sn-Glycerol 3-O-Diglucoside	Lipids	Glycerol ester	-	2	1.18193e+06	1.03828e+06	699170	761766	703592	1.02805e+06	771294	964086	871502	842944	945299	915016	595317	1.07916e+06	947252	935102	821085	1.06214e+06	956331	870566	1.02723e+06	1.02697e+06	-	-
MWSmce040	153.05	65.04	152.047	C8H8O3	[M+H]+	Isovanillin	Others	Aldehyde compounds	621-59-0	3	337951	311387	290038	241920	242497	177114	191715	217086	194842	319044	366483	309415	168533	243340	180674	237190	177937	217529	205793	231966	231842	200674	-	-
Lmmn003323	271.23	225.22	272.235	C16H32O3	[M-H]-	2-Hydroxyhexadecanoic acid*	Organic acids	Organic acids	764-67-0	1	9.47998e+06	9.62825e+06	6.40248e+06	3.847e+06	3.3058e+06	3.19345e+06	1.03321e+06	1.1138e+06	1.04159e+06	5.1508e+06	7.06462e+06	7.96556e+06	1.66062e+06	1.68125e+06	1.9098e+06	1.05266e+06	1.02845e+06	1.14022e+06	3.43141e+06	3.32683e+06	3.75549e+06	3.92318e+06	-	-
pma0948	138.09	120.08	137.084	C8H11NO	[M+H]+	Phenylethanolamine	Alkaloids	Alkaloids	7568-93-6	3	33004.6	26416.6	40285.6	62847.1	127747	19759.5	31105	85846.6	35770	24474.6	28340	38319.6	25126.6	19212.3	22469.9	28340	19804	14532.6	42304.2	36387.8	40283.6	43576.9	C02735	-
MWSslk133	257.18	195.18	258.183	C14H26O4	[M-H]-	1,14-Tetradecanedioic Acid	Lipids	Free fatty acids	821-38-5	1	61759.5	65869.6	69979	57253	65151	56561.2	58426.8	58791.4	61445.6	72452.8	77701.2	67349.2	68539	57926.6	62921.1	58279.1	59506.6	70236.2	63113.3	67211	61384.5	72932.4	-	-
Lmbn005662	295.23	171.1	296.235	C18H32O3	[M-H]-	9(10)-EpOME;(9R,10S)-(12Z)-9,10-Epoxyoctadecenoic acid	Lipids	Free fatty acids	16833-56-0	1	2.13252e+06	2.08287e+06	2.07109e+06	894485	929247	647655	129933	147137	150223	2.57319e+06	2.67098e+06	2.12478e+06	500447	337613	452959	104227	95064.1	114769	986267	832419	939054	987144	C14825	ko00591,ko01100
MWSHC20164	279.16	149.02	278.152	C16H22O4	[M+H]+	Dibutyl phthalate*	Phenolic acids	Phenolic acids	84-74-2	1	4.74346e+07	4.77966e+07	4.69724e+07	4.10809e+07	4.77697e+07	4.67163e+07	4.755e+07	4.84772e+07	5.02345e+07	4.22649e+07	4.83555e+07	4.96486e+07	4.21405e+07	5.00109e+07	4.58756e+07	52491511	5.0733e+07	4.29991e+07	4.16675e+07	4.92574e+07	4.94947e+07	4.66632e+07	-	-
Lmxp011770	279.16	149.02	278.152	C16H22O4	[M+H]+	Diisobutyl phthalate*	Phenolic acids	Phenolic acids	84-69-5	1	4.74346e+07	4.77966e+07	4.69724e+07	4.10809e+07	4.77697e+07	4.67163e+07	4.755e+07	4.84772e+07	5.02345e+07	4.22649e+07	4.83555e+07	4.96486e+07	4.21405e+07	5.00109e+07	4.58756e+07	52491511	5.0733e+07	4.29991e+07	4.16675e+07	4.92574e+07	4.94947e+07	4.66632e+07	C15205	-
Latp009986	279.16	149.02	278.151	C16H22O4	[M+H]+	6β-Hydroxy-8α-methoxyeremophila-1(10),7(11)-dien-12,8β-olide*	Terpenoids	Sesquiterpenoids	-	1	4.74346e+07	4.77966e+07	4.69724e+07	4.10809e+07	4.77697e+07	4.67163e+07	4.755e+07	4.84772e+07	5.02345e+07	4.22649e+07	4.83555e+07	4.96486e+07	4.21405e+07	5.00109e+07	4.58756e+07	52491511	5.0733e+07	4.29991e+07	4.16675e+07	4.92574e+07	4.94947e+07	4.66632e+07	-	-
MWS1875	143.05	115.05	144.058	C10H8O	[M-H]-	2-Naphthol*	Phenolic acids	Phenolic acids	135-19-3	3	81254.4	74389.4	74509.2	65544.4	67476.2	70821.8	65507.7	63852.3	74067.5	67500.6	59100.9	72271.6	72802.5	61766.1	71067.4	69779	70705.4	69140	74711.2	65243.1	62713.4	70009.6	C11713	-
mws0255	112.05	95.02	111.043	C4H5N3O	[M+H]+	Cytosine	Nucleotides and derivatives	Nucleotides and derivatives	71-30-7	3	1.34229e+06	1.23858e+06	1.70951e+06	1.54409e+06	1.71806e+06	1.24647e+06	1.29972e+06	1.25962e+06	1.14589e+06	1.32273e+06	1.29381e+06	1.43946e+06	1.94484e+06	1.36678e+06	1.33719e+06	1.29315e+06	1.19322e+06	927624	905931	950632	1.08212e+06	1.0162e+06	C00380	ko00240,ko01100,ko01232
pme2651	742.07	620.02	743.076	C21H28N7O17P3	[M-H]-	NADP (Nicotinamide adenine dinucleotide phosphate)	Nucleotides and derivatives	Nucleotides and derivatives	53-59-8	3	234670	260279	338093	412199	276567	301965	489251	351591	434526	308163	340642	357362	350684	451455	471421	234265	231292	337851	343674	286395	319148	302773	C00006	ko00195,ko00480,ko00760,ko01100,ko01240
Labn002107	463.11	168.01	464.117	C18H24O14	[M-H]-	galloyl xylosyl glucoside	Phenolic acids	Phenolic acids	-	2	78953	89092.2	58703.3	53813.6	62744.7	32406.1	16670	14233.7	15011.2	97819.5	87509.3	102691	29021.8	26847.8	16555.5	10671.3	18420.9	13430.2	63518.2	64136.9	61372.2	53815.7	-	-
Zmxn110201	331.1	108.02	332.111	C14H20O9	[M-H]-	2,6-Dimethoxy-4-hydroxyphenol-1-O-ß-D-glucopyranoside	Others	Others	-	1	8.00656e+06	7.61138e+06	6.42692e+06	1.82755e+06	2.09386e+06	1.82694e+06	805863	605406	479356	9.38436e+06	6.47128e+06	1.08319e+07	1.66745e+06	1.69687e+06	1.79174e+06	564949	565386	774252	3.94073e+06	3.71228e+06	3.99431e+06	4.46625e+06	-	-
Walp012785	337.27	263.24	336.266	C21H36O3	[M+H]+	(Oxiran-2-yl)methyl octadeca-9,12-dienoate*	Lipids	Glycerol ester	856386-19-1	3	366002	526934	424685	307420	304056	325203	178931	195288	219548	423763	409409	389214	256616	291700	262010	197522	185741	177215	317519	365033	368297	382401	-	-
Zbsn012113	379.21	295.19	380.22	C21H32O6	[M-H]-	Diacetoxy-[6]-gingerdiol	Phenolic acids	Phenolic acids	143615-75-2	2	71004.2	76091.5	60379.6	35984.4	46383.4	33415.2	11480.7	15555	17890.7	84367.3	74833.3	84805	28092.8	21439	25446.8	12130	9920.81	17548.1	43225.3	36957.8	42531	44379.4	-	-
Zmjn001030	346.06	211	347.063	C10H14N5O7P	[M-H]-	Adenosine 2'-Phosphate	Nucleotides and derivatives	Nucleotides and derivatives	130-49-4	3	1.59394e+06	1.55382e+06	1.14732e+06	962220	849429	1.41489e+06	478769	609008	595531	1.00808e+06	1.3898e+06	1.21309e+06	882745	1.3988e+06	1.19217e+06	376422	482524	620746	1.11152e+06	965005	1.02613e+06	1.15234e+06	C00946	-
Zmgp005232	263.14	91.06	262.136	C19H18O	[M+H]+	1,7-diphenyl-4,6-diene-3-heptanone	Others	Ketone compounds	-	3	177869	138433	142994	123337	109016	156196	111844	123890	122746	153510	159891	178529	89364.2	136802	102482	101846	140256	213472	155382	133666	160895	146769	-	-
pmb0064	374.11	198.08	373.101	C15H19NO10	[M+H]+	DIMBOA glucoside	Alkaloids	Alkaloids	18607-79-9	3	5.13411e+06	4.41157e+06	12288166	2.5042e+07	3.27328e+07	1.08995e+07	1.94099e+07	2.20059e+07	2.25274e+07	3.9584e+06	4.36418e+06	3.87349e+06	1.40583e+07	1.46808e+07	1.18609e+07	2.26279e+07	2.27682e+07	2.59931e+07	1.16668e+07	1.30667e+07	1.30433e+07	1.41947e+07	C04831	ko00402,ko00999,ko01100,ko01110
Hahn000897	491.14	167.03	492.148	C20H28O14	[M-H]-	picrorhizin	Others	Others	-	1	37879.4	50408.5	41318.9	99652.2	83779	94680.2	110172	89665.1	114763	51829.6	36593	38198.5	107855	105474	116453	86663.5	94105.3	96217.2	77953.9	75716.1	90091.1	78641.3	-	-
pmf0297	297.32	183.21	298.324	C20H42O	[M-H]-	1-Eicosanol	Lipids	Free fatty acids	629-96-9	3	1.40738e+06	1.27897e+06	1.13659e+06	946386	671778	986285	175828	169472	233122	1.4583e+06	1.38978e+06	1.60493e+06	538536	535601	565154	150084	160693	112977	835848	695437	747884	802380	-	-
pme3184	332.08	136.06	331.068	C10H14N5O6P	[M+H]+	2'-Deoxyadenosine-5'-monophosphate	Nucleotides and derivatives	Nucleotides and derivatives	653-63-4	2	581670	738655	1.32682e+06	633340	716670	848108	920074	366670	803216	1.06382e+06	1.03104e+06	959794	1.08199e+06	628484	744651	1.13916e+06	458340	908211	491670	448340	413340	488340	C00360	ko00230,ko01100,ko01232
MWSmce335	347.18	329.18	348.194	C20H28O5	[M-H]-	Ingenol	Terpenoids	Ditepenoids	30220-46-3	2	142700	137540	214636	68223.7	50398	54324.8	9426.12	8094.71	12702	124073	167982	133801	47590	27057.2	43484.7	3737.33	5590.79	9669.18	85787.9	98171	102643	90340.1	C09112	-
mws1038	277.12	146.08	278.13	C11H22N2O4S	[M-H]-	Pantetheine	Alkaloids	Alkaloids	496-65-1	1	4.2071e+06	4.36675e+06	2.17515e+06	727791	603208	4734890	358926	322361	412626	2.24912e+06	2.74179e+06	2.07454e+06	816906	1.28386e+06	1.18962e+06	249753	289137	341436	1.64626e+06	1.69518e+06	1.43321e+06	1.72056e+06	C00831	ko00770,ko01100,ko01110
Lmhp008273	438.26	297.24	437.254	C20H40NO7P	[M+H]+	LysoPE 15:1(2n isomer)*	Lipids	LPE	-	2	62406.3	56376.2	53533.8	29259.2	26794.7	24138.4	19898.8	14571.2	15739.5	55841	47487.6	55817.9	26785.5	22197.8	22290.3	16201.2	15067.7	17237.1	34827.8	36113.8	33023.1	29877.7	-	-
pme1313	237.09	192.07	236.08	C11H12N2O4	[M+H]+	N'-Formylkynurenine	Amino acids and derivatives	Amino acids and derivatives	1022-31-7	3	131852	113709	57376.1	31371.3	52809.9	62848.2	51115.9	43386	63638.5	70046.7	80986.5	97915.2	62701	49494.7	46496.5	41220.3	48443.3	35367	69447.5	75728.3	78609.1	84456	C02700	ko00380,ko01100,ko01240
Hmqn003054	329.23	311.22	330.241	C18H34O5	[M-H]-	9,10,11-Trihydroxy-12-octadecenoic acid	Lipids	Free fatty acids	61911-67-9	1	406124	440754	529342	157133	207744	107536	105257	91146.2	102083	518041	526061	932682	141256	72223.8	90302.3	74377	67450.8	98801.8	129843	144863	158478	146581	-	-
Hmqn000843	301.09	123.01	302.1	C13H18O8	[M-H]-	Tachioside*	Phenolic acids	Phenolic acids	109194-60-7	1	443650	500949	559872	472973	542453	541186	183387	207936	190720	327288	363300	453774	342406	321668	361512	329981	259259	273908	572285	572670	503690	491929	-	-
Zmgn001448	175.06	115.04	176.069	C7H12O5	[M-H]-	2-Propylmalic Acid*	Organic acids	Organic acids	-	1	2.25093e+06	2.93085e+06	2.5019e+06	516515	709734	244144	607830	435737	451038	4.18353e+06	2.79619e+06	2.8788e+06	544956	178306	324115	268600	203274	299181	1.50438e+06	1.5309e+06	1.27176e+06	1.45446e+06	C05994	ko00620
Lmbn001754	175.06	115.04	176.069	C7H12O5	[M-H]-	3-Isopropylmalic Acid*	Organic acids	Organic acids	921-28-8	1	2.25093e+06	2.93085e+06	2.5019e+06	516515	709734	244144	607830	435737	451038	4.18353e+06	2.79619e+06	2.8788e+06	544956	178306	324115	268600	203274	299181	1.50438e+06	1.5309e+06	1.27176e+06	1.45446e+06	C04411	ko00290,ko01100,ko01110,ko01210,ko01230
Zmgn005057	297.24	183.01	298.251	C18H34O3	[M-H]-	9,10-Epoxyoctadecanoic Acid	Lipids	Free fatty acids	2443-39-2	1	1.85639e+06	2.10865e+06	1.96108e+06	2.13431e+06	1.94344e+06	2.22481e+06	2.31989e+06	2.14686e+06	2.31946e+06	2.29871e+06	2.25328e+06	2.4017e+06	2.20746e+06	2.21422e+06	2.54082e+06	2.24608e+06	2.24509e+06	2.31537e+06	2.20668e+06	1.81388e+06	2.07205e+06	2.09584e+06	C19418	ko00073
Zmyn000110	258.04	78.96	259.046	C6H14NO8P	[M-H]-	D-Glucosamine 1-phosphate	Others	Saccharides	2152-75-2	2	384198	355073	352595	84277.8	82729.1	56670	266077	213914	129007	327807	196861	343919	106103	369662	101031	42141.7	33465.7	61354.4	119599	117891	135263	112163	C06156	ko00520,ko01100,ko01250
pmb2640	199.17	199.17	200.178	C12H24O2	[M-H]-	Dodecanoic acid (Lauric acid)	Lipids	Free fatty acids	143-07-7	1	581461	527154	519190	487229	491841	494018	524148	495880	457239	581789	625311	529290	474453	539600	551002	622142	614216	507698	583320	501932	518542	590129	C02679	ko00061,ko01100,ko01110
Wafp003661	351.2	207.06	350.195	C17H26N4O4	[M+H]+	N-Sinapoylmethylagmatine	Alkaloids	Phenolamine	-	3	32812.5	56341	63847.6	196605	442976	250835	334622	447734	465611	54389.1	57952	122248	365575	241329	274547	151690	256023	318581	171293	181807	149516	173970	-	-
ML10174588	233.16	233.16	234.162	C15H22O2	[M-H]-	Confertifoline	Terpenoids	Sesquiterpenoids	1811-23-0	3	3.0193e+06	3.04525e+06	2.75099e+06	3.10567e+06	3.14328e+06	3.47931e+06	3.25784e+06	3.18141e+06	2.74065e+06	3.04939e+06	2.77864e+06	3.93714e+06	3.36918e+06	3.34073e+06	3.20096e+06	3.03083e+06	2.8961e+06	3.18857e+06	3.47909e+06	3.02518e+06	3.49458e+06	3.02486e+06	C09376	-
pmb2620	207.07	133.07	208.074	C11H12O4	[M-H]-	3,4-Dimethoxycinnamic acid	Phenolic acids	Phenolic acids	2316-26-9	1	55439.2	24108.9	62697.9	36792.3	45208	34816	58765.1	70047.5	109665	42287.4	52213.4	58157	78466.6	106303	78420.2	36883.8	68285.1	33769.1	38451.4	45108.7	38850	43855.6	-	-
Wagp004588	475.21	209.15	474.21	C22H34O11	[M+H]+	Dihydrovomifoliol 4-O-malonyl glucoside	Others	Others	-	3	60971.7	52208.7	60908.7	103340	95692.2	58377.8	55261.7	68628.3	73253.6	60005	77848.3	90822.6	76364.1	55705.6	89896.1	100996	58974.4	93774.4	115020	117923	123740	101509	-	-
pmb0863	492.31	184.07	491.301	C24H46NO7P	[M+H]+	LysoPC 16:2(2n isomer)*	Lipids	LPC	-	1	159382	147718	183437	204485	186035	138164	106712	103806	92469.8	120264	136916	146662	141922	137878	150350	89015.5	81375.4	111977	143681	151705	158431	174119	-	-
mws0889	135.03	75.01	136.037	C4H8O5	[M-H]-	D-Threonic Acid	Others	Saccharides	3909-12-4	2	405653	797738	1.03231e+06	753379	437227	548534	518118	484948	551898	433566	512064	1.03453e+06	607085	561111	596482	558508	404596	478574	746430	754345	662081	810534	C21649	-
Zbfn002690	299.08	93.03	300.084	C13H16O8	[M-H]-	1-(4-Hydroxybenzoyl)Glucose; 25545-07-7	Phenolic acids	Phenolic acids	-	1	502708	470091	362728	74994.6	165803	47506.7	86284.1	41780.2	67778.1	530106	381772	495648	53188	37032.5	68340	40843.3	35256.4	38847.3	539796	474676	465344	543977	-	-
pmb2673	210.04	135.04	211.048	C9H9NO5	[M-H]-	6-Hydroxydopaquinone	Amino acids and derivatives	Amino acids and derivatives	135791-48-9	3	27830.3	9971.3	32077.9	13256.3	14014	13365.3	13515.9	5747.18	12816.4	43203.2	29039.4	27253	26848.7	21410.4	26600.8	11726.3	15925.5	10150.7	23126.3	24540.3	25849	21291.2	-	-
Zmdn011161	239.07	223.03	240.079	C15H12O3	[M-H]-	Chrysophanol-9-anthrone	Quinones	Anthraquinone	491-58-7	2	931326	740385	1.21386e+06	1.63354e+06	1.09329e+06	1.41301e+06	1.19829e+06	1.41408e+06	1.08948e+06	676748	937227	1.7347e+06	965599	1.0896e+06	1.73348e+06	1.56078e+06	915534	1.56793e+06	6.70386e+06	5.47721e+06	6.21176e+06	6.06618e+06	C10314	-
Zmfn000481	535.04	323.03	536.044	C14H22N2O16P2	[M-H]-	Uridine-5'-Diphosphate-D-Xylose	Nucleotides and derivatives	Nucleotides and derivatives	3616-06-6	1	1.8281e+06	2.20048e+06	2.06214e+06	2.44272e+06	2.3915e+06	2.30385e+06	1.82243e+06	1.33456e+06	1.27903e+06	2.5559e+06	2.55128e+06	2.49627e+06	2.31381e+06	1.66154e+06	1.98838e+06	701732	985498	753495	2.50868e+06	2.51239e+06	2.94401e+06	2.50874e+06	C00190	ko00520,ko00908,ko01100,ko01250
Wayn000504	457.12	341.11	458.127	C16H26O15	[M-H]-	Malic acid-1-O-diglucoside	Organic acids	Organic acids	-	2	641218	538316	347938	239771	172314	398428	74399.5	137164	102558	472477	387816	333262	180915	296363	344134	84516.3	98953.8	101839	500606	577021	479853	501277	-	-
mws0752	185.15	185.16	186.162	C11H22O2	[M-H]-	Undecylic Acid	Lipids	Free fatty acids	112-37-8	2	691602	751855	747080	719421	787796	756194	649976	634310	566191	744216	837676	713297	626064	658975	754238	628482	768542	674938	723385	752589	628109	754056	C17715	-
pme1178	284.1	152.06	283.092	C10H13N5O5	[M+H]+	Guanosine	Nucleotides and derivatives	Nucleotides and derivatives	118-00-3	1	1.25913e+08	1.20101e+08	1.22751e+08	8.76178e+07	43152655	9.81605e+07	9.04676e+07	8.55185e+07	7.99742e+07	1.30292e+08	1.29296e+08	127860558	9.65713e+07	8.59773e+07	9.5688e+07	8.03352e+07	7.11589e+07	5.90672e+07	9.56947e+07	1.07787e+08	9.34351e+07	1.10281e+08	C00387	ko00230,ko01100,ko01232,ko02010
mws1050	148.06	88.04	147.053	C5H9NO4	[M+H]+	O-Acetylserine	Amino acids and derivatives	Amino acids and derivatives	5147-00-2	3	2.0141e+06	2.30877e+06	2.07705e+06	612808	641036	598349	809040	711603	771857	1.64513e+06	1.34135e+06	1.84517e+06	902680	575627	729167	425687	465505	357579	1.27311e+06	1.0755e+06	1.22491e+06	1.30459e+06	C00979	ko00270,ko00908,ko00920,ko01100,ko01110,ko01200,ko01230,ko04122
MWS1848	135.05	92.03	136.052	C8H8O2	[M-H]-	Phenyl acetate	Phenolic acids	Phenolic acids	122-79-2	3	462644	498063	559606	485258	464861	424997	397324	335082	489578	483536	522522	156670	437411	357693	414789	362820	428082	342940	488819	421537	473614	515688	C00548	-
MWS1962	153.13	83.05	152.12	C10H16O	[M+H]+	cis-Citral	Terpenoids	Monoterpenoids	5392-40-5	3	237764	313553	317925	191396	214525	211113	170503	192197	187072	292448	242500	304189	149410	177699	146708	182376	143744	164488	201889	236038	245663	235482	C09847	ko01110
Lmmn004951	329.23	171.1	330.241	C18H34O5	[M-H]-	2-Hydroxy-4-methyl-3-undecanoyloxypentanoic acid methyl ester	Lipids	Free fatty acids	-	1	3.27386e+06	3.56039e+06	3.4806e+06	1.09067e+06	1.50168e+06	927086	631153	680686	660463	3.34459e+06	4.00542e+06	4.34776e+06	1.30237e+06	617769	940305	562823	488503	650680	1.26709e+06	1.14908e+06	1.20115e+06	1.39143e+06	-	-
Zmgn000216	125	78.96	126.008	C2H7O4P	[M-H]-	2-Hydroxyethylphosphonic acid	Organic acids	Organic acids	22987-21-9	3	35639.9	28243.1	44710.2	20372.3	24376.1	39425.9	58488.6	71941.5	78229.2	41009.6	40756.3	66206.6	118312	94649.9	97485.7	24972.6	58488.6	35633.6	48641	46679.2	40754.3	42069.5	C06451	ko00440,ko01100,ko01110
ZBN0255	681.15	329.07	682.153	C33H30O16	[M-H]-	Tricin-7-O-(2''-feruloyl)glucuronide	Flavonoids	Flavones	-	3	70726.6	102058	158021	26531.5	38311.5	8899.75	4629.75	4028.92	4747.61	130057	145498	475371	13431.4	1071.2	4108.05	3559.51	3568.45	7687.29	14955.2	12531.3	14721.3	13267.4	-	-
Zmsp001834	169.05	65	168.042	C8H8O4	[M+H]+	2,6-Dimethoxy-1,4-benzoquinone*	Quinones	Quinones	530-55-2	3	576596	694008	522821	208246	159555	231534	90030.9	20005	62378.5	545504	392193	473250	200808	185376	148985	54706.8	89107.1	90648.2	355650	336932	402847	341517	C10331	-
Lakn002075	431.12	137.02	432.127	C18H24O12	[M-H]-	4-Hydroxybenzoic acid glucosyl xyloside*	Phenolic acids	Phenolic acids	-	1	72238.4	93852.6	60482	69303.1	66722.6	23073.3	29480.9	37187.3	22696.2	95212.7	82459.9	89374.1	24945.4	24237.7	37853.2	14969.5	17217.3	31807.2	107347	90545.6	108482	108026	-	-
MWS3020	145.13	86.1	144.126	C7H16N2O	[M+H]+	N-Acetylcadaverine	Alkaloids	Alkaloids	32343-73-0	3	791893	894618	665658	488650	580430	642221	513099	459230	513803	707211	753496	824897	461004	469850	550337	484103	504108	497440	747514	714023	828794	683608	-	-
mws0983	326.31	62.06	325.298	C20H39NO2	[M+H]+	N-Oleoylethanolamine	Alkaloids	Alkaloids	111-58-0	1	1.99285e+06	1.92446e+06	1.25014e+06	627844	494062	545628	245872	205487	214573	1.37403e+06	1.29896e+06	1.58134e+06	367382	280334	367786	289509	220376	214645	604125	725802	714671	720009	C20792	-
Lmhp009187	440.28	299.26	439.27	C20H42NO7P	[M+H]+	LysoPE 15:0*	Lipids	LPE	-	1	1.16387e+06	1.07528e+06	949117	705988	704540	645283	323159	330069	367150	984660	1.01913e+06	1.12933e+06	472190	539557	523802	313389	293246	351425	661668	655430	746767	774034	-	-
Walp007190	362.33	300.29	361.319	C20H43NO4	[M+H]+	2-AminoicoSane-1,5,7,19-tetraol	Lipids	Sphingolipids	-	1	585153	562979	560991	453833	846201	477277	485030	400498	393625	497849	506857	596334	567025	440340	486170	457817	341442	472868	546214	641380	563307	641741	-	-
Zjxp110301	295.23	151.11	294.219	C18H30O3	[M+H]+	3-Hydroxy-3,7,11-trimethyldodeca-1,6E,10-trien-9-yl isobutyrate	Terpenoids	Sesquiterpenoids	-	3	660015	761847	856574	246845	299338	248396	82592.7	89392.2	91958.5	933449	884047	789689	189625	160989	168436	29201.6	75505.9	29528.6	268844	328777	315980	308681	-	-
mws0282	203.08	116.05	204.09	C11H12N2O2	[M-H]-	L-Tryptophan	Amino acids and derivatives	Amino acids and derivatives	73-22-3	1	1.54569e+07	1.40502e+07	1.17576e+07	1.96591e+07	2.11591e+07	2.49118e+07	1.51335e+07	1.42455e+07	8.41523e+06	2.33623e+07	2.14939e+07	2.4233e+07	2.50342e+07	2.17294e+07	24571123	1.97597e+07	1.36886e+07	1.20041e+07	2.39999e+07	2.64711e+07	2.36692e+07	2.15253e+07	C00078	ko00260,ko00380,ko00400,ko00966,ko00970,ko00999,ko01100,ko01110,ko01210,ko01230,ko01240
pme0519	341.11	119.03	342.116	C12H22O11	[M-H]-	D-Sucrose*	Others	Saccharides	57-50-1	1	7.43454e+06	7.72361e+06	7.37796e+06	5.76306e+06	7.94635e+06	6.48619e+06	4.74883e+06	4.87368e+06	5.53863e+06	8.18594e+06	5.92285e+06	7.18175e+06	7.72857e+06	5.89957e+06	6.28288e+06	8.66878e+06	4.593e+06	5.94038e+06	6.86077e+06	5.88378e+06	7.21907e+06	6.74513e+06	C00089	ko00052,ko00500,ko01100,ko01110,ko02010
Lasp001037	219.15	72.08	218.142	C13H18N2O	[M+H]+	N-ethylcytisine	Alkaloids	Piperidine alkaloids	-	2	321875	214108	237992	231627	201938	157825	196129	227185	216205	177727	226028	188943	258886	186120	220403	214835	184034	130850	204766	186145	172147	206436	-	-
mws1080	341.11	179.06	342.116	C12H22O11	[M-H]-	Galactinol	Others	Saccharides	3687-64-7	3	1.90038e+07	1.96438e+07	1.73038e+07	17009776	2.20578e+07	2.53468e+07	1.29579e+07	1.20323e+07	1.53963e+07	2.14631e+07	1.94086e+07	2.01071e+07	2.20701e+07	1.63885e+07	1.66505e+07	1.73861e+07	1.24135e+07	1.4184e+07	2.31744e+07	2.03847e+07	1.89163e+07	2.1203e+07	C01235	ko00052,ko01100
Wagn011658	653.38	397.14	654.383	C31H58O14	[M-H]-	1-Palmitoyl-Sn-Glycerol 3-O-Diglucoside	Lipids	Glycerol ester	-	1	517764	484031	478975	290084	324138	238628	152939	148604	92660.3	510239	506105	397228	174109	162981	244605	171583	141877	161974	351983	301000	324681	364806	-	-
Wcdp011133	265.25	69.07	264.245	C18H32O	[M+H]+	Linolenyl Alcohol	Others	Others	506-44-5	2	214670	195088	187517	228842	214470	235952	236995	169572	188971	210089	204172	246292	176235	227487	199349	169104	220870	198114	178535	217095	194470	209209	-	-
Zmyn004714	297.24	183.14	298.251	C18H34O3	[M-H]-	Ricinoleic acid	Lipids	Free fatty acids	141-22-0	3	1.39293e+06	1.16171e+06	1.10933e+06	979961	704399	1.00818e+06	185698	183179	236422	1.56853e+06	1.51902e+06	1.5817e+06	561331	501572	541329	150534	163492	118674	771781	715659	822390	873790	C08365	-
pmb0881	478.29	337.27	477.286	C23H44NO7P	[M+H]+	LysoPE 18:2	Lipids	LPE	-	1	985448	983033	780333	528362	411342	649399	272427	305511	298355	781600	797331	876321	404032	479776	536666	226712	247633	229165	514130	514887	483082	588538	-	-
pmd0136	524.37	184.07	523.364	C26H54NO7P	[M+H]+	LysoPC 18:0(2n isomer)	Lipids	LPC	-	1	872260	841009	749332	794910	671076	792370	479162	463221	402914	725587	820626	916046	476361	754243	757746	376791	497358	474207	687758	638711	640942	763105	-	-
pme2758	162.04	144.03	163.048	C5H9NO5	[M-H]-	4-Hydroxy-L-glutamic acid	Amino acids and derivatives	Amino acids and derivatives	3913-68-6	3	74363.7	132895	139090	81322.9	92348.9	67692.9	64569.2	81944.8	80713.6	81798.8	93790.1	76879.2	55889.6	60840.8	63412.1	73271.7	95429.6	64637.6	75116.8	77604.1	63946.7	69411.3	C03079	-
Ymjm000152	271.08	108.02	272.09	C12H16O7	[M-H]-	p-Hydroxypheny-β-D-allopyranoside	Phenolic acids	Phenolic acids	-	1	2.89242e+06	2.91894e+06	2.82659e+06	720233	731091	710064	309418	222453	310383	3.51596e+06	3.07006e+06	3.76552e+06	499300	668035	594902	257596	224295	213722	1.45419e+06	1.3403e+06	1.48765e+06	1.64674e+06	-	-
pmp000087	269.1	177.05	268.095	C13H16O6	[M+H]+	2-Feruloyl-sn-glycerol	Phenolic acids	Phenolic acids	-	3	1240005	1780005	1323340	747842	704468	936838	492770	970137	441036	1311670	615005	865005	526670	703373	771225	858340	871507	313111	1.46773e+06	1.33847e+06	1230005	1.47861e+06	-	-
Hagn003556	387.16	207.1	388.095	C23H16O6	[M-H]-	7-Benzyloxy-5-hydroxy-3',4'-methylenedioxyflavonoid	Flavonoids	Flavones	-	3	375896	1351670	828340	559835	1021670	1231670	860972	583340	679500	1073340	1621670	525631	1238340	1003340	391386	870005	437856	557646	385190	388288	336657	330461	-	-
Hmln000873	331.07	169.01	332.074	C13H16O10	[M-H]-	2-O-Galloyl-D-glucose	Phenolic acids	Phenolic acids	-	2	450192	573989	645190	556481	588857	261960	261809	185470	200294	647598	595115	783452	415525	321274	344231	325971	265786	254232	291760	247971	293164	302553	-	-
Zmmp002167	311.12	136.07	310.116	C14H18N2O6	[M+H]+	2-((L-tyrosyl)oxy)-5-amino-5-oxopentanoic acid	Amino acids and derivatives	Amino acids and derivatives	-	1	610294	519255	494044	288119	332534	422026	178822	156872	145611	729539	684473	718506	293610	267413	262951	169034	181124	176112	327831	319175	329639	383489	-	-
Wbmn003185	221.16	221.15	222.162	C14H22O2	[M-H]-	Kobusone	Terpenoids	Sesquiterpenoids	24173-71-5	3	150055	144595	157038	135165	150408	159280	149011	149364	135919	180411	161844	176393	166086	147238	111513	114048	181101	148883	137736	131817	152138	158901	-	-
Wcdp009119	279.23	81.07	278.225	C18H30O2	[M+H]+	Elaidolinolenic acid	Phenolic acids	Phenolic acids	28290-79-1	2	1.39753e+07	13329139	1.16842e+07	6.56753e+06	7.30215e+06	5.04298e+06	2.53942e+06	2.99214e+06	2.61853e+06	1.36416e+07	1.40704e+07	1.56683e+07	4.64358e+06	3.64786e+06	4.44124e+06	2.39032e+06	1.96937e+06	2.76168e+06	5.67812e+06	6.1391e+06	6.54921e+06	6.95495e+06	-	-
Lcsp001749	318.17	159.08	317.159	C13H23N3O6	[M+H]+	Gly-Glu-Leu	Amino acids and derivatives	Amino acids and derivatives	-	2	1.36738e+06	805094	740974	225739	428019	231601	207929	208475	150402	677106	953157	986605	293828	251602	155197	270124	236582	201072	385136	353559	435957	394500	-	-
Zmyn000453	191.02	111.01	192.027	C6H8O7	[M-H]-	Isocitric Acid	Organic acids	Organic acids	320-77-4	1	2.20319e+07	1.62194e+07	2.34813e+07	1.97643e+07	3.3919e+07	1.87619e+07	1.95296e+07	1.46144e+07	2.15141e+07	2.20539e+07	1.88861e+07	1.74675e+07	1.58528e+07	1.11868e+07	1.57594e+07	2.46741e+07	2.22277e+07	2.04034e+07	1.62864e+07	1.81665e+07	1.85591e+07	1.54662e+07	C00311	ko00020,ko00630,ko01100,ko01110,ko01200,ko01210,ko01230,ko01240
pmf0138	179.06	59.01	180.063	C6H12O6	[M-H]-	D-Mannose*	Others	Saccharides	3458-28-4	3	7.83345e+06	7.87796e+06	7.249e+06	4.1836e+06	5.72342e+06	2.67397e+06	2.46472e+06	2.05731e+06	2.2832e+06	6.20327e+06	6.39845e+06	7.11027e+06	2.66239e+06	2.79095e+06	2.80921e+06	2.76934e+06	2.24024e+06	2.69931e+06	4.79678e+06	5.25375e+06	5.49967e+06	4.53708e+06	C00159	ko00051,ko00052,ko00520,ko01100,ko01250,ko02010
pmb2787	293.21	275.2	294.219	C18H30O3	[M-H]-	9-Oxo-10E,12Z-octadecadienoic acid*	Lipids	Free fatty acids	54232-59-6	2	958430	919201	944398	290830	343337	213552	95059.4	98763.4	108376	905302	941990	869002	196748	132836	188069	96880.2	83524.3	94726.2	404332	349637	353659	412754	C14766	ko00591
MWS5209	235.16	118.09	117.079	C5H11NO2	[2M+H]+	N-Methyl-α-aminoisobutyric acid	Amino acids and derivatives	Amino acids and derivatives	2566-34-9	1	1.72506e+07	1.99815e+07	2.82896e+07	3.28992e+07	3.55228e+07	1.48064e+07	3.83563e+07	3.04409e+07	3.39641e+07	8.78672e+06	1.69129e+07	9.05363e+06	2.95234e+07	2.58108e+07	2.36236e+07	3.81231e+07	3.47967e+07	5.01299e+07	2.7322e+07	2.69276e+07	2.46554e+07	3.04494e+07	-	-
Lmqn000351	325.11	59.01	326.121	C12H22O10	[M-H]-	Rutinose	Others	Saccharides	90-74-4	2	199918	245009	233334	148493	185859	104928	175089	131597	55773.7	166109	202895	162399	109900	101306	111132	95732.1	112451	74250.5	120808	145018	141249	126199	C08247	-
Lmbn005287	311.22	249.22	312.23	C18H32O4	[M-H]-	7S,8S-DiHODE; (9Z,12Z)-(7S,8S)-Dihydroxyoctadeca-9,12-dienoic acid*	Lipids	Free fatty acids	143288-65-7	3	602445	699640	505934	46462.2	59660.7	49535.2	19258.1	18728.7	20092.1	628875	518006	486361	32730.1	40477.2	35225	22643.2	19151.3	29661.4	190905	160799	159812	179333	C07354	ko00591
HJN003	385.11	223.06	386.121	C17H22O10	[M-H]-	1-O-Sinapoyl-β-D-glucose	Phenolic acids	Phenolic acids	-	3	3.80574e+06	6306180	3633150	2123340	1628340	2095005	2161670	1231670	1960005	7199830	5787945	4.85304e+06	1305005	1.29126e+06	1640005	1198340	1250005	1831670	2163340	1858340	2225005	1921670	C01175	ko00940,ko01110
Wcdp006870	311.22	155.11	310.214	C18H30O4	[M+H]+	13(s)-hydroperoxy-(9z,11e,15z)-octadecatrienoic acid	Lipids	Free fatty acids	67597-26-6	2	134223	203747	200039	105090	163256	33262.3	37171.9	43740.8	40525.4	284480	226434	204804	65638.7	41641	37452.1	40449.7	28171.3	30295.8	61367	57884.3	70856.4	65836.9	C04785	ko00592,ko01100,ko01110
Wmyn000217	331.1	169.01	332.111	C14H20O9	[M-H]-	2,6-dimethoxy-hydroquinone-4-O-β-D-glucopyranoside	Phenolic acids	Phenolic acids	-	3	627786	721942	740942	747788	736792	167529	75678.4	71670	89518.3	878849	987340	975548	161174	116081	106842	95925	106670	131097	781689	760350	878124	911206	-	-
pme3009	175.02	98.98	174.016	C6H6O6	[M+H]+	trans-Aconitic acid	Organic acids	Organic acids	4023-65-8	2	339183	570577	570342	448673	477850	366863	453309	417389	459712	394691	488759	283653	423803	453076	406183	429876	469908	360364	315256	377810	322918	319714	C02341	ko00660,ko01100
pmb3081	289	96.97	290.004	C6H11PO11	[M-H]-	Glucaric acid-1-Phosphate	Others	Saccharides	-	3	5.54099e+06	7.36331e+06	6.15953e+06	1.11304e+07	1.10153e+07	1.26715e+07	1.01488e+07	6.0338e+06	9.62093e+06	4.78646e+06	3.61146e+06	7687995	9.60469e+06	1.12484e+07	1.01294e+07	1.11543e+07	9.99833e+06	1.22258e+07	9.64495e+06	8.53322e+06	9.7392e+06	8.15388e+06	-	-
Zmdp000446	265.09	119.02	264.078	C9H16N2O5S	[M+H]+	γ-L-Glutamyl-S-methyl-L-cysteine	Amino acids and derivatives	Amino acids and derivatives	-	3	166940	145422	178062	152445	165467	102954	52882.3	45912	46378.5	122917	146936	158383	70894.1	63358.1	86519.7	53815.1	54036.7	44892.5	122906	140514	152336	143503	-	-
ZBN0177	593.15	413.09	594.158	C27H30O15	[M-H]-	Isovitexin-7-O-glucoside(Saponarin)*	Flavonoids	Flavones	20310-89-8	3	546670	121559	494390	1.72883e+06	1.496e+06	934841	1.58537e+06	1.09264e+06	1.15935e+06	230041	187527	179811	1.24036e+06	1.04737e+06	1.02837e+06	1.24798e+06	1.17777e+06	1.49045e+06	1.35008e+06	1.55426e+06	1.67381e+06	1.57484e+06	C08064	-
Zmyn004449	309.21	171.1	310.214	C18H30O4	[M-H]-	9-Hydroxy-12-oxo-10(E),15(Z)-octadecadienoic acid	Lipids	Free fatty acids	-	2	166021	169332	199845	74896.8	104077	62687.5	46906.7	55867.8	38219	289483	253937	230562	78460.6	50855.3	53941.8	36043	44450.6	38958.7	82313.7	76002.6	74896.8	90486.2	C21923	ko00592,ko01110
Lmhp009464	466.29	325.27	465.286	C22H44NO7P	[M+H]+	LysoPE 17:1(2n isomer)*	Lipids	LPE	-	3	88650	91618.2	62467	31990.1	31508.6	38638.4	27266.3	25580.1	32030.5	84982	52675.1	75623.5	37324.3	31765.3	33346.8	12978.9	26731.2	22392.5	47443.1	44235.1	43686.1	52772.5	-	-
Lmxn002712	405.14	183.06	406.147	C17H26O11	[M-H]-	6''-O-Acetylharpagide	Terpenoids	Terpene	-	3	10716.1	19323.2	8340	6670	11893.9	5005	5952.77	8854.87	5660.13	15005	13340	11480.8	6670	10503.7	18340	6670	8180.43	13870	18593.4	17428.5	15005	16674.6	-	-
mws5041	189.12	86.1	188.116	C8H16N2O3	[M+H]+	L-Glycyl-L-isoleucine*	Amino acids and derivatives	Amino acids and derivatives	19461-38-2	1	1.59495e+07	1.53698e+07	1.22405e+07	5.43988e+06	5.97061e+06	5.24468e+06	2.99573e+06	2.76363e+06	2.72884e+06	1.03222e+07	1.53816e+07	1.24207e+07	4.87413e+06	4.43055e+06	3.94963e+06	2.88034e+06	2.25476e+06	2.50133e+06	6.20579e+06	5.28171e+06	5.1862e+06	5.2366e+06	-	-
mws0736	189.12	86.1	188.116	C8H16N2O3	[M+H]+	N-Glycyl-L-leucine*	Amino acids and derivatives	Amino acids and derivatives	869-19-2	1	1.59495e+07	1.53698e+07	1.22405e+07	5.43988e+06	5.97061e+06	5.24468e+06	2.99573e+06	2.76363e+06	2.72884e+06	1.03222e+07	1.53816e+07	1.24207e+07	4.87413e+06	4.43055e+06	3.94963e+06	2.88034e+06	2.25476e+06	2.50133e+06	6.20579e+06	5.28171e+06	5.1862e+06	5.2366e+06	C02155	-
pme1841	103.12	86.1	102.116	C5H14N2	[M+H]+	Cadaverine	Alkaloids	Alkaloids	462-94-2	3	840149	688368	634207	292960	218168	535985	382066	344714	389098	779768	775591	645332	459962	406244	478411	175541	190884	126816	445320	550753	501948	525168	C01672	ko00310,ko00470,ko00480,ko00960,ko01100,ko01110
mws0001	133.06	74.02	132.054	C4H8N2O3	[M+H]+	L-Asparagine	Amino acids and derivatives	Amino acids and derivatives	70-47-3	1	2.81489e+07	3.13573e+07	3.96758e+07	2.8696e+07	1.92778e+07	3.71039e+07	7.28971e+06	2.69468e+07	2.33354e+07	2.26369e+07	2.66697e+07	1.39839e+07	2.38784e+07	1.70547e+07	2.69505e+07	2.90771e+07	2.59693e+07	1.63817e+07	2.50318e+07	2.95962e+07	2.64747e+07	3.0195e+07	C00152	ko00250,ko00460,ko00970,ko01100,ko01110,ko01230
mws0885	153.02	109.03	154.027	C7H6O4	[M-H]-	2,4-Dihydroxybenzoic acid	Phenolic acids	Phenolic acids	89-86-1	3	547776	912125	590679	556998	549753	747883	452589	333864	335420	542647	392754	500067	550128	530597	607329	387295	279635	356382	530597	534856	641228	563812	-	-
Walp007043	274.27	88.08	273.267	C16H35NO2	[M+H]+	2-Aminohexadecane-1,4-diol*	Lipids	Sphingolipids	-	2	2.75955e+06	2.73483e+06	2.40082e+06	2.42279e+06	2.94008e+06	2.59265e+06	2.91318e+06	2.71197e+06	2.75469e+06	2.63904e+06	2.78804e+06	2.99874e+06	3.11012e+06	2.3955e+06	2.63902e+06	2.92696e+06	2.17692e+06	2.74514e+06	2.54722e+06	3.05253e+06	2.89736e+06	3.14942e+06	-	-
mws0976	243.06	153.03	244.07	C9H12N2O6	[M-H]-	β-Pseudouridine	Nucleotides and derivatives	Nucleotides and derivatives	1445-07-4	3	1.0304e+06	1.03346e+06	1.2323e+06	610844	670357	819177	712981	453176	482336	1.02637e+06	864872	1.09168e+06	1.23252e+06	709969	860642	339360	607897	452048	700423	841687	812805	866001	C02067	ko00240,ko01100
mws4176	237.12	120.09	236.116	C12H16N2O3	[M+H]+	L-Alanyl-L-Phenylalanine	Amino acids and derivatives	Amino acids and derivatives	3061-90-3	2	1.76906e+06	1.30211e+06	1.49518e+06	774042	1.24574e+06	556962	534564	538550	543408	1.7396e+06	2.2225e+06	1.83916e+06	961508	440733	508387	778740	620288	699210	779636	701198	730398	861056	-	-
Zbfn008434	515.32	279.23	516.33	C27H48O9	[M-H]-	1-O-Linoleoyl-3-O-galactopyranosyl-L-glycerol	Lipids	Glycerol ester	-	1	7.28892e+06	7.4095e+06	6.5845e+06	7.57079e+06	6.81068e+06	7.97666e+06	8.84593e+06	7.0023e+06	6.432e+06	6.86694e+06	7.06164e+06	7.64971e+06	6.21994e+06	7.52371e+06	6.44145e+06	6.28052e+06	6.23128e+06	8.63418e+06	6.77876e+06	7.83738e+06	8.03516e+06	6.78833e+06	-	-
pme1086	306.08	143.05	307.084	C10H17N3O6S	[M-H]-	Glutathione reduced form	Amino acids and derivatives	Amino acids and derivatives	70-18-8	1	4.03091e+06	2.96042e+06	1.89416e+06	2.22923e+06	791286	4.04211e+06	1.50687e+06	1.41068e+06	1.17064e+06	2.94976e+06	4.05616e+06	3.79434e+06	1.81827e+06	3.08579e+06	3.42785e+06	1.05339e+06	1.16546e+06	1.30669e+06	2.5069e+06	2.40606e+06	2.95326e+06	2.6997e+06	C00051	ko00270,ko00480,ko01100,ko01240,ko02010
mws0018	203.22	84.08	202.216	C10H26N4	[M+H]+	Spermine	Alkaloids	Alkaloids	71-44-3	3	6.53404e+06	6.89916e+06	6.34518e+06	5.04563e+06	5.54536e+06	5.43622e+06	4.07345e+06	4.16786e+06	4.10042e+06	8.62164e+06	6.90361e+06	7.53527e+06	5.38384e+06	5.97695e+06	6.36778e+06	4.05879e+06	4.37971e+06	5.17447e+06	6.72354e+06	6.91452e+06	5.62017e+06	6.75196e+06	C00750	ko00330,ko00410,ko00480,ko00770,ko01100,ko01240
Cmmn013378	301.22	301.22	302.225	C20H30O2	[M-H]-	Levopimaric acid*	Terpenoids	Ditepenoids	79-54-9	3	361733	288996	368041	352427	357351	261615	240937	140003	223682	313857	227846	121923	295152	215148	239356	248164	175558	246524	244137	261831	292057	239790	-	-
MWS80007	311.22	249.22	312.23	C18H32O4	[M-H]-	13-Hydroperoxy-9Z,11E-octadecadienoic acid*	Lipids	Free fatty acids	23017-93-8	3	587434	689803	464002	49294.6	63256.2	41692.6	19412.7	18581.6	18839.2	641603	478078	534111	34711.5	40090.1	41038.9	17540.6	20680.6	31086.8	194116	155476	181958	182555	-	-
pme0109	212.09	166.09	211.084	C10H13NO4	[M+H]+	Methyldopa	Amino acids and derivatives	Amino acids and derivatives	555-30-6	3	804946	823309	719858	471643	541552	702862	409473	360620	358703	982601	1.06163e+06	874226	721187	659828	656496	393371	314354	313074	575121	531070	490834	606287	C07194	-
pme0274	132.1	69.07	131.095	C6H13NO2	[M+H]+	6-Aminocaproic acid	Organic acids	Organic acids	60-32-2	2	123292	127603	98855.5	59467.1	58720.5	75230	36708	31595.1	24803.4	292780	254989	253576	35615	27749.7	44775.3	64276.2	46113.7	32594.5	99408.1	84298.5	102447	88717.8	C02378	ko01100
ZBN0218	491.12	329.07	492.127	C23H24O12	[M-H]-	Tricin-5-O-Glucoside	Flavonoids	Flavones	32769-00-9	3	2090005	2341670	2085005	981670	1098340	487555	498340	561670	327128	1868340	1126670	1875005	653340	595005	808340	702249	421670	778340	931670	1115005	1135005	1001670	-	-
MWSmce177	221.09	133.03	222.089	C12H14O4	[M-H]-	Ethyl ferulate	Phenolic acids	Phenolic acids	4046-02-0	1	72565.1	53958.5	54410.6	60724.6	61796.6	132088	70533.2	138037	169636	41551.3	66325	48384.8	68185.8	229016	167544	58758.5	72336.5	131394	74548.7	75231.6	88284.9	87403.6	-	-
pme1419	164.07	104.07	163.067	C6H13NO2S	[M+H]+	L-Methionine methyl ester	Amino acids and derivatives	Amino acids and derivatives	10332-17-9	3	298168	329429	264394	125436	136385	110147	93117	76551.1	83626.9	516286	427942	333188	106262	90067.6	112637	77838.1	95853.5	86867.1	230919	247718	273505	283152	-	-
ZBN0175	479.08	316.02	480.09	C21H20O13	[M-H]-	Myricetin-3-O-galactoside*	Flavonoids	Flavonols	15648-86-9	3	53494.2	22117.4	36268.9	111850	138340	75235.2	49847.2	71075.5	75376.2	21748.2	15005	41670	114028	96429.3	91157.3	85005	83512.6	97231.5	58343.3	47418.3	49207.1	52265.4	-	-
Ybnn006457	301.07	151	302.079	C16H14O6	[M-H]-	Artocarpanone	Flavonoids	Flavanones	-	3	14521	24092.1	16634.1	27461.3	38556.3	33354.9	13739.4	11689.3	21794.1	14091.4	12623.2	23381.5	21210.7	23332.6	32661.1	9183.08	21794.1	17508.5	19249.9	22201.3	21046.5	18007.1	-	-
pme3382	160.06	98.02	161.069	C6H11NO4	[M-H]-	N-Acetyl-L-threonine	Amino acids and derivatives	Amino acids and derivatives	17093-74-2	3	186377	180256	204085	174480	234942	207430	194537	169372	229254	261766	185556	205321	273774	193484	230615	200985	241498	181637	140977	157830	176874	157834	-	-
Hmgp002080	641.17	317.06	640.164	C28H32O17	[M+H]+	Patuletin-7-O-rutinoside	Flavonoids	Flavonols	-	3	61535.7	99873.8	41113.1	34936.4	49039.6	75101.4	60005	54398.8	50925.4	45582.4	40130.3	48752.1	46376.5	52683.4	73257.8	19665.1	27708.1	51453.8	35213.2	38351.5	35676.5	42901.4	-	-
MWS0155	462.07	96.97	463.074	C14H18N5O11P	[M-H]-	Adenylocuccinic Acid	Organic acids	Organic acids	19046-78-7	2	312042	492178	314477	190276	166598	225409	111191	110257	38695.3	629470	418980	455400	136487	186276	181256	99299.3	92650.6	90167.3	351622	305372	356586	298225	C03794	ko00230,ko00250,ko01100,ko01232,ko01240
Lmyn012274	469.33	469.33	470.34	C30H46O4	[M-H]-	3,25-Epoxy-3-hydroxyolean-18-en-28-oic acid (Semimoronic acid)	Terpenoids	Triterpene	102053-38-3	3	708796	684831	667965	1.73233e+06	1.89095e+06	1.67045e+06	861452	791380	774404	476635	538477	523313	1.04071e+06	1.06011e+06	784060	763262	818646	697145	1.73597e+06	1.91462e+06	2.11933e+06	2.1129e+06	-	-
Hmgp002327	188.07	118.06	187.063	C11H9NO2	[M+H]+	3-amino-2-naphthoic acid*	Alkaloids	Alkaloids	-	1	3.45008e+07	3.26236e+07	2.78174e+07	3.53514e+07	3.92736e+07	5.0887e+07	2.67835e+07	3.17087e+07	1.41868e+07	4.9857e+07	4.48443e+07	5.05246e+07	4.75513e+07	4.38376e+07	4.61652e+07	3.08572e+07	2.51738e+07	2.65292e+07	5.01473e+07	4.30106e+07	4.55581e+07	5.29111e+07	-	-
Wagp008002	302.1	287.08	301.095	C16H15NO5	[M+H]+	1,5-Dihydroxy-2,3-Dimethoxy-10-Methyl-9-Acridone	Alkaloids	Alkaloids	-	2	22553.2	22306.8	28389.2	150594	146210	177112	96032.1	96323	93831.5	26199.1	26178.2	19175.7	143137	136340	190953	98551.7	78005.8	113588	68480.5	70705.7	81630.8	81734.3	-	-
Hmtp000776	168.07	105.03	167.058	C8H9NO3	[M+H]+	4,5,6-Trihydroxy-2-cyclohexen-1-ylideneacetonitrile	Alkaloids	Alkaloids	-	2	1.09376e+06	946487	863500	472847	492873	587518	392692	354669	336168	2.10469e+06	1.76865e+06	1.5623e+06	394126	458540	460688	341193	332908	386542	687545	781874	842908	843006	-	-
pmb0862	440.28	184.07	439.27	C20H42NO7P	[M+H]+	LysoPC 12:0	Lipids	LPC	20559-18-6	3	136909	101659	111258	89060.3	85820.9	85103.2	81780.3	88215.7	102394	108834	111514	110439	67654.7	85789.2	91300.8	58349.7	56983.4	72976.2	93734.2	117235	110642	110833	-	-
mws0133	123.06	80.05	122.048	C6H6N2O	[M+H]+	Nicotinamide	Others	Vitamin	98-92-0	2	2.96366e+06	3.26146e+06	2.86302e+06	1.32093e+06	1.55533e+06	1.05801e+06	1.13269e+06	970247	1.22566e+06	3.36428e+06	3.08769e+06	2.73981e+06	1.29012e+06	863054	1.13562e+06	641506	693226	777301	1.5796e+06	1.73435e+06	1.5774e+06	1.91157e+06	C00153	ko00760,ko01100,ko01240
pmb0530	664.12	136.06	663.109	C21H27N7O14P2	[M+H]+	Nicotinic acid adenine dinucleotide	Nucleotides and derivatives	Nucleotides and derivatives	53-84-9	1	2.12715e+06	2.11277e+06	2.71393e+06	1.50447e+06	1.29929e+06	1.20609e+06	1.18545e+06	774037	1.28848e+06	3.18613e+06	2.14141e+06	2.73308e+06	1.59665e+06	783636	1.48006e+06	710955	842815	556940	1.63863e+06	1.41281e+06	1.56363e+06	1.76968e+06	C00003	ko00190,ko00730,ko00760,ko01100,ko01240
pmp001264	274.27	256.27	273.267	C16H35NO2	[M+H]+	Hexadecylsphingosine	Lipids	Sphingolipids	-	1	1.38202e+06	1.4338e+06	1.35278e+06	1.1025e+06	1.4085e+06	1.23044e+06	1.47736e+06	1.22581e+06	1.24092e+06	1.36164e+06	1.38285e+06	1.6078e+06	1.71606e+06	1.23363e+06	1.25294e+06	1.24923e+06	1.10829e+06	1.18048e+06	1.21647e+06	1.32867e+06	1.51753e+06	1.41473e+06	-	-
pmf0250	409.31	391.3	410.318	C28H42O2	[M-H]-	γ-Tocotrienol	Others	Vitamin	14101-61-2	3	117616	20802.9	105618	119438	107449	118987	112249	77453.1	85900.6	103798	118835	94054.3	94080.1	98348.4	86155.1	98284.2	90400.9	99579.1	98288.3	101707	103172	83449.8	C14155	ko00130,ko01100,ko01110
HX1349	133.05	69.04	132.042	C5H8O4	[M+H]+	dihydro-4-hydroxy-5-hydroxymethyl-2(3H)-furanone	Others	Others	-	3	590475	610485	579442	397948	379402	419466	283767	288809	264207	772718	737808	694058	313151	174332	316694	374572	372504	261194	417491	496716	470503	521702	-	-
Lmsn001014	331.07	169.01	332.074	C13H16O10	[M-H]-	1-O-Galloyl-β-D-glucose*	Phenolic acids	Phenolic acids	58511-73-2	2	214628	736622	857576	530045	700375	243358	293890	271193	275638	873091	615338	966246	418894	307049	410352	390395	256160	246052	287531	276758	338458	320492	C01158	ko00999
Lmfn000604	331.07	169.01	332.074	C13H16O10	[M-H]-	6-O-Galloyl-β-D-glucose*	Phenolic acids	Phenolic acids	13186-19-1	2	214628	736622	857576	530045	700375	243358	293890	271193	275638	873091	615338	966246	418894	307049	410352	390395	256160	246052	287531	276758	338458	320492	-	-
Lmhp010573	517.34	263.24	516.33	C27H48O9	[M+H]+	1-Linoleoylglycerol-3-O-glucoside*	Lipids	Glycerol ester	-	3	61045.4	58961.1	58654.1	57069	52470.7	41292.6	43013.1	38477.2	41852.2	57702.3	33431.8	92686.1	39883.6	63150	46131.2	43481.4	55732.4	80058.7	54047	50615.5	45514.4	56744.9	-	-
pme3163	289.03	96.97	290.04	C7H15O10P	[M-H]-	D-Sedoheptuiose 7-phosphate	Others	Saccharides	2646-35-7	3	6.53018e+06	5.89724e+06	6.35499e+06	8.65624e+06	5.59761e+06	1.06468e+07	8.51214e+06	6.34831e+06	7.33946e+06	4.57509e+06	6.17257e+06	6.77855e+06	7.08975e+06	7.47854e+06	8.43796e+06	6.57812e+06	5.55811e+06	9.2063e+06	7.41845e+06	6.5568e+06	8.2612e+06	7.44558e+06	-	-
Zmjn001813	159.07	97.06	160.074	C7H12O4	[M-H]-	Pimelic acid*	Organic acids	Organic acids	111-16-0	2	212182	253875	221647	151688	211708	166687	111178	88340	158726	142978	213277	163781	193705	187991	143621	205124	149222	123424	120981	145864	133237	149236	C02656	ko00780,ko01100,ko01240
pme1383	170.08	134.06	169.074	C8H11NO3	[M+H]+	Pyridoxine	Others	Vitamin	65-23-6	1	2.71295e+06	2.45213e+06	2.82717e+06	5.90181e+06	7.79312e+06	4.16353e+06	5.48395e+06	5.64832e+06	4.5742e+06	1.57898e+06	2.11031e+06	1.82303e+06	4.24873e+06	4.49142e+06	3.89233e+06	8.35298e+06	6.10097e+06	9.81681e+06	3.39736e+06	3.28509e+06	3.45131e+06	2.78729e+06	C00314	ko00750,ko01100,ko01240
Lmbn005443	293.21	235.17	294.219	C18H30O3	[M-H]-	13-KODE; (9Z,11E)-13-Oxooctadeca-9,11-dienoic acid*	Lipids	Free fatty acids	54739-30-9	2	1.12065e+06	1.04761e+06	948864	372878	399732	242472	117776	141651	114675	1.09872e+06	1.03247e+06	915396	217534	150934	181961	113612	94122.2	116943	425200	350781	415422	435653	C14765	ko00591
WaYn011606	568.36	269.25	569.369	C27H56NO9P	[M-H]-	1-(2,3-dihydroxypropoxy)-3-(((2-(dimethylamino)ethoxy)(hydroxy)phosphoryl)oxy)propan-2-yl heptadecanoate	Lipids	LPE	-	1	13105.6	14498.8	11816.6	23367	18206.4	13862.8	16388.3	11012.8	13477.9	14727.9	15436	12697.2	16037.5	14821.7	19745.7	18434.2	15224.4	22128.9	18257.2	14859.4	17151.5	18300.4	-	-
Wayp003039	336.2	318.19	335.194	C15H29NO7	[M+H]+	N-(1-Deoxy-1-fructosyl)Aminononanoic acid	Alkaloids	Alkaloids	-	3	104039	102933	125093	59779.3	57866.6	47776.9	54212.8	64650	81871.4	79645.9	69494.6	125090	54244.3	43180.9	28391.7	48674.7	41494.2	50929.1	73340	64205.3	75272	80818.4	-	-
pme1109	152.06	135.03	151.049	C5H5N5O	[M+H]+	Guanine	Nucleotides and derivatives	Nucleotides and derivatives	73-40-5	1	2.68717e+06	2.21566e+06	2.26757e+06	1.56587e+06	1.82635e+06	1.38013e+06	1.20578e+06	1.52037e+06	1.52107e+06	1.62613e+06	1.96055e+06	1.62937e+06	1.01398e+06	1.66705e+06	1.91713e+06	1.05693e+06	1.09878e+06	935322	1.80859e+06	1.97119e+06	1.74302e+06	2.14659e+06	C00242	ko00230,ko01100,ko01232
Lmbn004240	329.23	199.13	330.241	C18H34O5	[M-H]-	9,10-Dihydroxy-12,13-epoxyoctadecanoic acid	Lipids	Free fatty acids	-	2	151430	138777	83936.2	29838.5	33841.8	22031.8	11466.9	18072.8	16569.4	106994	134534	125314	14969.6	5833.41	20214.1	12483.9	7194.78	17163.9	32255.9	32947.6	38279.2	38473.1	C14837	ko00591
Lmmn001643	163.04	119.05	164.047	C9H8O3	[M-H]-	2-Hydroxycinnamic acid*	Phenolic acids	Phenolic acids	583-17-5	1	4.34258e+06	7229955	2.91786e+06	916217	1831670	2513340	701670	758843	1010005	4637515	4455130	4.98254e+06	1098340	1.15097e+06	1.35306e+06	533340	1133340	620992	2.24707e+06	2.63523e+06	2747625	2.78505e+06	C01772	ko00360,ko00999,ko01100,ko01110
pmn001672	547.17	223.1	548.174	C23H32O15	[M-H]-	Furanofructosyl-α-D-(3-mustard acyl)glucoside*	Phenolic acids	Phenolic acids	-	2	1.28454e+06	809955	1.06726e+06	219082	316670	448878	305424	272119	299947	1.22919e+06	1.04175e+06	1.07365e+06	310214	361170	192199	288757	224481	216074	443119	559021	497605	499370	-	-
Cmsp003083	521.2	131.05	520.194	C26H32O11	[M+H]+	Dehydrodiconiferyl alcohol-4-O-glucoside*	Lignans and Coumarins	Lignans	107870-88-2	2	721895	707858	528848	99985.1	132218	40118.1	226985	171707	212321	400261	461121	466837	50005	55013.9	69038.2	177899	156788	310176	214117	209435	189601	238687	-	-
Zmcp102703	521.2	131.05	520.194	C26H32O11	[M+H]+	saikolignanoside D*	Lignans and Coumarins	Lignans	-	2	721895	707858	528848	99985.1	132218	40118.1	226985	171707	212321	400261	461121	466837	50005	55013.9	69038.2	177899	156788	310176	214117	209435	189601	238687	-	-
mws0376	115	71.01	116.011	C4H4O4	[M-H]-	Fumaric acid	Organic acids	Organic acids	110-17-8	2	1.27829e+06	1.05828e+06	1.38441e+06	1.02979e+06	1.48186e+06	2.79893e+06	1.51219e+06	2488340	1.55321e+06	1.30316e+06	1.46381e+06	2171670	1.82173e+06	2.48672e+06	2.96388e+06	1.72324e+06	1.94247e+06	1.0119e+06	1.28156e+06	1.41273e+06	1.46233e+06	1.18353e+06	C00122	ko00020,ko00190,ko00220,ko00250,ko00350,ko00360,ko00620,ko00650,ko00760,ko01100,ko01110,ko01200
Wasn002329	366.08	160.04	367.09	C16H17NO9	[M-H]-	Xanthurenic Acid 8-O-Glucoside	Alkaloids	Quinoline alkaloids	97451-32-6	1	690367	713841	675223	798543	745748	812949	376255	433578	433736	803924	570038	909842	620124	709070	702717	500362	396263	563641	594751	502226	484957	560899	-	-
pmn001380	187.1	169.09	188.105	C9H16O4	[M-H]-	Eucommiol	Others	Alcohol compounds	55930-44-4	3	817519	950469	717821	284358	324711	248251	222672	168583	234659	997878	1.17237e+06	925374	339141	216466	224774	244625	277219	258038	379757	414354	396074	329910	C17878	-
Yalp008047	291.23	93.07	290.225	C19H30O2	[M+H]+	Methyl 12-phenyldodecanoate	Lipids	Free fatty acids	38795-65-2	1	192142	185511	163470	51000.6	50447.3	63771.9	17572.9	17755.7	19266.3	165049	136687	159407	38577.5	40333.4	41697.5	17571.9	16876	22270.2	73931.2	87800	85948.2	93319.4	-	-
Zmxn003874	585.23	537.21	586.241	C31H38O11	[M-H]-	7,8-Dihydro-Buddlenol B(threo)	Phenolic acids	Phenolic acids	-	3	33340	31464.3	11670	11305.9	24158.2	6431.5	56670	15773.2	19906.7	13289.2	13289.2	23557.6	5778.61	9103.64	21670	14443.6	33340	115005	20625.9	26134.4	23497.8	23572.6	-	-
pme2596	184.06	148.04	183.053	C8H9NO4	[M+H]+	4-Pyridoxic acid	Others	Vitamin	82-82-6	3	63353.1	40549.8	66167.1	49169.4	86070.1	82993.1	59767.9	43293	55412.6	37574.5	76700.3	60553.5	30074	42445.9	51993.9	25767	19328.7	73163.5	30415.1	24059.4	28389	28106.5	C00847	ko00750,ko01100
Zbpp001841	625.18	301.07	625.176	C28H33O16+	[M]+	Peonidin-3,5-O-diglucoside	Flavonoids	Anthocyanidins	47851-83-2	3	7914.69	15852.6	17892.1	500616	615766	584439	379730	390546	309617	9529.52	11232.8	15279.9	548673	563191	543097	406880	346872	458560	110190	138511	132650	125925	-	-
pme0257	111.02	67.03	112.027	C4H4N2O2	[M-H]-	Uracil	Nucleotides and derivatives	Nucleotides and derivatives	66-22-8	3	41013.6	34535.1	62658.8	41470.4	70145.7	32282.3	34288.6	28340	33548.1	50142.5	49265.8	50447.6	22865.1	26227.8	20377.4	68104.9	36406.4	67216.9	43699.6	46992.1	46391.6	54482.3	C00106	ko00240,ko00410,ko00770,ko01100,ko01232
MWSmce676	149.05	59.01	150.053	C5H10O5	[M-H]-	D-Arabinose*	Others	Saccharides	10323-20-3	3	140048	255335	164444	179417	215391	136187	127168	86679.7	121968	165370	229804	182673	115642	131532	116869	99671.4	130005	111352	142931	123233	122595	114296	C00216	ko00040,ko00053,ko00520,ko01100,ko01250
MWSHC2099	527.16	331.08	526.148	C27H26O11	[M+H]+	Salcolin A*	Flavonoids	Flavones	369390-51-2	1	91095	44371.3	65412.7	216551	123418	254218	104729	100827	133755	112517	142865	360885	94997.3	70084.2	57236.4	260836	148894	193078	121921	122637	134211	149146	-	-
Walp008102	302.31	88.08	301.298	C18H39NO2	[M+H]+	2-Aminooctadecane-1,4-diol	Lipids	Sphingolipids	-	3	767960	1.25318e+06	940633	1.12739e+06	1.02234e+06	973739	995294	916527	1.11745e+06	1.04669e+06	930696	1.06501e+06	1.34476e+06	1.17495e+06	1.06007e+06	1.16223e+06	767008	1.16697e+06	1.18594e+06	1.40715e+06	1.43499e+06	1.48919e+06	-	-
MWStz211	261.12	120.08	260.116	C14H16N2O3	[M+H]+	Cyclo(L-Phe-trans-4-hydroxy-L-Pro)	Amino acids and derivatives	Amino acids and derivatives	118477-06-8	3	9	9	9	27672.4	33575.6	9	23945.8	10705.1	26355	46568.8	47454.7	38401.6	9	9	9	9	9	9	21703	18160.7	22877.4	21672.6	-	-
Lcsn007077	291.18	59.01	292.189	C14H28O6	[M-H]-	Octyl-Beta-D-Glucopyranoside	Others	Saccharides	29836-26-8	3	378369	355099	461316	149194	155392	167453	65674.8	77486	69544.9	569103	542687	531090	172523	83373	113588	70724.3	50897.8	65674.8	113052	127424	140816	137863	-	-
Lmrn002746	131.07	85.07	132.079	C6H12O3	[M-H]-	2-Hydroxy-4-methylpentanoic acid	Organic acids	Organic acids	498-36-2	1	196476	149727	98168.2	61406.7	43915.7	106766	26867.3	36881.8	22487.2	399034	409415	345530	44299.3	88481.1	72080.9	48640.1	41331.7	41969.6	119712	142104	138111	117545	-	-
Zmhp003514	301.07	286.05	300.063	C16H12O6	[M+H]+	6,7,8-Tetrahydroxy-5-methoxyflavone	Flavonoids	Flavones	-	3	116885	99651.9	191321	836472	859922	898394	519338	437974	519338	107059	111757	132274	885570	760785	858761	512142	524835	591726	309888	369977	363376	392027	-	-
Wbtn004362	391.07	229.05	392.074	C18H16O10	[M-H]-	1,3,6,7-tetrahydroxy-2-(3,4,5-trihydroxyoxan-2-yl)xanthen-9-one	Flavonoids	Other Flavonoids	-	3	80743.4	71769.5	88754.6	48994.9	60973.4	41109.2	22880.6	37694.7	24985.8	42278.6	69670.2	65109.1	93240.5	141670	68340	5010	8720.29	33340	64302.1	58510.6	51207.8	55005	-	-
Hmlp001852	347.22	173.11	346.216	C22H26N4	[M+H]+	Calycanthine	Alkaloids	Pyridine alkaloids	595-05-1	2	192957	228671	210464	301491	332025	251652	110055	137289	131189	173358	236436	249776	216258	256342	255810	133235	139450	169811	171533	160690	160922	196489	C10573	-
Lmbn001364	131.03	87.05	132.042	C5H8O4	[M-H]-	4-Hydroxy-2-Oxopentanoic Acid*	Organic acids	Organic acids	3318-73-8	3	441614	547490	444595	262444	315542	302034	205015	235776	236471	358221	316412	339516	348819	250910	275098	241695	258705	341627	191206	193837	187356	229598	C03589	ko00360,ko01100
MWSmce463	149.1	65.04	148.089	C10H12O	[M+H]+	Mesitaldehyde	Others	Aldehyde compounds	487-68-3	3	1.11197e+06	982727	1.00094e+06	1.32575e+06	1.35157e+06	1.05936e+06	1.07434e+06	1.34558e+06	1.2062e+06	1.05793e+06	1.24218e+06	1.21225e+06	1.34844e+06	1.23456e+06	1.37028e+06	1.26133e+06	1.39197e+06	1.04491e+06	1.05492e+06	1.21918e+06	1.31407e+06	1.11302e+06	-	-
Lmhp008763	452.28	311.26	451.27	C21H42NO7P	[M+H]+	LysoPE 16:1(2n isomer)*	Lipids	LPE	-	1	718843	560208	631390	430795	410107	458151	249755	245124	237578	649439	634854	662339	374718	377388	390990	221136	203021	182602	519795	560208	442058	528228	-	-
Lcsp001468	390.19	215.14	389.18	C16H27N3O8	[M+H]+	Glu-Ile-Glu	Amino acids and derivatives	Amino acids and derivatives	-	3	169830	137171	150235	60379	110964	55954.3	40410.2	59382.4	45005	110184	128572	154806	66664.8	35938.6	61670	69240.9	53014.4	51229.7	61339.5	54370.2	66664.8	55005	-	-
pmn001468	461.13	137.02	462.137	C19H26O13	[M-H]-	Sibiricose A3	Phenolic acids	Phenolic acids	139726-39-9	2	24334.4	34241.7	48340	7556.03	6670	6411.56	9	7556.03	8340	22023.7	38594.7	26883.4	8540.69	14097.7	13433.5	5005	10710	9690.86	28340	25005	27505.5	31670	-	-
MWS5172	113.06	68.99	114.068	C6H10O2	[M-H]-	2-Methyl-4-pentenoic Acid	Organic acids	Organic acids	1575-74-2	3	4.92602e+06	5.17561e+06	4.72683e+06	3.40244e+06	3.30039e+06	3.06386e+06	3.02667e+06	3.33314e+06	2.80352e+06	5.1262e+06	4.71828e+06	5.64249e+06	3.56223e+06	3.69943e+06	3.49374e+06	2.91212e+06	3.66678e+06	3.55858e+06	4.33647e+06	3.62565e+06	3.6559e+06	4.29578e+06	-	-
Zmmp002106	120.08	77.04	119.07	C3H9N3O2	[M+H]+	4-methyl-1,5,2,3-dioxadiazinan-2-amine	Nucleotides and derivatives	Nucleotides and derivatives	-	1	2.75248e+07	2.66502e+07	2.21315e+07	1.2832e+07	1.29114e+07	1.55612e+07	1.06021e+07	9.40238e+06	8.4773e+06	4.68562e+07	4.0452e+07	3.72811e+07	1.03099e+07	1.19655e+07	1.22171e+07	9.76151e+06	8.70017e+06	1.05653e+07	1.80735e+07	1.9147e+07	2.10248e+07	2.25456e+07	-	-
pme2602	184	96.97	185.009	C3H8NO6P	[M-H]-	O-Phospho-L-serine	Amino acids and derivatives	Amino acids and derivatives	407-41-0	3	119167	102331	185924	100955	98065.9	139483	146501	112159	126161	270698	138755	185005	135127	75020.3	154306	170060	72906.5	169983	123502	138811	117064	110741	C01005	ko00260,ko00270,ko00970,ko01100,ko01110,ko01200,ko01230
Zbqp002511	146.12	55.05	145.11	C7H15NO2	[M+H]+	N-Methylisoleucine	Amino acids and derivatives	Amino acids and derivatives	39554-61-5	3	302265	319787	295672	112886	76167.1	121602	140356	38340	149138	481205	481560	345107	95204.8	54499	74988.6	118853	145251	73124.6	180778	162596	200762	200619	-	-
ZBN0123	609.12	301.04	610.132	C30H26O14	[M-H]-	Quercetin-3-O-(6''-O-p-Coumaroyl)galactoside	Flavonoids	Flavonols	-	3	26024.3	16670	11778.9	4281.35	11426	36670	7497.39	10189.2	5300.74	3340	16088.6	2335.14	1670	22081	7927.22	5269.96	6492.49	53340	9944.3	8360.54	8738.02	7936.45	-	-
Zbfn002396	343.1	163.04	344.111	C15H20O9	[M-H]-	Caffeoyl-O-mannitol	Phenolic acids	Phenolic acids	-	2	172541	136481	134841	70898.9	58028.6	59527.6	58659.8	50715.8	44253.6	190360	178500	268625	44900.8	66159.9	74202.6	33541.8	48134.6	45482.1	105160	99268.4	123741	104648	-	-
Zmyn000155	173.11	131.08	174.1	C7H14N2O3	[M-H]-	N-α-Acetyl-L-ornithine	Amino acids and derivatives	Amino acids and derivatives	6205-08-9	2	1.46574e+06	1.42233e+06	1.27355e+06	1.05088e+06	963535	1.29302e+06	3.03735e+06	2.55285e+06	2.83192e+06	1.50869e+06	1.71272e+06	1.01002e+06	1.26713e+06	1.1236e+06	1.53261e+06	2.83651e+06	2.66762e+06	1.99054e+06	1.67864e+06	1.4002e+06	1.71809e+06	1.47159e+06	C00437	ko00220,ko01100,ko01110,ko01210,ko01230
Zaxn005611	315.2	315.2	316.24	C21H32O2	[M-H]-	Methyl abieta	Terpenoids	Ditepenoids	-	3	108672	37372.3	101407	91364	75517.2	101766	103241	117077	102532	109673	105204	65656.8	94851.2	106115	112984	138583	136233	116760	119138	94303.5	104407	101921	-	-
Zaxn005652	315.2	315.2	316.204	C20H28O3	[M-H]-	Pisiferic acid	Terpenoids	Ditepenoids	67494-15-9	2	108672	37372.3	101407	91364	75517.2	101766	103241	117077	102532	109673	105204	65656.8	94851.2	106115	112984	138583	136233	116760	119138	94303.5	104407	101921	C09163	ko00904,ko01110
Lmsn000363	325.13	145.07	326.137	C16H22O7	[M-H]-	Raspberryketone glucoside	Phenolic acids	Phenolic acids	38963-94-9	1	64053105	63283135	65641200	38745495	1.46074e+07	37227205	4.20546e+06	5.2123e+06	5.92442e+06	58264975	48728310	47972235	39714925	5.72239e+06	7.83693e+06	27666295	3.74637e+06	5.0243e+06	2.28615e+07	1.82799e+07	1.92178e+07	2.09262e+07	-	-
mws1333	341.11	113.02	342.116	C12H22O11	[M-H]-	Melibiose	Others	Saccharides	585-99-9	1	1.89153e+06	1.49538e+06	666289	1.12503e+06	444336	574502	678286	947579	529596	2.39826e+06	1.39412e+06	905996	998576	1.21835e+06	1.19044e+06	834931	821592	979430	2.26399e+06	1.81073e+06	1.89298e+06	1.97984e+06	C05402	ko00052,ko01100,ko02010
Lmrn001951	181.05	135.04	182.058	C9H10O4	[M-H]-	(S)-2-Hydroxy-3-(4-Hydroxyphenyl)Propanoic Acid*	Phenolic acids	Phenolic acids	23508-35-2	2	58098.9	28211.5	46691.5	71297	65227.5	120726	52021.9	43078	29828.2	53788.7	50243.9	65274.2	46719.5	95660	101188	46719.5	50243.9	36079.3	64393.1	72085	65274.2	79415.3	-	-
Waln010449	552.33	253.22	553.338	C26H52NO9P	[M-H]-	1-(2,3-dihydroxypropoxy)-3-(((2-(dimethylamino)ethoxy)(hydroxy)phosphoryl)oxy)propan-2-yl (E)-hexadec-9-enoate	Lipids	LPE	-	1	127099	100126	188708	122840	135979	72166	76296.2	48308	57956.3	123291	146890	128383	108594	105761	103884	67336.5	51922	63578.7	137357	120286	153760	139862	-	-
Zmgn000173	149.05	75.01	150.053	C5H10O5	[M-H]-	D-Ribose	Others	Saccharides	50-69-1	3	142534	167865	161967	179461	160692	184634	114029	76646.6	114481	224690	260062	160735	152926	141238	119873	119773	86820	85523.7	114027	139293	117267	135346	C00121	ko00030,ko01100,ko02010
Hahn002315	579.21	417.16	580.216	C28H36O13	[M-H]-	syringaresinol-4-O-β-D-glucopyranoside	Lignans and Coumarins	Lignans	-	1	399467	503582	310654	331851	387095	604052	1580005	354694	1781670	446527	990005	310965	754334	357100	399467	549473	592886	598599	578085	650541	732002	620859	-	-
pme2761	161.01	73.03	162.016	C5H6O6	[M-H]-	4-Hydroxy-2-oxoglutaric acid	Organic acids	Organic acids	1187-99-1	3	168588	193136	200209	251810	260460	271366	233486	223963	206804	206759	189289	187721	208370	263888	244393	263519	255379	176670	200005	177240	224953	191710	C01127	ko00630,ko01100
mws0250	182.08	136.08	181.074	C9H11NO3	[M+H]+	L-Tyrosine*	Amino acids and derivatives	Amino acids and derivatives	60-18-4	1	2.46034e+06	2.62146e+06	2.25459e+06	2.44657e+06	2.21198e+06	3.12882e+06	1.1674e+06	1.19642e+06	1.20484e+06	1.88724e+06	2.32078e+06	2.13019e+06	1.87912e+06	2.02338e+06	2.40557e+06	1.24207e+06	1.06193e+06	1.04461e+06	2.14363e+06	2.04444e+06	1.83277e+06	2.3389e+06	C00082	ko00130,ko00261,ko00350,ko00360,ko00400,ko00460,ko00730,ko00940,ko00950,ko00965,ko00966,ko00970,ko00999,ko01100,ko01110,ko01210,ko01230,ko01240
YC512118	282.28	247.24	281.272	C18H35NO	[M+H]+	Oleamide (9-Octadecenamide)	Lipids	Free fatty acids	301-02-0	1	2.02243e+06	1.96536e+06	1.78947e+06	2.09868e+06	1.76648e+06	2.23126e+06	2.26889e+06	1.83296e+06	1.83426e+06	1.95035e+06	2.12178e+06	2.26838e+06	1.90607e+06	2.43058e+06	1.95321e+06	1.60481e+06	2.22547e+06	2.08675e+06	1.58018e+06	1.99181e+06	1.9454e+06	1.91079e+06	C19670	-
Zmpn000199	209.03	85.03	210.038	C6H10O8	[M-H]-	D-Galactaric acid	Others	Saccharides	526-99-8	1	2.60813e+06	2.45097e+06	2.79567e+06	3.27467e+06	4.14117e+06	4.10468e+06	4.07131e+06	4.11761e+06	3.97817e+06	3.85016e+06	4.46717e+06	3.23488e+06	4.57943e+06	3.69884e+06	3.62238e+06	3.96206e+06	3.85287e+06	4.38031e+06	2.23041e+06	2.78716e+06	2.36187e+06	2.3366e+06	C00879	ko00053,ko01100
WaYn002146	507.17	179.06	448.158	C19H28O12	[M+CH3COOH-H]-	2-(Hydroxymethyl)Phenyl 2-O-Beta-D-Glucopyranosyl-Beta-D-Glucopyranoside	Phenolic acids	Phenolic acids	-	3	141836	112530	94826.2	64436.2	49226.8	67920.2	30124.5	51368.2	34134.8	157857	128684	119561	40946.6	49852.3	61047.6	38869.3	32233.2	39164.2	120271	100727	103035	122325	-	-
mws1417	160.04	116.05	161.048	C9H7NO2	[M-H]-	Indole-3-carboxylic acid*	Alkaloids	Plumerane	771-50-6	3	112504	118026	185005	148340	89496	89496	123340	158340	80962.4	111101	151207	130432	83888.4	123340	106732	127980	102448	125024	90388.7	103851	108496	115625	C19837	-
pme2828	140.03	98.96	139.027	C6H5NO3	[M+H]+	4-Nitrophenol	Phenolic acids	Phenolic acids	100-02-7	3	3.70802e+07	3.8092e+07	4.41047e+07	7.58218e+07	7.9363e+07	6.40162e+07	6.83968e+07	6.57132e+07	6.02521e+07	2.68325e+07	3.49241e+07	2.56292e+07	6.83755e+07	5.90567e+07	6.14137e+07	6.47212e+07	6.557e+07	6.21534e+07	3.30861e+07	4.0084e+07	3.90031e+07	4.22742e+07	C00870	-
Wcdp006929	291.2	207.14	290.188	C18H26O3	[M+H]+	(9Z,11E,13E,15Z)-4-Oxo-9,11,13,15-Octadecatetraenoic Acid	Lipids	Free fatty acids	17699-21-7	2	135185	149130	204660	62856.7	85738.8	53838.9	46782.4	28329.6	53422.1	199198	159459	192995	90707.7	53357.6	51954.3	34032.8	34885.8	33251.1	57507.9	61908.5	71153.4	70423.4	-	-
Zahp013600	282.28	69.07	281.272	C18H35NO	[M+H]+	Octadec-2-enamide	Alkaloids	Alkaloids	-	1	4.54688e+07	4.24024e+07	3.75743e+07	4.66646e+07	3.92145e+07	4.64424e+07	4.7318e+07	3.98734e+07	3.86522e+07	4.37362e+07	4.51205e+07	4.78613e+07	4.03205e+07	4.92856e+07	4.23024e+07	3.16625e+07	4.77601e+07	3.94161e+07	3.4362e+07	43964327	4.01849e+07	4.16478e+07	-	-
Lmbn013410	205.16	189.13	206.167	C14H22O	[M-H]-	2,4-Di-Tert-Butylphenol*	Phenolic acids	Phenolic acids	96-76-4	1	93502.9	98428.4	97451.3	102341	87879.1	114842	82990	105084	88907.2	89188.7	102474	94508.9	96244.5	86995	115945	103767	79886.7	83999	63418.9	70676.9	80728.2	76026.1	-	-
Lmln010063	205.16	189.13	206.167	C14H22O	[M-H]-	2,6-Di-tert-butylphenol*	Phenolic acids	Phenolic acids	128-39-2	1	93502.9	98428.4	97451.3	102341	87879.1	114842	82990	105084	88907.2	89188.7	102474	94508.9	96244.5	86995	115945	103767	79886.7	83999	63418.9	70676.9	80728.2	76026.1	-	-
Wayp001104	344.13	182.08	343.126	C15H21NO8	[M+H]+	N-(1-Deoxy-1-fructosyl)Tyrosine	Nucleotides and derivatives	Nucleotides and derivatives	-	3	194703	313831	315017	258652	384655	336693	256841	157824	263591	230405	231118	280098	149104	257998	324955	235233	173275	215919	237928	245604	273198	296796	-	-
Lmbn003970	329.23	211.14	330.241	C18H34O5	[M-H]-	9,12,13-TriHOME; 9(S),12(S),13(S)-Trihydroxy-10(E)-octadecenoic acid	Lipids	Free fatty acids	97134-11-7	2	7.54145e+06	8.41768e+06	1.03191e+07	3.42936e+06	4.86916e+06	1.83808e+06	2.20057e+06	1.92244e+06	2.16078e+06	1.05747e+07	1.12849e+07	1.96062e+07	2.92679e+06	1.41734e+06	1.66834e+06	1.82997e+06	1.39574e+06	2.25937e+06	3.02014e+06	2.67388e+06	3.35621e+06	3.32048e+06	C14833	ko00591
mws1526	359.13	197.08	358.126	C16H22O9	[M+H]+	Sweroside	Terpenoids	Monoterpenoids	14215-86-2	2	8.35088e+06	7.43306e+06	6.93006e+06	7.10172e+06	10314440	5.9369e+06	5.66374e+06	3.87019e+06	3.3888e+06	7.79205e+06	8.94443e+06	13408270	6.13833e+06	5.54348e+06	7.01028e+06	5.07541e+06	2.11703e+06	8.69939e+06	5.92162e+06	6.82575e+06	6.40954e+06	5.36651e+06	C17071	-
Lacn004858	535.18	373.13	536.189	C26H32O12	[M-H]-	Phellavin*	Flavonoids	Flavanonols	-	3	465005	1.77901e+06	418759	288971	214558	493973	605997	113340	423080	1.34132e+06	1.17993e+06	526771	455433	71670	184986	319490	623418	171670	309048	361521	303152	286490	-	-
pmn001375	535.18	373.13	536.189	C26H32O12	[M-H]-	1-Hydroxypinoresinol-1-O-Glucoside*	Lignans and Coumarins	Lignans	81495-71-8	3	465005	1.77901e+06	418759	288971	214558	493973	605997	113340	423080	1.34132e+06	1.17993e+06	526771	455433	71670	184986	319490	623418	171670	309048	361521	303152	286490	-	-
ZBN0292	447.09	285.03	448.101	C21H20O11	[M-H]-	Luteolin-4'-O-glucoside*	Flavonoids	Flavones	6920-38-3	2	33340	96172.3	45005	153340	256043	371311	174426	93091.6	141225	63340	33505.4	43291.2	537948	206670	319278	143208	118474	151670	188550	177078	178036	147179	-	-
Lskp211385	357.13	307.09	356.126	C20H20O6	[M+H]+	dihydrosesamin*	Lignans and Coumarins	Lignans	-	3	28487.9	24810.6	25829.8	12408.1	26957.2	2663.76	8046.49	16763.3	18678.2	37159	16034.3	31575.6	11286.9	16463.1	6928.42	26066.9	16028.1	18454.9	19990.4	23120.4	18220.3	21838.6	-	-
Zbfn007626	504.31	279.23	505.317	C25H48NO7P	[M-H]-	1-Linoleoyl-2-Lysophosphatidic Acid Monobutylamine Ester	Lipids	Glycerol ester	-	1	4.4597e+06	3.59785e+06	4.25434e+06	3.24257e+06	3.22609e+06	4.42255e+06	2.15946e+06	2.00506e+06	2.25889e+06	2.88034e+06	4.10705e+06	4.48286e+06	2.86355e+06	3.69354e+06	3.33977e+06	2035356	2.51711e+06	2.54796e+06	3.50619e+06	2.852e+06	3.60522e+06	3.51224e+06	-	-
Zmcp002924	611.16	287.05	611.161	C27H31O16+	[M]+	Cyanidin-3-O-(2''-O-glucosyl)glucoside	Flavonoids	Anthocyanidins	38820-68-7	3	9567.37	13340	21670	538474	698184	857871	989460	930832	751423	9202.71	14111.2	4390.1	636583	798481	954857	943064	738542	241670	321557	291349	252712	311164	C16306	ko00942
pmb2654	460.15	117.9	461.153	C19H27NO12	[M-H]-	Anthranilate-1-O-Sophoroside	Phenolic acids	Phenolic acids	-	3	3.07939e+06	4.17734e+06	3.17417e+06	1.74778e+06	4.50557e+06	1.78255e+06	917112	572886	834864	4.51901e+06	4.85179e+06	4.05953e+06	1.27754e+06	1.42661e+06	1.28771e+06	1.10921e+06	560801	886126	2.34083e+06	1.84128e+06	2.25307e+06	2.25178e+06	-	-
Zbqn004590	206.08	164.07	207.089	C11H13NO3	[M-H]-	N-(acetyl)phenylalanine	Amino acids and derivatives	Amino acids and derivatives	-	1	90845.1	110014	83961	65121.4	67831.5	56670	39971.4	31456.3	42279.4	157364	121670	148436	70008.8	51909.7	33973.5	53527.8	48709.2	35019.3	72989.6	84642.1	90223.5	74235.2	-	-
ZBN0257	687.19	329.07	688.2	C33H36O16	[M-H]-	Tricin-4'-O-(guaiacylglycerol)ether-5-O-glucoside*	Flavonoids	Flavones	-	3	15005	2887.5	7958.96	5000.66	3340	25005	8340	5088.78	8340	6968.29	28340	66670	16670	9	1004.66	18340	9	8004.33	13003.7	15001	11670	13340	-	-
Wasn001007	337.08	277.06	338.085	C12H18O11	[M-H]-	Isoascorbic acid 2-O-glucoside	Others	Vitamin	-	2	131863	99530.2	124075	82729.9	87168.7	73906.2	86223.3	90169.8	74298.1	77812.3	83550.3	90482.5	69278	102357	101082	97349.3	79524	80617.3	88418.4	70812.2	72206.3	78200	-	-
Lmmn006246	337.23	157.12	338.246	C20H34O4	[M-H]-	7β-Hydroxydarutigenol	Terpenoids	Ditepenoids	1188281-99-3	3	13455.7	12401	16437	22598.8	16441.2	9117.29	7482.3	9001.1	7144.82	11940.5	19007.8	26988.7	12324.8	10202.3	11952.5	9650.72	7089.8	12733.9	13497.6	11954.4	14582.6	15227.7	-	-
Lmhn003240	237.04	121.03	238.048	C11H10O6	[M-H]-	Benzoylmalic acid	Phenolic acids	Phenolic acids	22138-51-8	3	229256	199023	271806	183924	218340	225005	291670	204773	154004	261670	261050	406670	235886	198198	217628	223340	159078	254290	600005	501670	476670	556670	-	-
Wcdp006912	274.28	88.08	273.267	C16H35NO2	[M+H]+	Lauryldiethanolamine*	Others	Others	1541-67-9	2	2.74335e+06	2.90685e+06	2.67692e+06	2.68797e+06	2.88758e+06	2.61023e+06	2.98533e+06	2.83546e+06	2.93499e+06	2.58436e+06	2.87513e+06	2.98436e+06	3.7394e+06	2.76432e+06	2.96681e+06	3.10062e+06	2.40667e+06	2.87813e+06	2.65672e+06	3.31038e+06	3.27338e+06	3.34622e+06	-	-
Lmbn007891	313.24	183.14	314.246	C18H34O4	[M-H]-	Hydroxy ricinoleic acid	Lipids	Free fatty acids	-	2	67830.4	88891.3	50858	15298.7	19477.2	24800.4	12734.2	13812.2	11110.5	50421.4	70561.6	65083	18603.6	10954.9	16690.7	12289.2	9526.82	5130.35	27574.4	22000.9	27125	27607.1	-	-
Zmyn005252	285.24	239.24	286.251	C17H34O3	[M-H]-	3-Hydroxy-palmitic acid methyl ester	Lipids	Free fatty acids	51883-36-4	3	108687	118304	107904	136676	147095	110543	108475	107014	99464.2	95822.5	110748	136252	77077	107813	143802	150421	134446	132949	111420	107775	112674	134653	C11849	-
pmp000579	463.12	301.07	462.116	C22H22O11	[M+H]+	Diosmetin-7-O-galactoside*	Flavonoids	Flavones	-	1	1.04135e+06	463197	869589	571285	480845	335825	171725	167063	185671	812750	1.01978e+06	674821	468305	290543	377548	146923	293340	173696	908174	941154	1.12376e+06	1.08769e+06	-	-
pmb0532	349.05	137.05	348.047	C10H13N4O8P	[M+H]+	Inosine 5'-monophosphate	Nucleotides and derivatives	Nucleotides and derivatives	131-99-7	3	725542	588761	1.00919e+06	990680	831846	569154	802944	652087	700233	702917	651859	546821	835444	611903	807963	483016	562741	336013	744113	669702	858463	730157	C00130	ko00230,ko01100,ko01110,ko01232,ko01240
pma1751	286.09	124.04	285.085	C12H15NO7	[M+H]+	N-(beta-D-Glucosyl)nicotinate*	Others	Vitamin	-	3	289329	228962	363204	215453	202127	198758	213146	173667	221324	342272	228734	310566	211718	248658	215540	140868	151845	206670	175571	207339	226470	197431	-	-
MWSslk132	285.21	223.21	286.214	C16H30O4	[M-H]-	Hexadecanedioic acid	Lipids	Free fatty acids	505-54-4	1	110770	88723.3	101654	52683.4	53912.9	49680.3	47289	47444.4	45540.8	118250	99299.9	104539	49002.5	52127.7	53410.9	48771	54004.4	48780.3	63673.2	49808.2	61646.8	60259.8	C19615	ko00073,ko01100
pmb0880	482.32	341.31	481.317	C23H48NO7P	[M+H]+	LysoPE 18:0(2n isomer)	Lipids	LPE	-	2	141185	134992	88217.5	47547.6	26239.9	72117.3	33054	34184.6	41083.2	109643	81615.8	103695	40554.3	53925.4	61674.3	23673.3	33494.9	19986	69745.6	54947.8	57717	61802.7	-	-
Lmyn000160	237.06	87.01	238.069	C8H14O8	[M-H]-	Mucic acid Dimethyl Ester	Phenolic acids	Phenolic acids	-	2	1.84779e+06	2.20637e+06	2.09197e+06	2.19799e+06	2.01495e+06	2.1404e+06	2.70207e+06	2.41164e+06	2.57576e+06	2.19944e+06	2.19175e+06	2.05128e+06	2.79376e+06	3.28047e+06	2.34311e+06	3.1042e+06	3.16474e+06	2.44262e+06	1.70995e+06	1.87456e+06	2.17683e+06	2.06574e+06	-	-
Lcsp001977	362.19	231.1	361.185	C15H27N3O7	[M+H]+	Thr-Glu-Ile	Amino acids and derivatives	Amino acids and derivatives	-	2	135005	126568	164123	36317	40005	28792.2	20005	28477.7	27426.2	83340	116670	91670	39438.6	20005	45235.6	23862.1	22867	35371.8	50637	46670	41670	53340	-	-
ZBN0248	667.15	329.07	668.159	C29H32O18	[M-H]-	Tricin-7-O-(6'-O-glucoside)glucuronicacid	Flavonoids	Flavones	-	3	12513.3	18970.8	22178.2	13340	8970.96	16670	7338.33	6295.03	8340	3340	33340	27921.4	11670	11188.5	15005	14150.5	4072.13	6222.03	15150.7	17513.4	19384.1	18766.3	-	-
Lczn000055	335.04	183.03	336.048	C15H12O9	[M-H]-	Digallic acid methyl ester	Phenolic acids	Phenolic acids	-	3	210961	253496	273849	224150	245396	163199	161002	194062	126675	162453	200201	181003	170648	63340	189398	182818	203634	202485	225639	228021	209343	179643	-	-
pmb2799	295.23	195.14	296.235	C18H32O3	[M-H]-	12,13-Epoxy-9-Octadecenoic Acid	Lipids	Free fatty acids	6799-85-5	1	2.81765e+06	2.89203e+06	2.79589e+06	1.32973e+06	1.2923e+06	939320	151376	169010	181158	3.28447e+06	3.01292e+06	2.74196e+06	607507	503346	628027	121455	115241	119994	1.22509e+06	980124	1.17855e+06	1.25155e+06	C14826	ko00591,ko01100
WaYn002313	373.11	193.05	374.121	C16H22O10	[M-H]-	Homosyringic Acid 4'-O-Glucoside	Phenolic acids	Phenolic acids	-	1	123348	131696	113406	71449.4	42613.1	93156.1	45447.8	48340	29085.7	204027	118807	129540	82334.4	75146.5	92654.5	48340	22908	56178.8	70739	84627.1	72906.1	87566.6	-	-
Lcsn000323	463.05	96.96	464.056	C16H20N2O10S2	[M-H]-	5-Hydroxyindol-3-ylmethyl glucosinolate	Others	Glucosinolates	-	3	26339.7	27085.5	39861.3	255026	209492	326404	126500	85085.1	128717	124958	18340	45005	223208	252813	248034	83214.9	102817	90331	123090	146926	143521	118954	-	-
MWSmce689	293.25	95.09	292.24	C19H32O2	[M+H]+	Methyl linolenate	Lipids	Free fatty acids	301-00-8	2	39839.9	53537.2	46990.6	11097.5	14784.8	8117.6	7143.22	8746.11	4148.16	48040.5	43745	36259.6	12264.4	9113.44	7482.87	2078.85	2527.06	3607.89	12530.7	16282	14344.9	14333.2	-	-
mws0863	213.02	96.97	214.024	C5H11O7P	[M-H]-	2-Deoxyribose-5'-phosphate*	Nucleotides and derivatives	Nucleotides and derivatives	102916-66-5	3	390005	147330	368340	288122	903340	1880005	393628	357771	415994	193620	144369	246670	1751670	842707	1200005	515341	514896	310772	296139	242540	281944	313502	C00673	ko00030,ko01100
Cmyp007180	181.12	107.09	180.115	C11H16O2	[M+H]+	Dihydroactinidiolide	Others	Lactones	17092-92-1	2	171506	183712	160538	74166.7	85757.8	59376.3	46230.2	35558.6	54574.3	168752	161179	157542	73088.3	52114.8	57568.8	31648.8	30100.6	36833.1	71818.3	90893	86814.1	77263.4	-	-
mws1189	193.04	72.99	194.043	C6H10O7	[M-H]-	D-Galacturonic acid*	Others	Saccharides	685-73-4	3	528757	581200	519619	474177	535347	313366	356081	498244	383890	636010	577670	531104	483500	613952	323450	526534	530555	436208	559412	607396	468001	535689	C00333	ko00040,ko00053,ko00520,ko01100,ko01240,ko01250,ko02010
HJKP000649	136.07	91.05	135.068	C8H9NO	[M+H]+	N-benzylformamide*	Alkaloids	Alkaloids	6343-54-0	2	3.49892e+06	2.53783e+06	2.51684e+06	2.79599e+06	2.46112e+06	4.20992e+06	1.6389e+06	1.69944e+06	1.57951e+06	2.99459e+06	3.17321e+06	3.0409e+06	2.62333e+06	2.86753e+06	2.94924e+06	1.64392e+06	1.36831e+06	1.63317e+06	2.60678e+06	2.87228e+06	2.39739e+06	3.06239e+06	C15561	-
Lcsp001322	260.16	242.15	259.153	C11H21N3O4	[M+H]+	L-Glutaminyl-L-isoleucine	Amino acids and derivatives	Amino acids and derivatives	86416-45-7	2	366638	272520	324101	146846	250888	97482.8	96491.6	88910	97809.3	462880	510747	249814	147994	84280.2	84656.8	110001	109659	110012	144518	172389	142288	173086	-	-
Wagp002398	513.21	205.1	512.201	C23H32N2O11	[M+H]+	Tryptophan N-Rutinoside	Alkaloids	Plumerane	-	3	107940	69854.9	100229	127006	105831	137765	57495.5	98199.8	47734.5	122761	97187.4	173589	119580	59099.5	84512.1	70912	47736.2	55921.6	94565.8	118533	95755.6	101277	-	-
pmn001407	503.34	279.16	504.345	C30H48O6	[M-H]-	2,3,16,21-Tetrahydroxyolean-12-en-28-oic acid (Platycogenic acid C)	Terpenoids	Triterpene	26121-81-3	3	117705	79945	46291	40164.1	28240	70782.9	12712.9	19936.5	13380.5	63798.6	66414.6	85617.8	25044.4	39902.2	47114.4	8948.69	12327.8	16329.4	51890.7	43757	47794.4	56320.6	-	-
pmb2791	309.21	209.05	310.214	C18H30O4	[M-H]-	9-Hydroperoxy-10E,12,15Z-octadecatrienoic acid	Lipids	Free fatty acids	111004-08-1	3	188725	189953	153204	63484.6	73133.5	63720.8	50444.9	55093.6	67412	164512	183035	170994	68544.4	46186.9	20518.9	60113.5	11434.5	25990	97440.4	78993.1	89438.9	101567	C16321	ko00592,ko01110
Lmtp002474	565.16	427.1	564.148	C26H28O14	[M+H]+	Apigenin-6-C-(2''-glucosyl)arabinoside	Flavonoids	Flavones	-	1	1.74293e+06	1.04362e+06	1.80215e+06	1.59491e+07	2.07729e+07	2.25427e+07	1.95048e+07	2.60309e+07	2.48785e+07	2.56186e+06	2.06159e+06	2.89302e+06	10459680	1.76906e+07	1.77425e+07	1.92837e+07	2.72539e+07	2.15798e+07	9.90948e+06	1.00996e+07	1.24136e+07	1.151e+07	-	-
Zbqn004177	244.03	164.07	245.036	C9H11NO5S	[M-H]-	N-(sulfonyl)phenylalanine	Amino acids and derivatives	Amino acids and derivatives	-	1	636219	788652	669691	1.13707e+06	1.35468e+06	923473	899699	809202	766153	915618	1.10206e+06	1.17814e+06	986715	732311	987244	1.10826e+06	970185	982511	849071	1.03696e+06	1.02249e+06	857398	-	-
pme0256	151.03	108.02	152.033	C5H4N4O2	[M-H]-	Xanthine	Nucleotides and derivatives	Nucleotides and derivatives	69-89-6	1	1.20732e+07	9.42151e+06	1.25811e+07	2.79725e+07	3.69415e+07	4.57759e+06	4.39169e+06	7.41758e+06	5.56206e+06	934247	648673	1.84759e+06	2.72329e+06	2.7025e+06	605972	1.23151e+06	1.13719e+06	1.71994e+06	8.52888e+06	8.96657e+06	1.08859e+07	9.38795e+06	C00385	ko00230,ko00232,ko01100,ko01110,ko01232
pme1286	385.13	250	384.122	C14H20N6O5S	[M+H]+	S-(5'-Adenosy)-L-homocysteine	Amino acids and derivatives	Amino acids and derivatives	979-92-0	1	4.32723e+06	3.75783e+06	2.37626e+06	788092	503182	963647	517160	977071	524429	3.75838e+06	3.43694e+06	4.21053e+06	526476	609743	618542	497099	435817	495806	1.66195e+06	1.61023e+06	1.86214e+06	2.0352e+06	C00021	ko00270,ko01100,ko01230,ko01240
pmp000004	331.08	316.06	330.074	C17H14O7	[M+H]+	4',5,7-Trihydroxy-3',6-dimethoxyflavone (Jaceosidin)*	Flavonoids	Flavones	18085-97-7	3	88096.7	50290.4	62901.3	158740	156149	175971	109345	84943.2	83829.2	45683.7	47503.8	97170.3	106596	86864.6	110023	102591	81122.9	191330	109663	122316	137429	139000	-	-
Lmhp009526	515.32	261.22	514.314	C27H46O9	[M+H]+	2-α-Linolenoyl-glycerol-1-O-glucoside*	Lipids	Glycerol ester	-	2	87336	90991.5	72806.4	41231.1	32680	93025.5	27552	19327.9	28877.1	95577.4	94911.6	81561.6	33682	25243.6	43115.1	17874.8	20552.5	20904.8	51873.4	67841.2	59770.7	61440.9	-	-
Zbqp003125	279.17	86.1	278.163	C15H22N2O3	[M+H]+	Ile-Phe	Amino acids and derivatives	Amino acids and derivatives	-	1	575647	373239	596707	893340	1.32445e+06	256670	521825	125005	305377	688163	1108340	1015005	644858	317170	299526	1293340	429396	708340	596670	554587	705005	673340	-	-
Zblp002068	449.11	287.06	449.108	C21H21O11+	[M]+	Cyanidin-3-O-glucoside	Flavonoids	Anthocyanidins	47705-70-4	3	187179	64613.8	625482	3.98106e+07	3.64706e+07	5.53002e+07	1.99155e+07	1.04652e+07	1.54372e+07	68208.5	35733.2	21594.1	3.61584e+07	2.92317e+07	3.92382e+07	1.5259e+07	1.24461e+07	1.03975e+07	1.52672e+07	1.2243e+07	1.34747e+07	1.21593e+07	C08604	ko00942,ko01110
MWSmce690	175.02	59.01	176.032	C6H8O6	[M-H]-	Erythorbic Acid; Isoascorbic Acid	Others	Vitamin	89-65-6	2	705440	629128	563329	436987	186960	653937	87384.3	124730	204647	345731	301101	421338	251234	984485	616113	66786.8	66064.8	94354.6	311590	371640	397423	332208	-	-
Lmgn000224	145.01	57.03	146.022	C5H6O5	[M-H]-	2-Methyl-3-oxosuccinic acid	Organic acids	Organic acids	-	3	28963.5	30257.6	36980.6	55127.1	75292.1	25556.3	33374	12496.6	27248.9	53693.8	37237.7	28255.1	35026	13142.6	27246.9	40628.1	30428.7	27567.6	30259.6	34346.4	30255.6	26224.6	C06030	ko00660
pme2559	174.04	88.04	175.048	C6H9NO5	[M-H]-	N-Acetyl-L-Aspartic Acid	Amino acids and derivatives	Amino acids and derivatives	997-55-7	3	87644	124987	131553	179483	124325	149193	173406	170334	220243	151064	96409.8	113363	224335	164670	174790	187909	176563	172748	104730	112328	109558	133295	C01042	ko00250,ko01100
Lmmp000897	611.14	287.05	610.132	C30H26O14	[M+H]+	Gallocatechin-(4α→8)-gallocatechin	Flavonoids	Flavanols	-	3	76886.6	66806.5	50436.8	120612	118347	51670	9	9	9	33986.5	66811	73822	9	9	9	75678.8	9	203340	106670	118340	124649	97080.2	-	-
ZBN0225	525.14	329.07	526.148	C27H26O11	[M-H]-	Tricin-4'-O-(guaiacylglycerol)ether	Flavonoids	Flavones	-	3	58581	37590.8	44858.9	198282	108815	162865	77688.6	71313.5	127747	75130.7	89986.9	175330	81915.4	80328.6	49240.4	214029	144738	155911	86310.5	92887.7	110590	92144.3	-	-
mws1550	162.06	73.01	161.051	C6H11NO2S	[M+H]+	S-Allyl-L-cysteine	Amino acids and derivatives	Amino acids and derivatives	21593-77-1	2	458127	420053	249964	81184	134221	121562	134237	233594	163926	400067	297154	330173	130831	84616.6	69998.6	98495.6	87147.9	142638	218569	233594	200810	180488	C16759	-
HJN041	451.12	289.07	452.132	C21H24O11	[M-H]-	Epicatechin glucoside	Flavonoids	Flavanols	-	3	40921.1	33926.8	38568.6	45300.3	54842.9	37251.6	19415.3	18607.4	19388.8	31787.3	17844.3	25082.7	64673	70375.8	44862.1	17840.4	37129.8	20467	46909.1	50155.8	51936.8	40135.1	-	-
Lmmn001880	313.04	270.02	314.043	C16H10O7	[M-H]-	Wedelolactone	Lignans and Coumarins	Coumarins	524-12-9	2	3684.35	2559.7	9	5005	3691.37	3340	2460.91	8707.66	6670	9	9	9	20176.1	2696.72	6135.24	9	9	9	343188	393698	445085	424042	C10541	-
MWS0611	159.08	88.04	160.085	C6H12N2O3	[M-H]-	D-Alanyl-D-Alanine	Amino acids and derivatives	Amino acids and derivatives	923-16-0	3	33467.6	27269.7	33467.6	33465.7	27888.7	91670	8060.62	11778.6	12397.7	34707.5	44619.7	48363.7	39663.6	22029	27284.3	55005	8800.19	4342.62	25403.8	24789	19833.7	22315.4	C00993	ko00470,ko01100
MWS2040	94.98	79.96	95.9881	CH4O3S	[M-H]-	Methanesulfonic acid	Organic acids	Organic acids	75-75-2	3	34153.6	40240.3	47075.9	143793	119875	168490	164995	177529	145312	62581.3	55457.3	54832.1	159738	184059	172887	235951	182087	214444	79961.5	93297.7	103173	100593	C11145	ko00920,ko01100
Lcsp001306	334.16	173.13	333.154	C13H23N3O7	[M+H]+	Ser-Ile-Asp	Amino acids and derivatives	Amino acids and derivatives	-	1	1.11339e+06	747037	920440	318171	516152	261477	229961	322356	228349	792597	1.03667e+06	778055	324258	210011	218124	454636	271427	333486	421217	378856	374625	472219	-	-
mws1195	179.07	147.04	178.063	C10H10O3	[M+H]+	p-Coumaric acid methyl ester	Phenolic acids	Phenolic acids	19367-38-5	3	58657.5	38229.6	48511.2	18622.4	14444.9	39126.1	55048.3	34705	37807.2	28330.4	49785.1	8758	21670	43680.8	34749.1	93442	38232.3	17742.6	57120.2	74868.9	64926.4	66811.2	-	-
pme2563	249.06	128.04	250.062	C8H14N2O5S	[M-H]-	γ-Glu-Cys	Amino acids and derivatives	Amino acids and derivatives	636-58-8	3	274122	325901	124773	175260	15005	215189	148603	160520	152793	139461	234644	218494	85385.5	292330	289797	62728.9	92085.3	145803	282784	250968	254441	215166	C00669	ko00480,ko01100,ko01240
Hmdn006566	455.35	455.35	456.36	C30H48O3	[M-H]-	3,4-Open loop-lupine-4(23),20(29)-diene-24-hydroxy-3-carboxylic acid*	Terpenoids	Triterpene	-	3	102245	76064.5	74070.4	34165.2	41583.5	36686.1	8357.12	34578	8159.66	93786.3	85784.8	97832.6	9	9	9	6277.9	6477.82	41514.6	54128.2	62478.7	48889.4	60796.8	-	-
Lazn002030	481.17	271.1	482.179	C23H30O11	[M-H]-	Guaiacylglycerol-β-Guaiacyl Ether glucoside	Lignans and Coumarins	Lignans	-	1	900005	655005	668340	344623	546670	280103	286670	156091	300005	628340	276102	436581	183543	172315	208598	395005	189574	263045	353340	269536	325005	330005	-	-
pme1173	137.05	110.03	136.038	C5H4N4O	[M+H]+	Allopurinol	Nucleotides and derivatives	Nucleotides and derivatives	315-30-0	3	400659	249610	263087	850033	1.44283e+06	189151	293192	1.1174e+06	451672	84484.6	111799	139336	149862	150790	176896	175966	153123	82010.6	307059	362509	299795	372432	-	-
Zbqp003189	217.15	144.08	216.147	C10H20N2O3	[M+H]+	Val-Val	Amino acids and derivatives	Amino acids and derivatives	3918-94-3	1	402390	512027	329890	478104	658128	315276	545228	288634	228482	576783	631615	597557	625855	390304	385398	676047	375940	776670	454641	355022	398373	445242	-	-
MWS2413	130.05	58.03	131.058	C5H9NO3	[M-H]-	N-acetyl-beta-alanine	Amino acids and derivatives	Amino acids and derivatives	3025-95-4	3	433698	407115	631147	484391	550566	465325	621622	454852	577372	404666	427130	390244	741736	672155	591516	461665	587738	356724	401553	311325	376311	339586	C01073	ko00410
pme0137	187.07	125.07	188.08	C7H12N2O4	[M-H]-	N-Acetyl-L-Glutamine	Amino acids and derivatives	Amino acids and derivatives	2490-97-3	3	238504	318131	329353	270748	332308	237548	342729	337125	298328	322667	286953	366910	271393	286409	367248	334692	312635	304591	277619	344826	351842	300983	-	-
Zmhn000892	301.09	139.05	302.1	C13H18O8	[M-H]-	4-O-Glucosyl-3,4-dihydroxybenzyl alcohol	Phenolic acids	Phenolic acids	-	2	176489	215656	181294	66131.6	76333.9	65281.2	34151.7	41201.7	37914.2	241485	185503	220681	56528.4	53032.1	66511.5	54881.3	45085.8	57857.5	299111	238205	244932	284541	-	-
Lmhp009802	504.31	363.29	503.301	C25H46NO7P	[M+H]+	LysoPE 20:3(2n isomer)*	Lipids	LPE	-	3	68012.5	80883.8	79760.6	32811.5	32192.9	30934	29074.4	38728.1	25706.9	96711.2	74833.8	92292	36071.1	32785	31900	20690.2	21817.1	12272.8	54817.3	49882.6	64512.1	60474.4	-	-
Zbqn000955	294.08	132.03	295.09	C10H17NO9	[M-H]-	N-Acetoxy-glucosyl-alanine	Amino acids and derivatives	Amino acids and derivatives	-	3	5005	9281.97	12008.2	2979.04	16109.6	8156.19	11670	10011.8	13340	11099.4	18340	3340	11107.2	12004.2	17064.4	10365.1	18508.1	18340	14807.4	13509	15005	11670	-	-
mws0193	190.12	84.08	189.111	C7H15N3O3	[M+H]+	L-Homocitrulline	Amino acids and derivatives	Amino acids and derivatives	1190-49-4	3	509154	528015	391854	341524	363212	414791	313625	164962	262660	446480	484748	602263	337393	351162	357361	267214	248978	255186	364649	321793	415604	341866	C02427	-
MWS0687	153.07	108.04	152.059	C7H8N2O2	[M+H]+	1-Methyl-6-Oxo-1,6-Dihydropyridine-3-Carboxamide	Alkaloids	Pyridine alkaloids	701-44-0	3	957906	816798	864246	4.53687e+06	5.21599e+06	730360	496306	1.48516e+06	989648	51524.8	46101.1	84073.2	455857	358708	72554.8	231829	140999	355135	1.21643e+06	1.11315e+06	1.07112e+06	1.3721e+06	-	-
pmd0146	548.37	184.07	547.364	C28H54NO7P	[M+H]+	LysoPC 20:2(2n isomer)	Lipids	LPC	-	3	453536	417146	456556	335455	389495	327484	147996	158673	138098	356919	359828	382344	243475	290853	288653	141915	116096	156487	249647	232934	258077	301584	-	-
MWS1784	100.11	55.05	99.1048	C6H13N	[M+H]+	Cyclohexylamine	Alkaloids	Alkaloids	108-91-8	3	131559	143301	141524	169960	221985	97543.8	126108	100410	130096	105582	93406.3	108411	107298	114425	145929	111005	92498.7	151707	115151	144824	150002	136533	C00571	-
Lmhp007840	534.36	184.07	533.348	C27H52NO7P	[M+H]+	LysoPC 19:2	Lipids	LPC	-	2	147536	123970	268894	60641.6	158052	93940.1	109302	42400.1	45925.4	272822	128503	120793	50603.3	35483.8	61250.7	28091.2	34004.7	33279.8	68749.1	65647.7	59892.8	78252.2	-	-
pmb0789	332.13	152.07	331.127	C14H21NO8	[M+H]+	Pyridoxine-5'-O-glucoside	Others	Vitamin	-	3	820392	919596	1.2794e+06	991325	1.1631e+06	853044	679487	789141	642088	699902	655091	778118	849436	678817	1193340	546183	506223	717690	670575	763157	789780	883436	C03996	-
pme2292	89.11	72.08	88.1	C4H12N2	[M+H]+	Putrescine	Alkaloids	Alkaloids	110-60-1	3	1.81424e+07	1.12673e+07	9.64893e+06	5.49212e+06	1.81392e+06	3.0642e+07	5.92462e+06	4.46787e+06	6.10476e+06	2.17692e+07	2.16479e+07	1.44143e+07	8.13153e+06	1.04756e+07	5.54936e+06	3.40863e+06	4.78792e+06	1.85163e+06	1.04803e+07	1.08415e+07	8.56243e+06	9.05661e+06	C00134	ko00330,ko00470,ko00480,ko00960,ko01100,ko01110,ko02010
mws0609	344.04	150.04	345.047	C10H12N5O7P	[M-H]-	Guanosine 3',5'-cyclic monophosphate	Nucleotides and derivatives	Nucleotides and derivatives	7665-99-8	1	753535	594332	1.20732e+06	1.58833e+06	1.48421e+06	2.71652e+06	2.15781e+06	2.20604e+06	1.80729e+06	747594	714974	797212	2.6426e+06	3.30973e+06	4.00533e+06	1.32916e+06	1.73894e+06	1.56518e+06	1.30321e+06	1.17643e+06	1.43783e+06	1.5265e+06	C00942	ko00230,ko01100
Lmyn006221	679.39	397.13	680.398	C33H60O14	[M-H]-	Gingerglycolipid C	Lipids	Glycerol ester	-	1	598263	572867	418869	252909	226835	332230	171359	208416	186661	491792	462945	502410	185607	273090	270521	196306	141486	206076	415507	325917	361490	411005	-	-
mws0277	191.06	85.03	192.063	C7H12O6	[M-H]-	Quinic Acid	Organic acids	Organic acids	77-95-2	1	5.07078e+07	4.65456e+07	5.0234e+07	4.77714e+07	5.66645e+07	3.52368e+07	5.01185e+07	4.26026e+07	4.49601e+07	3.93078e+07	4.56144e+07	5.7021e+07	3.9023e+07	2.77209e+07	2.68479e+07	60103227	4.68322e+07	5.19682e+07	4.99729e+07	5.61407e+07	4.7286e+07	4.28922e+07	C00296	ko00400,ko01100
Lmxn003152	389.14	167.07	390.153	C17H26O10	[M-H]-	8-Epiloganin	Terpenoids	Terpene	79172-04-6	2	9	9	9	27469.6	30403.8	20907.6	8340	9672.52	13516.8	16156.6	40829.4	25015.8	33893.2	30005	26644.9	7723.86	8340	13340	33340	37169.8	43053.3	35204.1	-	-
Lmhp008688	500.28	359.26	499.27	C25H42NO7P	[M+H]+	LysoPE 20:5	Lipids	LPE	-	2	24632.4	24909.2	16749	6953.82	11917.7	7075.22	5049.11	2525.81	8513.76	24076.5	22687	17893.6	10403.3	9173.76	8471.65	5674.04	9	7894.56	11008.5	14136.3	14185.4	13168.9	-	-
Zmdn002049	451.13	289.07	452.132	C21H24O11	[M-H]-	Epicatechin-4'-O-β-D-glucopyranoside*	Flavonoids	Flavanols	-	3	36397.3	42495.4	42575.9	77675.7	61067	36028.3	34532.9	16179	29939.3	25724.1	29941	35368.3	57859.3	47691	44483.1	32954.7	25724.1	23464.3	49251.4	38023.3	48002.1	43694.6	-	-
Zmhn003257	299.06	284.04	300.063	C16H12O6	[M-H]-	5,7,2'-Trihydroxy-8-methoxyflavone*	Flavonoids	Flavones	-	1	318842	282901	502293	2.33419e+06	2.55969e+06	2.80689e+06	1.49771e+06	1.28786e+06	1.52526e+06	275944	325925	349840	2.60742e+06	2.28974e+06	2.73543e+06	1.66304e+06	1.45484e+06	1.78047e+06	1.03458e+06	878060	1.0675e+06	1.16018e+06	-	-
MWS201465	295.13	120.08	294.122	C14H18N2O5	[M+H]+	Glu-Phe	Amino acids and derivatives	Amino acids and derivatives	20556-22-3	1	947341	547799	736361	482790	747731	486853	386008	330572	309880	630891	937671	779407	545013	347318	399400	553055	415319	454687	482120	580502	549152	453460	-	-
Lmqp000329	296.07	104.11	295.057	C8H14N3O7P	[M+H]+	5-Aminoimidazole ribonucleotide	Nucleotides and derivatives	Nucleotides and derivatives	25635-88-5	1	4.50434e+06	4556850	5.65872e+06	4.11221e+06	4.88716e+06	7483665	2889105	10439700	9642975	3.61786e+06	5.5797e+06	3.85816e+06	2.96455e+06	2.88604e+06	2.69462e+06	2.45057e+06	2.23761e+06	1700850	3.03705e+06	3.35407e+06	3.56923e+06	2.74518e+06	-	-
pme1730	117.02	73.03	118.027	C4H6O4	[M-H]-	D-Erythronolactone	Organic acids	Organic acids	15667-21-7	3	69921.4	77385.9	79962.9	89771.9	58710.9	76095	85878.4	89773.2	65238.3	55673.9	55886.4	74939.3	78974.9	91919.9	83297.5	78533.1	87605.3	73811.1	66462.2	82427.3	69638.2	64562	-	-
pme2074	322.2	130.05	323.21	C18H29NO4	[M-H]-	Jasmonoyl-L-Isoleucine	Amino acids and derivatives	Amino acids and derivatives	120330-93-0	3	325655	388604	476203	342702	287593	379859	190727	214240	170387	513725	505810	487960	554780	184514	265406	170281	174458	239311	280689	216899	273036	275356	C18699	ko04075
MWSN0066	457.08	305.06	458.085	C22H18O11	[M-H]-	Gallocatechin gallate	Flavonoids	Flavanols	4233-96-9	3	47865.8	32066.6	41761.7	67375.6	61670	39427.3	30717.2	5757.94	16670	37039.8	7247.86	3458.9	65166.1	21242.1	33657.3	90774	3491.97	9810.92	51786.9	41670	49380.2	41553.9	-	-
MWS1812	171.17	55.05	170.167	C11H22O	[M+H]+	2-Undecanone	Others	Ketone compounds	112-12-9	3	233808	232339	225783	148325	143684	92770.7	54030.4	71322.1	67905	254110	246587	229326	85323.2	81562.3	89034	19786.5	30440.9	87177.7	150799	113791	138712	135798	C01875	-
Lmbp005578	316.28	60.04	315.277	C18H37NO3	[M+H]+	4-Hydroxy-8-sphingenine	Lipids	Sphingolipids	-	3	2.51735e+06	2.77983e+06	2.23287e+06	1.09657e+06	1.30062e+06	1.27438e+06	968854	907307	899735	2.24822e+06	2.48266e+06	2.635e+06	1.05032e+06	2.40873e+06	1.02993e+06	1.19176e+06	1.02194e+06	1.89452e+06	1.30995e+06	1.54518e+06	1.62557e+06	1.72986e+06	-	-
mws2108	353.09	191.06	354.095	C16H18O9	[M-H]-	Cryptochlorogenic acid (4-O-Caffeoylquinic acid)*	Phenolic acids	Phenolic acids	905-99-7	2	73319.5	75005	57256.5	61670	71811.5	120968	63340	68323.5	60005	62731.8	69680.7	75913.5	21347.8	45176.6	43340	21299.3	28340	66670	55005	49203.8	48340	61670	-	-
MWSHC20168	153.02	109.03	154.027	C7H6O4	[M-H]-	Methyl cumalate*	Phenolic acids	Phenolic acids	6018-41-3	2	202206	233789	110200	268754	280224	404946	249471	216899	216091	174822	182745	213567	326779	301590	366374	201171	173043	189707	238577	216041	252130	284291	-	-
MWSmce549	303.25	57.07	302.246	C17H34O4	[M+H]+	1-Monomyristin	Lipids	Glycerol ester	589-68-4	1	64375.4	81512	74799.3	59423.4	58359.6	52065.1	37147.9	40793.3	37897.3	90980.5	67452.4	87281.7	49124.3	62663.3	55306.3	37039.1	38175.7	45271.1	44220.9	55594.6	47341.3	55777.8	-	-
Sacn004878	639.19	477.16	640.2	C29H36O16	[M-H]-	Orobanchoside	Phenolic acids	Phenolic acids	-	3	24815.7	91703.4	15005	20384	61674.8	9933.74	21670	8340	11149.4	37295.3	51670	35591.9	6670	13340	21995.7	15005	23340	13340	24170.6	20005	25368.1	20707.6	-	-
Qmdp090606	370.2	132.1	370.201	C22H28NO4+	[M]+	N-Methyltetrahydropalmatine	Alkaloids	Alkaloids	47528-98-3	2	860083	861150	1.06231e+06	373787	443553	345484	182968	176250	153839	508340	456670	1.22176e+06	181670	128340	283575	101670	249719	163340	506904	516030	640210	603606	-	-
Ladp002110	206.04	160.04	205.037	C10H7NO4	[M+H]+	4-hydroxy-2-oxo-1,2-dihydroquinoline-3-carboxylic acid	Alkaloids	Quinoline alkaloids	73776-24-6	3	100730	92707.6	108741	97162.5	85576	89104.5	46356.5	67101.6	71272.8	89157.1	121228	106965	63302.7	77568.5	60464.8	61423.5	42572.7	67574.6	71695.4	76663.6	62400.5	82425.7	-	-
MWS201445	215.14	116.07	214.132	C10H18N2O3	[M+H]+	Val-Pro	Amino acids and derivatives	Amino acids and derivatives	20488-27-1	1	5.99562e+06	4.88864e+06	3.44113e+06	1.86362e+06	2.12095e+06	2.00537e+06	1.26527e+06	1.59552e+06	1.20557e+06	4.5474e+06	5.682e+06	4.50373e+06	1.95719e+06	2.2429e+06	1.97201e+06	1.12306e+06	1.33868e+06	1.30719e+06	2.52986e+06	2.83814e+06	2.24521e+06	2.90751e+06	-	-
mws0668	283.07	151.03	284.076	C10H12N4O6	[M-H]-	Xanthosine	Nucleotides and derivatives	Nucleotides and derivatives	146-80-5	1	1.28948e+07	1.47773e+07	7.56891e+06	2.43891e+06	3.69649e+06	1.80029e+06	1.60467e+06	1.1497e+06	1.5092e+06	1.00948e+07	1.16272e+07	9.94946e+06	1.46083e+06	1.55105e+06	1.84561e+06	1.38662e+06	1.14681e+06	1.00982e+06	6.97409e+06	5.26819e+06	6.23863e+06	5.94008e+06	C01762	ko00230,ko00232,ko01100,ko01110,ko01232,ko02010
Zmmp004279	374.23	243.13	373.221	C17H31N3O6	[M+H]+	Isoleucyl-Glutamyl-Leucine	Amino acids and derivatives	Amino acids and derivatives	-	2	132774	128581	127418	100488	186917	66713	95799.2	90522.3	76242.5	215546	251580	253978	110768	100354	101241	104705	39614.4	110738	116406	89334.8	112617	101639	-	-
Lskp211268	179.07	119.05	178.063	C10H10O3	[M+H]+	3-Ethyl-7-hydroxyphthalide	Others	Others	-	3	314189	330067	322468	264216	293556	305025	249780	106670	251977	338058	270685	335075	263560	225616	249548	268187	234178	264058	326533	272474	294342	355584	-	-
Walp007214	290.27	88.08	289.262	C16H35NO3	[M+H]+	2-Aminohexadecane-1,5,6-triol	Lipids	Sphingolipids	-	3	18148.8	43067.5	55014.5	32469.2	29032.5	29104.5	23133.8	21299.6	40722.3	49943.7	98298.1	36216.4	18320.7	22777.2	24415.1	21464.4	16078.6	51582	26307.9	31588.2	27713	33908.7	-	-
Zmdp001857	311.12	165.05	310.116	C14H18N2O6	[M+H]+	γ-Glutamyltyrosine	Amino acids and derivatives	Amino acids and derivatives	7432-23-7	1	519199	527132	403023	262941	303022	430425	157997	176764	171689	708058	577461	577425	309581	228792	358502	163208	131110	146288	312084	303766	323893	389168	-	-
Zahp013728	338.34	338.34	337.334	C22H43NO	[M+H]+	octadecanoic acid pyrrolidide	Alkaloids	Alkaloids	33707-76-5	3	381264	367481	278333	316714	323338	361020	142375	152871	121749	297340	326097	240851	220423	198313	232437	82589.2	135115	148589	246477	277378	250256	207649	-	-
pme0006	116.07	70.07	115.063	C5H9NO2	[M+H]+	L-Proline*	Amino acids and derivatives	Amino acids and derivatives	147-85-3	1	2.76215e+06	2.35042e+06	2.03211e+06	2.07773e+06	1.25703e+06	3.05238e+06	1.23007e+06	1.51257e+06	1.4268e+06	3.99371e+06	2.75993e+06	2.64465e+06	2.64891e+06	1.45263e+06	2.70262e+06	526506	655779	780968	2.64831e+06	2.31904e+06	2.23603e+06	1.99728e+06	C00148	ko00330,ko00470,ko00970,ko01100,ko01110,ko01230,ko02010
MWStz040	116.07	70.07	115.063	C5H9NO2	[M+H]+	Pterolactam*	Alkaloids	Pyrrole alkaloids	38072-88-7	1	2.76215e+06	2.35042e+06	2.03211e+06	2.07773e+06	1.25703e+06	3.05238e+06	1.23007e+06	1.51257e+06	1.4268e+06	3.99371e+06	2.75993e+06	2.64465e+06	2.64891e+06	1.45263e+06	2.70262e+06	526506	655779	780968	2.64831e+06	2.31904e+06	2.23603e+06	1.99728e+06	-	-
pmb2855	307.11	145.06	308.122	C11H20N2O8	[M-H]-	L-Glutamine-O-glycoside	Amino acids and derivatives	Amino acids and derivatives	-	3	577071	522687	376203	127251	160787	173245	169855	272265	204219	477241	625046	345561	148867	139047	193702	133405	107517	143772	343865	284920	266147	279464	-	-
pmb2653	649.22	145.05	650.227	C24H42O20	[M-H]-	DMelezitose O-rhamnoside	Others	Saccharides	-	3	1.55738e+06	2.00684e+06	1.69061e+06	899771	1.14377e+06	755689	1.47199e+06	469367	1.87313e+06	2.13547e+06	1.72784e+06	1.32664e+06	773455	515297	753592	734673	951940	794647	1.53416e+06	1.57989e+06	1.80462e+06	1.35627e+06	-	-
mws0576	103.04	59.01	104.047	C4H8O3	[M-H]-	3-Hydroxybutyric acid	Organic acids	Organic acids	300-85-6	3	6.69991e+06	8.07369e+06	6.68685e+06	2.45641e+06	2.20103e+06	2.71872e+06	1.2814e+06	937281	1.22313e+06	7.88602e+06	6.92836e+06	7.51726e+06	1.82324e+06	1.6033e+06	1.71084e+06	1.30252e+06	1.2129e+06	1.44561e+06	5.02097e+06	4.05113e+06	5.00357e+06	5.39159e+06	C01089	ko00650,ko01100
Sacn001940	375.13	195.07	376.137	C16H24O10	[M-H]-	8-Epiloganic acid	Terpenoids	Monoterpenoids	82509-41-9	3	117481	163256	165100	80678.8	70262.5	41021.7	56588.5	44569.8	49261.3	119770	99038	154209	58644.1	51667.3	43387	59018.4	61920.7	58077.2	103203	99495.9	123281	125042	-	-
Happ001819	625.18	301.07	625.155	C31H29O14+	[M]+	Peonidin-3-O-(6''-O-caffeoyl)glucoside	Flavonoids	Anthocyanidins	-	3	7939.43	9144.57	16447.7	394584	515496	407300	259919	249507	220552	10671	10128.1	13890	354853	487035	460348	329211	285063	357982	104965	128118	109817	97706.6	-	-
Labn003059	417.07	331.07	418.075	C16H18O13	[M-H]-	galloyl malonyl glucoside	Phenolic acids	Phenolic acids	-	3	72421.6	89133.6	159235	101729	216509	79642.4	32829.1	37537	83455.4	133361	169103	200162	45005	80677.4	68943.4	40094.1	15005	58799.6	117492	133917	101045	112074	-	-
Zbfn008705	441.28	279.23	442.293	C24H42O7	[M-H]-	1-O-Linolenoyl-3-glucoside	Lipids	Free fatty acids	-	1	288747	247562	146020	36872.5	38979.5	60206.2	7297.72	12943.1	9855.67	134085	167436	194228	16340.7	22162.6	27096.4	4482.49	5245.7	10944.2	81712.8	104297	84239.7	98020.8	-	-
mws5042	223.11	120.09	222.1	C11H14N2O3	[M+H]+	L-Glycyl-L-phenylalanine*	Amino acids and derivatives	Amino acids and derivatives	721-66-4	1	9.43285e+06	7.98616e+06	6.79135e+06	2.90277e+06	4.29376e+06	2.81122e+06	2.06203e+06	263340	1.94937e+06	6.04603e+06	8.95255e+06	7.27895e+06	3.08799e+06	2.52175e+06	2.94559e+06	2.31634e+06	2.97378e+06	2.01106e+06	3.36776e+06	4.4303e+06	3.77961e+06	3.6398e+06	-	-
pmb2826	147.03	87.01	148.037	C5H8O5	[M-H]-	L-Citramalic acid	Organic acids	Organic acids	6236-09-5	1	300084	344581	235997	116379	201024	84366.7	32579.8	34028.4	39242.8	260562	342533	199199	74745.2	28877.4	33754	35526.7	24755.3	84705.9	161460	149879	176877	133204	C02614	ko00660,ko01100
Wtmp011507	383.19	327.12	382.178	C23H26O5	[M+H]+	2-benzoyl-4-[(2r)-1-hydroxy-7-methyl-3-methylideneoct-6-en-1-yl]benzene-1,3,5-triol	Others	Ketone compounds	-	2	143823	143013	156023	149140	151183	149576	150006	139610	136238	140037	135740	148180	127330	120050	129171	138021	112153	123475	128815	150123	137416	112645	-	-
Hmjp000461	265.08	103.04	264.084	C10H16O8	[M+H]+	3-O-Glucoside-3-hydroxy-y-butyrolactone	Others	Lactones	-	3	294360	313952	269581	149849	203216	139194	83337.7	67682.8	46479.6	246394	269579	295040	109831	103139	103891	120452	113832	31670	149784	137202	170742	178427	-	-
Zmzp006646	317.07	302.04	316.058	C16H12O7	[M+H]+	Capillarisin	Others	Chromone	56365-38-9	3	16411.3	16095.6	14927.5	79144.4	112373	15080.6	30259.9	25272.2	27904.8	6416.54	11060.8	8925.47	31386	34524.4	45555.3	46503.8	35586	37792.8	16020.2	15697.1	16106.3	19971.6	C08999	-
Zmgp004436	509.13	347.08	508.122	C23H24O13	[M+H]+	Okanin-4'-(6''-O-acetyl)glucoside	Flavonoids	Chalcones	-	3	323340	246549	325005	366670	473340	133340	91670	174499	200005	188340	236670	511670	300005	147329	193340	183340	144047	225005	90005	101670	120016	102718	-	-
Laln002027	431.12	137.02	432.127	C18H24O12	[M-H]-	3,4-dihydroxybenzaldehyde-xylose-glucoside*	Phenolic acids	Phenolic acids	-	1	110806	97305.9	85003	67132.1	69131.3	43759.4	25873.8	21297.5	20302.2	70006.9	94386.8	121056	35131.8	36124.5	29489.8	28760.5	18751.5	25229	115441	133283	149995	119970	-	-
Hmyn007087	555.29	225	556.301	C25H49O11P	[M-H]-	LysoPI 16:0	Lipids	Glycerol ester	-	3	4573.56	1578.52	3086.01	3756.43	2812.74	3065.73	3989.58	3189.67	4453.93	3763.52	4523.83	4127.46	3382.52	5413.62	3488.55	5233.86	3971.3	2814.53	3213.64	3926.22	4092.87	4274.99	-	-
Lcsp002329	288.19	143.12	287.185	C13H25N3O4	[M+H]+	Gly-Leu-Val	Amino acids and derivatives	Amino acids and derivatives	-	2	456670	728340	753340	405005	561670	358355	420005	220966	88340	650005	605005	560005	521670	439387	225005	358340	66670	266761	429230	470005	383340	359142	-	-
pme0048	108.01	63.96	109.02	C2H7NO2S	[M-H]-	2-Aminoethanesulfinic acid	Organic acids	Organic acids	300-84-5	3	70028.5	49259.3	73269.6	28294.9	24047.7	36541	24545	24185.6	22662.4	70772.8	78248.9	74908.8	25833.2	26434.4	31413.6	30005	1974.94	16368.4	60222.7	45938	55355.6	59812.1	C00519	ko00430,ko01100
ZBN0222	507.11	344.06	508.122	C23H24O13	[M-H]-	Syringetin-7-O-glucoside	Flavonoids	Flavonols	-	3	63340	69258.7	40322.9	156670	106687	67574.7	83380.3	106670	45369.3	31883.9	90005	46729.3	161204	118340	120005	56898.7	130242	95005	61326.2	68616.2	80070.7	64252.8	-	-
Lahp004593	493.13	331.08	492.127	C23H24O12	[M+H]+	Flavoyadorinin A*	Flavonoids	Flavonols	-	1	1.81386e+06	739161	1.8047e+06	1.40594e+06	699920	1.00252e+06	462757	775005	708482	1.08765e+06	1.77522e+06	2.61001e+06	1511670	740968	504177	569922	810755	705481	1936670	1983340	1.50057e+06	1.82432e+06	-	-
pmf0139	179.06	59.01	180.063	C6H12O6	[M-H]-	D-Galactose*	Others	Saccharides	59-23-4	3	5.80532e+06	6.301e+06	6.74321e+06	3.51692e+06	5.23476e+06	2.55617e+06	1.70861e+06	1.73089e+06	1.93662e+06	5.11368e+06	4.68304e+06	5.58548e+06	2.15224e+06	2.13496e+06	2.26375e+06	2.48161e+06	1.62105e+06	2.45682e+06	3.97592e+06	3.41057e+06	3.15152e+06	3.0646e+06	C00124	ko00052,ko01100
mws0836	577.14	425.09	578.142	C30H26O12	[M-H]-	Procyanidin B1	Tannins	Proanthocyanidins	20315-25-7	2	2.44146e+06	4.10492e+06	2.03477e+06	895512	867897	587631	22607.3	47418.9	74631	1.44699e+06	1.88095e+06	2.51112e+06	675427	532569	204102	45024	53736	12758.4	2.2362e+06	1.98788e+06	2.25386e+06	1.72507e+06	-	-
pmn001613	959.28	753.22	960.29	C45H52O23	[M-H]-	(3,4-Dimustard acyl)-fructosyl-α-D-(6-mustard acyl)glucoside	Phenolic acids	Phenolic acids	-	1	22119	10026.9	13112.4	105005	49350.2	52433.4	83340	51942.7	55652.6	25250.9	23904.9	16409.5	116670	98340	158340	62543.6	78646.6	69186.3	35799.8	26828.7	31408.5	29649	-	-
Lcsn000341	487.18	145.06	488.174	C18H32O15	[M-H]-	3'-Fucosyllactose	Others	Saccharides	41312-47-4	1	4.08395e+07	4.43562e+07	4.41249e+07	1.26589e+07	1.75332e+07	1.54175e+07	8.72003e+06	5.98446e+06	1.19024e+07	4.34127e+07	3.80561e+07	4.23134e+07	1.21836e+07	9.99826e+06	9.68315e+06	9.61599e+06	5.30061e+06	6.63029e+06	2.72135e+07	2.6397e+07	3.43292e+07	3.04522e+07	-	-
Lmyp003951	227.09	181.09	226.084	C11H14O5	[M+H]+	3-Hydroxy-1-(4-hydroxy-3,5-dimethoxyphenyl)propan-1-one	Others	Ketone compounds	-	3	418340	286670	253340	445005	438340	192139	460174	193327	276346	386670	430005	446670	408340	332089	326892	406670	211114	475005	226670	300005	243340	260005	-	-
Lakn001671	329.09	123.05	330.095	C14H18O9	[M-H]-	2-β-D-Glucopyranosyloxy-5-hydroxy-phenylacetic acid	Phenolic acids	Phenolic acids	-	3	298373	314417	313413	183545	196085	152557	197694	165470	208854	306622	250830	379917	156244	174513	149978	187435	168858	182443	201851	155701	205815	197081	-	-
mws0011	371.13	209.08	372.142	C17H24O9	[M-H]-	Syringin	Phenolic acids	Phenolic acids	118-34-3	2	201670	291565	203620	304221	391795	126509	238340	87337.3	132209	325319	219401	255005	360005	96966.7	110366	130281	134186	184262	271062	305793	249176	328340	C01533	ko00940
Lmmn000214	487.17	341.11	488.174	C18H32O15	[M-H]-	Solatriose	Others	Saccharides	528-40-5	3	5.44656e+06	6.40825e+06	7.06333e+06	1.51844e+06	1.55548e+06	761863	448787	356279	685146	6.74687e+06	3.60366e+06	4.2957e+06	604087	715814	821324	243721	385302	321542	3.1571e+06	2.58722e+06	3.22742e+06	2.5771e+06	-	-
pmf0470	132.07	86.06	131.058	C5H9NO3	[M+H]+	cis-4-Hydroxy-D-proline*	Amino acids and derivatives	Amino acids and derivatives	2584-71-6	2	1.82822e+08	1.79448e+08	8.28037e+07	4.89214e+07	5.41319e+07	4.51781e+07	3.05772e+07	2.60468e+07	20774328	1.75323e+08	1.63204e+08	1.63236e+08	3.41617e+07	3.45862e+07	4.37951e+07	4.93921e+07	4.6437e+07	3.53897e+07	7.21772e+07	8.91968e+07	8.54814e+07	6.95547e+07	C03440	ko00470,ko01100
mws0216	132.07	86.06	131.058	C5H9NO3	[M+H]+	Trans-4-Hydroxy-L-proline*	Amino acids and derivatives	Amino acids and derivatives	51-35-4	2	1.82822e+08	1.79448e+08	8.28037e+07	4.89214e+07	5.41319e+07	4.51781e+07	3.05772e+07	2.60468e+07	20774328	1.75323e+08	1.63204e+08	1.63236e+08	3.41617e+07	3.45862e+07	4.37951e+07	4.93921e+07	4.6437e+07	3.53897e+07	7.21772e+07	8.91968e+07	8.54814e+07	6.95547e+07	C01157	ko00330,ko00470,ko01100,ko02010
Walp010787	402.39	340.36	401.387	C24H51NO3	[M+H]+	2-aminotetracoSane-1,5,23-triol	Lipids	Sphingolipids	-	3	160733	218575	218552	73114.9	179760	220129	213621	221831	132061	212801	243941	112107	230306	200856	123321	256912	237065	177736	482305	543934	403003	463407	-	-
mws0371	327.23	283.24	328.24	C22H32O2	[M-H]-	Cis-4,7,10,13,16,19-Docosahexaenoic Acid	Lipids	Free fatty acids	6217-54-5	3	66557.9	60155.4	61362.8	58804.1	58592.7	73557.8	36917.3	29680	25264.1	46966.5	46690.2	51664.3	26908.4	46101.4	37631.4	35350.8	23412	40523.4	50845.1	44379.7	46174.3	58114.9	C06429	ko01040
Zbqp000676	203.15	116.07	202.143	C8H18N4O2	[M+H]+	3-(triazan-2-yl)propyl L-prolinate	Amino acids and derivatives	Amino acids and derivatives	-	1	600641	578862	566675	403234	340801	501694	386850	460376	376304	684793	679315	807023	522279	551226	541058	473540	377576	367459	498813	610514	522073	645777	-	-
Lmtn002671	183.03	139.04	184.037	C8H8O5	[M-H]-	3-O-Methylgallic Acid	Phenolic acids	Phenolic acids	3934-84-7	3	1.07283e+06	1.19981e+06	1.02414e+06	1.16464e+06	1.23902e+06	1765005	1.31408e+06	1.16107e+06	1.28665e+06	1.15215e+06	1601670	1.24359e+06	1.35218e+06	1.05578e+06	1.15739e+06	1.28093e+06	1.2451e+06	1.17294e+06	948543	1.1362e+06	1.27751e+06	1.07479e+06	C05616	-
Zmln000668	493.12	169.01	494.127	C19H26O15	[M-H]-	Monogalloyl-diglucose	Phenolic acids	Phenolic acids	-	2	10005	10520.2	21042.1	96762.1	106720	70366.9	82345.2	64683.4	93314.9	16093.4	6937.75	12433.8	118266	85310.9	104006	58119.4	58357.8	70185.2	49271.2	57126.5	49226.8	63131.3	-	-
mws1089	421.08	241.01	422.082	C12H23O14P	[M-H]-	Sucrose-6-phosphate	Others	Saccharides	-	3	909918	558641	575146	417382	420978	497906	309115	522680	538380	484509	621698	523295	604808	648764	335876	324528	201172	340656	809792	629062	839457	745889	-	-
mws0744	319.05	193.01	320.053	C15H12O8	[M-H]-	Dihydromyricetin (Ampelopsin)	Flavonoids	Flavanonols	27200-12-0	1	354072	382915	398280	66280.2	127639	56955.2	11267	20005	11635.1	183380	238937	341738	21670	70005	50954.3	1670	5005	13340	181308	229812	223583	244748	C02906	ko00941,ko01110
MWS0559	161.05	71.01	162.053	C6H10O5	[M-H]-	1,6-anhydro-β-D-glucose	Others	Saccharides	498-07-7	3	316153	300276	269555	150190	216741	90401.6	106501	89260.1	115741	374932	237820	150583	97762.6	232507	80661.5	70240.5	98084.6	119427	184085	194660	145266	168935	-	-
Zabn105207	959.29	735.21	960.29	C45H52O23	[M-H]-	1,2,2'-Trisinapoyl gentiobiose	Phenolic acids	Phenolic acids	-	1	732017	431487	473857	1.2329e+06	1.6439e+06	1.20305e+06	1.5546e+06	1.52545e+06	1.41322e+06	642637	584112	809706	1.0854e+06	1.05911e+06	1.43368e+06	1.8165e+06	1.31797e+06	2.34105e+06	561288	753459	624684	644608	-	-
pmb2497	197.05	153.06	198.053	C9H10O5	[M-H]-	4-Hydroxy-3-methoxymandelate	Phenolic acids	Phenolic acids	55-10-7	3	132241	143768	133270	68165.8	119729	60110.8	26029.7	24170.7	17363.1	148914	101445	108445	55880.6	27888.7	50196.7	29126.8	22932.6	32844.8	66306.8	62592.5	61969.8	79940.7	C05584	ko00350,ko01100
ZBN0238	637.18	329.07	638.185	C29H34O16	[M-H]-	Tricin-7-O-rutinoside	Flavonoids	Flavones	-	3	5716080	4418680	3935395	8474770	7796590	11292485	6817610	3.00787e+06	6930745	5758145	3791960	8087070	13037185	4.98228e+06	8589335	10352550	9890530	6309700	6401265	6791110	7946205	8322770	-	-
pmb1574	277.22	93.07	276.209	C18H28O2	[M+H]+	9,12-Octadecadien-6-Ynoic Acid	Lipids	Free fatty acids	61481-29-6	3	377593	390413	294063	98027.5	113079	62496.3	37833.5	35448.4	35279.3	328975	299898	319528	71558.8	159321	54779.5	57331	84844.4	33712.5	107288	119191	129855	143798	-	-
WaYp007695	334.3	242.25	333.288	C18H39NO4	[M+H]+	2-Aminooctadecane-1,16,18,18-tetraol	Lipids	Sphingolipids	-	2	40649.5	48207.9	42176.9	33190.2	94601.8	33613.1	30415.1	21431.7	20793.9	27558.3	66011.9	35696.4	42178.8	24202.5	36737	32919.8	30265.4	43910.9	29801.8	30403	22911	29345.8	-	-
ZBN0162	479.08	316.02	480.09	C21H20O13	[M-H]-	Myricetin-3-O-β-D-glucoside*	Flavonoids	Flavonols	19833-12-6	3	40005	29487.4	19663.2	79026.8	101670	60525.1	66863.3	90683.2	75376.2	14743.4	21508.7	48340	80065.3	97648.5	99663.4	89674.5	108340	81433.4	51051.3	55926.7	52991.1	66849.4	-	-
mws2220	457.08	169.01	458.085	C22H18O11	[M-H]-	Gallocatechin 3-O-gallate	Flavonoids	Flavanols	5127-64-0	1	500173	275787	487642	563991	663963	318743	248337	37388.7	73340	279708	36237.2	53340	338059	199927	267599	541519	15107.5	118340	343032	414498	396029	465048	-	-
ZbWp001588	310.13	120.08	309.121	C15H19NO6	[M+H]+	3-(((S)-1-carboxy-2-phenylethyl)amino)-2,5-dihydroxycyclopentane-1-carboxylic acid	Others	Others	-	3	761059	946467	961151	558017	879338	363937	406992	449861	394843	950931	1.1417e+06	762779	450573	292696	325354	393027	391004	442362	347108	452173	429606	464855	-	-
Zahn007990	197.12	153.13	198.126	C11H18O3	[M-H]-	5-hydroxy-3,4-dimethyl-5-pentylfuran-2(5H)-one*	Others	Others	-	1	103380	64438.6	65086.1	46661.9	37449.2	41460.4	29983.4	32024.7	30094.9	70212.3	64951.7	72665.6	44594.8	32117.2	30657.2	30142.4	27866.7	19393.5	50258.2	48553.9	49449.5	37864.9	-	-
pmp001265	480.35	318.3	479.346	C24H49NO8	[M+H]+	2-Amino-4-dihydroxy octadecyl galactoside	Alkaloids	Alkaloids	-	3	87265.3	101098	78105.5	23447.5	33372.9	22820.9	8590.4	11954.7	7839.86	60733.5	57432.2	66252.2	13405.6	10756.2	12444.6	12842.6	6225.02	13854.5	45432.7	47074.8	35034.5	43072.9	-	-
MWSmce039	124.04	80.05	123.032	C6H5NO2	[M+H]+	Isonicotinic acid	Others	Vitamin	55-22-1	2	3.06345e+06	2.49465e+06	3.04967e+06	2.66996e+06	2.7247e+06	3.40585e+06	1.97603e+06	648340	1.41314e+06	1.17872e+06	2.6289e+06	2.53984e+06	2.55123e+06	4.03897e+06	3.27716e+06	1.58227e+06	1.79619e+06	1.93172e+06	2.08974e+06	2.14917e+06	1.62292e+06	2.12466e+06	C07446	-
MWSslk235	181.07	59.01	182.079	C6H14O6	[M-H]-	Allitol	Others	Saccharides	488-44-8	3	288340	188384	311670	162356	267224	206596	239196	164218	173512	169792	145006	215029	208340	175371	247933	136332	226807	172893	175325	148724	166697	131374	-	-
Labn004065	341.09	137.03	342.095	C15H18O9	[M-H]-	4-Hydroxybenzoyl acetyl glucoside	Phenolic acids	Phenolic acids	-	3	337413	555343	603789	203587	424806	221670	169120	110005	151984	943990	1078340	560076	177106	276670	265005	113131	139117	293340	385563	434470	517103	481670	-	-
Lmwp003442	449.11	287.06	448.101	C21H20O11	[M+H]+	Amoenin	Flavonoids	Flavonols	-	3	9	9	9	881017	1.88158e+06	1.49701e+06	412591	255005	1.58559e+06	16670	85002.1	5005	713207	840005	1.23141e+06	218340	371722	412162	251670	263340	293340	215005	-	-
pmn001338	445.08	283	446.085	C21H18O11	[M-H]-	Rhein-8-O-glucoside	Quinones	Anthraquinone	34298-86-7	3	69461.7	85858.6	92800.8	894054	583817	173624	101813	190005	113309	61592	109623	72389.1	202188	245775	276521	92848.6	90651.6	185005	203340	193194	150053	182314	-	-
Lmcn009122	253.22	235.21	254.225	C16H30O2	[M-H]-	(7Z)-Hexadecenoic acid*	Lipids	Free fatty acids	2416-19-5	2	140255	97774.1	101649	103637	111389	125005	122830	47661.9	52024	118152	120255	111414	55394.7	82765.6	94233	71067.8	59886.7	65513.8	126374	93748	105535	116111	-	-
mws0361	253.22	235.21	254.225	C16H30O2	[M-H]-	Palmitoleic Acid*	Lipids	Free fatty acids	373-49-9	2	140255	97774.1	101649	103637	111389	125005	122830	47661.9	52024	118152	120255	111414	55394.7	82765.6	94233	71067.8	59886.7	65513.8	126374	93748	105535	116111	C08362	ko00061,ko01100
MWSmce203	341.12	73.03	342.116	C12H22O11	[M-H]-	D-Cellobiose	Others	Saccharides	528-50-7	3	159257	159987	123940	297447	400929	203254	368089	262056	357471	281031	136330	165501	216888	322854	212663	476670	261507	310459	211873	159356	179089	203877	-	-
Rfmb087	311.22	293.21	312.23	C18H32O4	[M-H]-	9-Hydroxy-13-oxo-10-octadecenoic Acid	Lipids	Free fatty acids	-	3	701755	709762	247115	253225	285204	243647	159486	143543	95588.1	669489	780672	738219	235172	188943	142341	177357	129108	144286	392963	343574	288981	327815	-	-
Hmbn005456	399.11	163.04	400.116	C21H20O8	[M-H]-	1-O-Caffeoyl-3-O-p-coumaroylglycerol*	Phenolic acids	Phenolic acids	-	1	19330.1	5895.85	19230.4	20154.6	9542.51	11369	151080	84655.6	64262.9	4262.39	11071.5	7736.34	16088.1	45278.6	40030.4	20385.5	42855.8	25956.8	111764	86863.2	112587	93997.4	-	-
Zmbn006408	399.11	163.04	400.116	C21H20O8	[M-H]-	1-O-p-Hydroxycinnamoyl-3-O-caffeoylglycerol*	Phenolic acids	Phenolic acids	-	1	19330.1	5895.85	19230.4	20154.6	9542.51	11369	151080	84655.6	64262.9	4262.39	11071.5	7736.34	16088.1	45278.6	40030.4	20385.5	42855.8	25956.8	111764	86863.2	112587	93997.4	-	-
ZBN0164	431.1	269.05	432.106	C21H20O10	[M-H]-	Apigenin-7-O-glucoside(Cosmosiin)*	Flavonoids	Flavones	578-74-5	3	60007.1	42579.1	37799	26670	44699.6	14703.4	18434	8340	15436.2	35435.1	37197.7	18340	24333.5	19237.8	11777.4	22607.9	23799.8	18144.3	36285.3	38542.4	48379.2	41951.3	C04608	ko00944
MWS2066	143.05	115.06	144.058	C10H8O	[M-H]-	1-Naphthol*	Phenolic acids	Phenolic acids	90-15-3	3	89531.4	74082.3	77614.7	72167.6	76846.1	68146	67991.9	57039.8	64856.9	60223	73723.3	77396.1	61602.5	69388.4	65017.8	67617.9	75336	63536.6	77095.5	59354.2	68610.2	59669.4	C11714	-
MWSslk208	301.22	301.22	302.225	C20H30O2	[M-H]-	Kaurenoic Acid*	Terpenoids	Ditepenoids	6730-83-2	3	378795	268881	348581	346340	384050	230715	232588	128592	207140	296714	218367	137919	291294	206609	234095	253626	164230	218038	243102	253185	253364	190618	C11874	ko00904,ko01100,ko01110
MWS20633g	262.05	216.04	261.04	C9H12NO6P	[M+H]+	O-phosphate-L-tyrosine	Amino acids and derivatives	Amino acids and derivatives	21820-51-9	3	55287.9	48289.6	60879.4	53340	71378.6	34295.4	70751.2	73340	76972.4	51786.5	51792.7	51093.6	80471.5	59479.4	80005	76985.8	76670	53340	56683.5	54593.1	41995.5	53891.9	C06501	-
Wmzn000227	145.06	109.04	146.058	C6H10O4	[M-H]-	2,2-Dimethylsuccinic acid	Organic acids	Organic acids	597-43-3	1	1.3769e+06	1.44507e+06	1.25421e+06	369945	310626	463516	312937	366229	382339	1.46737e+06	1.26103e+06	993600	491402	299303	381304	598340	236718	240439	834246	698367	796896	953050	-	-
pmn001646	865.2	577.14	866.206	C45H38O18	[M-H]-	Procyanidin C1	Tannins	Proanthocyanidins	37064-30-5	2	36413.3	41670	20580.9	9174.69	18340	13340	9	9	9	16127.9	21772.4	36670	5719.57	10245.8	2279.22	5005	2303.03	1670	20005	20005	25005	25005	C17624	-
pmn001420	341.09	179.04	342.095	C15H18O9	[M-H]-	1-O-Caffeoyl-β-D-glucose*	Phenolic acids	Phenolic acids	14364-08-0	2	404465	1.10644e+06	479338	329181	167290	326712	360459	581670	152843	434264	300958	738365	321728	659653	531658	142058	133628	483340	906859	683084	715432	774599	C10433	-
MWS0933	170.09	124.09	169.085	C7H11N3O2	[M+H]+	1-Methylhistidine	Amino acids and derivatives	Amino acids and derivatives	332-80-9	3	832338	674368	600759	375483	144240	378807	132470	229916	72112	581881	451261	767561	228409	169390	439208	70811.3	329951	102853	439920	514926	375258	459185	-	-
MWSHY0019	611.2	303.09	610.19	C28H34O15	[M+H]+	Hesperetin-7-O-neohesperidoside(Neohesperidin)	Flavonoids	Flavanones	13241-33-3	3	72959.8	80966.8	72609.1	298340	313340	455005	306670	271670	229539	85413.3	78340	76670	491670	229539	287474	205005	89862.6	90005	156670	153340	201670	173340	C09806	ko00941
pme2380	145.01	101.02	146.022	C5H6O5	[M-H]-	α-Ketoglutaric acid	Organic acids	Organic acids	328-50-7	3	781670	681164	600682	1.46635e+06	5626740	1745005	1.11162e+06	718048	867208	580437	763340	471468	2045005	822788	915423	2113340	1.07371e+06	872671	617610	509362	591536	698456	C00026	ko00020,ko00040,ko00053,ko00220,ko00250,ko00300,ko00310,ko00340,ko00430,ko00470,ko00630,ko00650,ko00660,ko00785,ko01100,ko01110,ko01200,ko01210,ko01230,ko01240
Lmmn007259	517.19	489.19	518.194	C30H30O8	[M-H]-	Gossypol	Terpenoids	Sesquiterpenoids	303-45-7	3	13104.1	9935	9668.26	6709.29	6531.99	5912.23	5787.47	6842.6	11015.1	7192.12	7193.73	10341.1	10314.9	6842.6	9852.85	6048.52	9803.84	8520.68	7211.54	9452.85	7858.44	7347.85	C07667	ko00909,ko01110
Lmsn000954	207.09	59.01	208.095	C8H16O6	[M-H]-	Dambonitol	Others	Saccharides	523-94-4	2	130490	170974	145790	259423	393037	244268	297009	321435	373720	71078.7	190177	124967	273133	271467	195788	374576	284062	412447	246204	211579	180009	204789	-	-
Lhcp090204	193.16	109.07	192.151	C13H20O	[M+H]+	β-Ionone*	Terpenoids	Monoterpenoids	79-77-6	3	78900	52471.9	80607.4	38870.5	46624.6	49181.8	15353.2	22199.4	49468.1	73389.6	72987.3	52448.4	37925.8	37214.4	33041.3	38751.5	15413.3	45092.7	36420.5	37975.8	45382.7	47471.7	C12287	-
Lmhn011365	455.35	455.35	456.36	C30H48O3	[M-H]-	Morolic acid*	Terpenoids	Triterpene	559-68-2	2	231952	176490	69569	189118	23618.2	31638.5	13243.8	8588.32	179899	144026	81206	257431	220750	22034.3	136160	94780.7	63572.4	94282.2	38807.4	30667.9	38919.1	42144.1	-	-
Lmhp005872	455.22	177.05	454.21	C25H30N2O6	[M+H]+	Diferuloylcadaverine	Alkaloids	Phenolamine	-	3	14321.6	709.14	7529.42	34027.9	7613.35	15753.6	9692.61	11470	39681.3	10513.5	4681.05	1062.12	7579.3	47309.7	20549.4	16976.1	5402.31	11866.3	78777.4	84011.1	100907	102411	-	-
Lhhp120814	165.09	91.05	164.084	C10H12O2	[M+H]+	Eugenol	Phenolic acids	Phenolic acids	97-53-0	3	310163	312843	184864	116783	85005	162275	61670	74563	107854	181853	259772	209913	141023	168260	139247	117889	110015	46670	133340	131670	171732	156670	C10453	ko00940
MWS1840	102.13	58.07	101.12	C6H15N	[M+H]+	Triethylamine	Alkaloids	Alkaloids	121-44-8	2	65005	34724	63340	60617.9	67581.3	100005	115005	74821.3	64769	54133.4	44759.3	60808.5	62128	196590	78340	74784	60124	54767.7	53473.3	66748.9	73340	62150.7	C14691	-
MA10039492	173.01	71.03	174.016	C6H6O6	[M-H]-	Dehydroascorbic acid	Others	Vitamin	490-83-5	2	160099	163303	141929	114973	109362	21670	57772.3	63992	80605.6	140922	172802	109598	115933	46096.1	74681.4	66114.1	135682	92531.5	118565	122230	91833.4	102331	C05422	ko00053,ko00480,ko01100
pmb0603	625.18	301.07	624.169	C28H32O16	[M+H]+	Chrysoeriol-7,4'-di-O-glucoside	Flavonoids	Flavones	-	3	534600	403472	295449	1.4545e+06	1.62799e+06	1.27698e+06	2.98791e+06	1.58231e+06	1.89731e+06	517452	375478	323788	2.38544e+06	1.79241e+06	1.97598e+06	2.19041e+06	1.06946e+06	1.57756e+06	949159	1.31127e+06	1.13072e+06	1130005	-	-
Lmbn001288	131.03	87.04	132.042	C5H8O4	[M-H]-	2-Hydroxy-2-methyl-3-oxobutanoic acid*	Organic acids	Organic acids	71698-08-3	3	343714	390702	393814	216683	212915	230670	180298	172423	230974	291221	282301	314835	231945	191206	180517	205823	231962	223178	143576	197913	168119	169770	C06010	ko00290,ko00650,ko00660,ko00770,ko01100,ko01110,ko01210,ko01230
pmb2789	309.21	209.05	310.214	C18H30O4	[M-H]-	13S-Hydroperoxy-6Z,9Z,11E-octadecatrienoic acid	Lipids	Free fatty acids	121107-97-9	3	139713	179201	125916	36798	37121.8	40273	25503.7	24561.9	39396.9	159599	136285	131288	44121	19445.9	29430.1	47725.3	21594	23748.2	68403.2	51908.7	62408.7	70299.6	-	-
Zmdp000972	136.04	91.05	135.035	C4H9NO2S	[M+H]+	S-Methyl-L-cysteine	Amino acids and derivatives	Amino acids and derivatives	1187-84-4	2	3.11978e+06	2.59519e+06	2.51956e+06	2.71231e+06	2.45954e+06	4.24135e+06	1.41431e+06	1.61549e+06	1.23009e+06	2.90877e+06	3.18529e+06	2.97591e+06	2.52509e+06	2.56873e+06	2.86956e+06	1.53221e+06	1.18867e+06	1.25777e+06	2.6887e+06	2.69965e+06	2.31058e+06	3.18266e+06	C22040	ko02010
ZBN0219	495.13	329.07	496.137	C26H24O10	[M-H]-	Tricin-7-O-syringylalcohol*	Flavonoids	Flavones	-	3	15901	5971.34	9150.05	78615.9	32463.2	116089	34749.8	41141	69474.1	24691.5	44339.5	124314	26516.5	20187.9	35324.9	83727.7	48006	80763.5	34746.1	42055.4	31670.5	32915	-	-
Zbcp002979	625.18	317.07	625.176	C28H33O16+	[M]+	Petunidin-3-O-rutinoside	Flavonoids	Anthocyanidins	-	3	9	9	9	4.11181e+06	5.60514e+06	3.7759e+06	4.6054e+06	3.51723e+06	5.09242e+06	11670	9	3340	4.55861e+06	4.84037e+06	5.52093e+06	3.70832e+06	3.10852e+06	2.4396e+06	1.27676e+06	1.04179e+06	1.40544e+06	1.1342e+06	-	-
Zbln003676	385.13	205.05	386.137	C21H22O7	[M-H]-	7-hydroxy-4-methoxyphenanthrene-2-O-glucoside	Quinones	PhenAnthraquinones	-	2	3.05091e+07	2.34245e+07	2.25209e+07	1.08079e+07	5.10176e+06	4.08376e+06	6.40607e+06	1.02465e+07	6.25995e+06	2.97925e+07	1.73223e+07	3.46148e+07	4.04418e+06	9437340	8.14226e+06	3.21287e+06	3.01549e+06	1.17385e+07	1.29411e+07	1.20095e+07	1.02224e+07	9.78615e+06	-	-
Sacn002893	403.12	223.06	404.132	C17H24O11	[M-H]-	10-acetylmonomelittoside*	Phenolic acids	Phenolic acids	-	2	5965150	5642505	4113610	1023340	635584	603040	365024	314709	328013	6484075	4.16965e+06	6021340	506234	890005	863340	343710	325985	303530	2795620	2191670	2131670	2221670	-	-
Zmdp001647	247.13	184.1	246.122	C10H18N2O5	[M+H]+	γ-Glutamyl-L-valine	Amino acids and derivatives	Amino acids and derivatives	-	1	726302	632629	599583	241313	224938	310451	184711	243141	213615	947206	997090	818915	220637	214427	268309	273108	258013	215514	297166	409887	385000	377641	-	-
Zmzn002575	138.02	108.02	139.027	C6H5NO3	[M-H]-	2-Nitrophenol	Phenolic acids	Phenolic acids	88-75-5	3	127498	153309	153414	123129	107962	119605	143894	105330	123743	156987	146985	174490	125881	106307	137373	121220	103409	91005.8	107837	90607.2	124160	117869	C01988	-
Lmjp001967	277.07	185.06	276.063	C14H12O6	[M+H]+	plumericinic Acid	Terpenoids	Terpene	-	2	91596.2	81749.4	59753.7	26058.3	41525.3	56786.9	13731.2	10005	17633.9	65631.2	94796.9	33330	51366.6	48981.3	42453.1	9381.25	10845.4	8340	63218.6	72898.5	68863.2	86010.4	-	-
Walp002800	187.12	144.08	186.116	C12H14N2	[M+H]+	1,8-dimethyl-1,3a,8,8a-tetrahydropyrrolo[2,3-b]indole	Alkaloids	Plumerane	-	3	106279	130663	81605.3	98692.8	107929	146310	43818.8	63678.4	50005	125195	101765	161358	143635	115749	115032	62440.6	80521.2	46681.8	156780	114096	129512	130689	-	-
Ysjn001064	145.01	57.04	146.022	C5H6O5	[M-H]-	3-Oxopentanedioic acid	Organic acids	Organic acids	542-05-2	3	24543.3	57518.5	75077.8	89739.2	104133	73340	56084.5	51876.9	100005	31150	44089.2	28765.9	56439.4	43475.3	33934.9	78463.9	87625.8	103918	42811.5	48052.5	44166.2	57022	-	-
Wasn003258	293.12	131.07	294.132	C12H22O8	[M-H]-	Glucosyl 2-Hydroxy-4-Methylpentanoic Acid	Organic acids	Organic acids	-	1	7.10921e+06	4.79788e+06	6.01216e+06	6.05645e+06	5.68503e+06	3.1492e+06	2.71545e+06	2.78696e+06	2.30542e+06	8.19991e+06	5.33566e+06	8.12801e+06	4.03584e+06	3.77963e+06	4.34735e+06	3.7277e+06	4.44296e+06	4.22117e+06	5.64629e+06	5.28708e+06	4.91999e+06	6.66555e+06	-	-
pmb1096	118.07	91.05	117.058	C8H7N	[M+H]+	Indole	Alkaloids	Plumerane	120-72-9	1	1.10181e+06	1.00323e+06	875339	1.3027e+06	967638	1.29271e+06	828688	854562	559275	1.55728e+06	1.22339e+06	1.24874e+06	1.26992e+06	1.42403e+06	1.44232e+06	963102	807241	365005	1.28576e+06	1.09867e+06	1.07964e+06	1.42333e+06	C00463	ko00380,ko00400,ko00402,ko00999,ko01100,ko01110
pme1975	103	59.01	104.011	C3H4O4	[M-H]-	Malonic acid	Organic acids	Organic acids	141-82-2	3	5.62117e+06	6.29019e+06	6.21953e+06	1.81522e+06	1.78383e+06	1.71271e+06	943486	865923	999187	5.66462e+06	5.47146e+06	5.91144e+06	1.0498e+06	1.29949e+06	1.14708e+06	636185	851356	997974	4.33266e+06	3.389e+06	4.31211e+06	3.46386e+06	C00383	ko00061,ko00240,ko00410,ko01100,ko01212
pmb2981	739.21	563.14	740.216	C33H40O19	[M-H]-	Vitexin-7-O-rutinoside	Flavonoids	Flavones	-	3	9	5005	3762.51	58294.2	68831	25099.2	52591.5	58883.9	40072.8	6271.27	3340	3340	31360	65589	81617.7	58833.3	38837.5	80330.1	29805.6	28511.6	33814.5	24331.6	-	-
Zbsp004940	193.05	133.03	192.042	C10H8O4	[M+H]+	6-Hydroxy-7-methoxycoumarin*	Lignans and Coumarins	Coumarins	-	3	96670	111460	63340	68340	72318	95005	66670	83340	65005	61297.6	76670	76334.4	23340	106325	76155.3	126181	54797.8	59282.4	124814	108256	137274	148973	-	-
Lcsp002752	378.17	185.09	377.159	C18H23N3O6	[M+H]+	Asp-Pro-Phe	Amino acids and derivatives	Amino acids and derivatives	-	1	460021	495331	274172	131949	111741	105388	110584	123630	106169	342343	431493	377977	105800	147404	130247	91990.6	54466.8	102409	174741	210401	152158	177120	-	-
pmf0397	311.3	311.3	312.303	C20H40O2	[M-H]-	Arachidic acid	Lipids	Free fatty acids	506-30-9	3	1.8801e+06	2.29748e+06	2.03884e+06	2.20979e+06	2.09813e+06	2.2104e+06	1.52283e+06	1.56273e+06	1.87833e+06	2.01317e+06	1.99785e+06	2.27377e+06	1.90877e+06	2.18133e+06	2.2208e+06	733018	1.80319e+06	1.9657e+06	2.14976e+06	1.5635e+06	1.8075e+06	1.99458e+06	C06425	ko01040
Hmbp006861	445.15	177.05	444.142	C23H24O9	[M+H]+	1,2-O-Diferuloylglycerol*	Phenolic acids	Phenolic acids	-	1	1.40959e+07	5.77595e+06	6.54887e+06	1.16918e+07	7.64467e+06	9.8207e+06	1.64512e+07	7.90638e+06	5.73019e+06	6.0521e+06	3.55006e+06	5.04161e+06	2.32786e+06	2.08927e+07	1.9287e+07	5.12827e+06	3.91811e+06	1.14244e+07	2.3274e+07	3.21187e+07	2.99039e+07	2.74215e+07	-	-
pmp000091	445.15	177.05	444.142	C23H24O9	[M+H]+	1,3-O-Diferuloylglycerol*	Phenolic acids	Phenolic acids	83008-46-2	1	1.40959e+07	5.77595e+06	6.54887e+06	1.16918e+07	7.64467e+06	9.8207e+06	1.64512e+07	7.90638e+06	5.73019e+06	6.0521e+06	3.55006e+06	5.04161e+06	2.32786e+06	2.08927e+07	1.9287e+07	5.12827e+06	3.91811e+06	1.14244e+07	2.3274e+07	3.21187e+07	2.99039e+07	2.74215e+07	-	-
MWS20169	269.05	254.02	270.053	C15H10O5	[M-H]-	2,5-dihydroxy-1-methoxy-anthraquinone	Quinones	Anthraquinone	-	3	14198.6	18334.2	16242.8	12202	6700.02	4931.35	5411.5	7334.93	2940.29	19848.5	16911.1	15599.2	6423.33	13248.6	10051.8	3857.51	7112.38	1191.21	13398.6	11544.2	10104	13535.4	-	-
Lmmp002463	625.18	317.07	624.169	C28H32O16	[M+H]+	Sexangularetin-3-O-glucoside-7-O-rhamnoside*	Flavonoids	Flavonols	-	1	4.04689e+06	7.06509e+06	5.00811e+06	2.76701e+06	3.40762e+06	2.30165e+06	2.43434e+06	3.10123e+06	2.81024e+06	2.61781e+06	2.51952e+06	3.80988e+06	3.05884e+06	3.48676e+06	3.41625e+06	2797335	2.68013e+06	1.8595e+06	3.28734e+06	2.78821e+06	3.15638e+06	3.85505e+06	-	-
Wbtn002952	300.11	138.06	301.116	C13H19NO7	[M-H]-	1-(β-D-Glucopyranosyl)-3-ethyl-4-methyl-1H-pyrrole-2,5-dione	Others	Ketone compounds	-	3	275641	315417	272848	245842	255841	151822	187291	189323	164939	292361	213375	294592	149027	177533	191224	154942	129320	168989	280012	263924	203363	268193	-	-
pme0282	165.02	77.04	166.027	C8H6O4	[M-H]-	Phthalic acid	Phenolic acids	Phenolic acids	88-99-3	1	192130	230609	200400	184616	154868	157689	160352	167714	128999	206845	186841	194441	141205	139676	149217	157698	153524	193199	182465	165302	143931	135462	C01606	ko01100,ko02010
Zbhn006453	315.05	300.03	316.058	C16H12O7	[M-H]-	Pedalitin	Flavonoids	Flavones	22384-63-0	3	10105	8018.39	9733.67	246129	78964.1	374883	71731.4	106953	128534	7446.63	4584.39	13803.5	212018	185721	168158	79128.6	61974.9	53478.4	50977.6	44647.2	58021	43543.8	C10119	-
MWS5238	165.09	91.05	164.084	C10H12O2	[M+H]+	4-Phenylbutyric acid	Organic acids	Organic acids	1821-12-1	3	117268	49117.6	60836	58772.8	65288.3	84371.1	48949.4	69984.4	97251.3	110163	79815.4	73658.5	87358.6	97170.7	111818	84002.2	81357.1	95754.9	114675	130853	159009	137194	-	-
pme0122	189.12	126.09	188.116	C8H16N2O3	[M+H]+	N6-Acetyl-L-lysine	Amino acids and derivatives	Amino acids and derivatives	692-04-6	1	3.03049e+06	2.29025e+06	2.10119e+06	2.23294e+06	1.75048e+06	3.98554e+06	1.21219e+06	1.03144e+06	874416	3.19638e+06	3.44393e+06	4.99934e+06	2.27816e+06	2.30376e+06	2.3124e+06	888826	926283	724684	1.66874e+06	1.60441e+06	2.10767e+06	1.63072e+06	C02727	ko00310,ko01100
Hmqp000191	505.18	127.03	504.169	C18H32O16	[M+H]+	Planteose	Others	Saccharides	470-57-5	3	43856.7	31670	45005	85816.2	51461.8	79525.1	134308	129402	96915.7	44539.1	43002.9	32747.5	106253	104936	94192	74953.4	104936	88213.4	70161.1	55851.5	76283.6	61990.2	C03848	-
Lmtn004049	263.13	204.12	264.136	C15H20O4	[M-H]-	Abscisic acid	Organic acids	Organic acids	21293-29-8	2	328717	373864	262101	187350	262002	132476	325141	364581	320149	201951	206070	281992	200091	220272	198013	171786	234593	249041	309462	250744	268147	338336	C06082	ko00906,ko01100,ko01110,ko04075
pmp000966	144.1	84.08	143.095	C7H13NO2	[M+H]+	Stachydrine*	Alkaloids	Pyrrole alkaloids	471-87-4	3	2.06944e+06	1.5988e+06	3.38432e+06	1.90596e+06	2.27528e+06	842505	947861	1.3433e+06	779404	1.6404e+06	2.06501e+06	2720017	959725	743340	484389	1.06221e+06	768619	1.11198e+06	1.26637e+06	1.33382e+06	1.70531e+06	1.52852e+06	C10172	-
Rfmb26201	621.22	417.16	622.226	C30H38O14	[M-H]-	Syringaresinol-4'-O-(6''-acetyl)glucoside	Lignans and Coumarins	Lignans	-	1	1308340	955005	958340	2206670	1973340	1506670	3235230	3729795	3032420	1261670	452289	1031670	1240005	2415005	2615730	3324700	2982620	3772960	2531670	1978340	2637990	2730490	-	-
pme2125	503.16	179	504.169	C18H32O16	[M-H]-	Raffinose*	Others	Saccharides	512-69-6	1	2.18832e+06	1.78503e+06	1.34937e+06	1.87528e+06	2.57206e+06	2.5687e+06	2.96902e+06	3.11497e+06	3.86862e+06	1.66468e+06	1.18359e+06	1.60688e+06	2.18028e+06	2.17461e+06	2.83718e+06	2.241e+06	2.23292e+06	2.88343e+06	1.76923e+06	2.31795e+06	2.42863e+06	2.05981e+06	C00492	ko00052,ko01100,ko02010
MWS201381	292.13	188.07	291.122	C14H17N3O4	[M+H]+	Ser-Trp	Amino acids and derivatives	Amino acids and derivatives	94421-70-2	1	1.86228e+06	1.26418e+06	1.24294e+06	286836	409132	315508	275150	201785	241292	1.00072e+06	1.31346e+06	1.04428e+06	527987	424939	483366	336767	263200	315014	488787	512052	430251	597774	-	-
pmc0281	400.15	136.06	399.139	C15H21N5O8	[M+H]+	Ribosyladenosine	Nucleotides and derivatives	Nucleotides and derivatives	-	3	1.36189e+06	1.41256e+06	1.08958e+06	740675	872842	684849	643197	651243	611646	1.04221e+06	1.07275e+06	947778	572268	574591	587687	558506	538744	662137	610999	755910	806451	849883	-	-
Lmmn006306	293.21	293.21	294.219	C18H30O3	[M-H]-	Machilusolide D	Others	Lactones	-	2	1.91543e+06	1.94837e+06	2.01792e+06	835008	944160	955757	391436	300198	316103	2.35517e+06	2.1151e+06	2.32072e+06	779517	601259	661486	306953	261267	286341	887387	773286	1.07251e+06	977121	-	-
pmn001644	519.08	300	520.085	C23H20O14	[M-H]-	Quercetin-3-O-(2''-O-acetyl)glucuronide	Flavonoids	Flavonols	-	3	3055.1	3054.1	6670	11186.8	9	21670	8135.11	9	11670	2112.51	10005	8340	10005	5005	13379.6	4069.08	5005	6670	117242	123043	108390	88638.1	-	-
MWSslk237	463.13	301.07	462.116	C22H22O11	[M+H]+	Hispidulin-7-O-glucoside(Homoplantaginin)*	Flavonoids	Flavones	17680-84-1	1	852972	427448	1473340	532232	469846	841670	236670	298340	300005	1475005	887149	534582	442802	648340	885005	146144	201605	176366	840971	882684	1.00756e+06	1.13729e+06	C17762	-
Lcsp000435	235.09	118.08	234.085	C8H14N2O6	[M+H]+	Glu-Ser	Amino acids and derivatives	Amino acids and derivatives	5875-38-7	2	1.58456e+08	1.77903e+08	1.76267e+08	1.03884e+08	1.05352e+08	1.15056e+08	7.66769e+07	1.71924e+08	1.4258e+08	1.27009e+08	1.47833e+08	1.19444e+08	9.4597e+07	1.23588e+08	1.24297e+08	1.52426e+08	1.03692e+08	1.28275e+08	1.55477e+08	1.74665e+08	1.25462e+08	1.66725e+08	-	-
Jmwn002117	331.1	153.02	332.111	C14H20O9	[M-H]-	2-(3,4-dihydroxyphenyl)ethanediol 1-O-β-D-glucopyranoside*	Phenolic acids	Phenolic acids	-	1	388562	322352	331065	177667	227577	118207	149421	127445	124664	335094	207180	479227	143998	167515	189511	128770	168465	210570	503659	486176	625911	465307	-	-
Jmcn007352	249.15	203.14	250.157	C15H22O3	[M-H]-	5α-Hydroxycostic acid	Terpenoids	Sesquiterpenoids	-	2	98439.7	82636.2	87022.1	56860	73649.6	74378.1	38452.2	29172.4	43340.2	144784	152259	99136.3	98858	35273.7	37178.3	30265.2	32299.3	37120.5	43380.8	37098.8	49664.4	37831.6	-	-
pmb2804	311.22	171.14	312.23	C18H32O4	[M-H]-	13S-Hydroperoxy-9Z,11E-octadecadienoic acid	Lipids	Free fatty acids	33964-75-9	3	564788	594755	619399	357517	269130	180494	130567	111955	104032	815848	591752	921830	263726	186323	151803	113302	102634	72824.3	341735	280263	309508	245881	C04717	ko00591,ko01100
Zmjp004795	301.07	286.05	300.063	C16H12O6	[M+H]+	5,6,7-Tetrahydroxy-8-methoxyflavone*	Flavonoids	Flavones	-	2	113931	104675	136936	883271	809843	792653	532607	443439	547264	95459.2	129467	132424	850259	637675	754556	399444	557871	724813	321637	324758	391752	424900	-	-
Lmjp004941	301.07	286.05	300.063	C16H12O6	[M+H]+	3,5,4'-Trihydroxy-7-methoxyflavone (Rhamnocitrin)*	Flavonoids	Flavonols	569-92-6	2	113931	104675	136936	883271	809843	792653	532607	443439	547264	95459.2	129467	132424	850259	637675	754556	399444	557871	724813	321637	324758	391752	424900	C17059	-
Lmhp002772	249.16	147.04	248.153	C14H20N2O2	[M+H]+	p-Coumaroylcadaverine	Alkaloids	Phenolamine	-	3	49611.9	18761.1	44265	9	9	9	5005	73088.6	175426	206286	18813.1	28204.3	30572.5	84163.9	30574.2	10005	65348.9	25452.4	128610	178119	142042	153340	-	-
pme3967	312.13	180.09	311.123	C12H17N5O5	[M+H]+	2-(Dimethylamino)guanosine*	Nucleotides and derivatives	Nucleotides and derivatives	2140-67-2	1	1323340	1310005	1165005	846670	918539	1056670	1980005	1.84542e+06	986581	626189	1018340	1.06552e+06	2278340	1358340	2083340	2476670	1.27709e+06	812694	1165005	928890	841643	1.02142e+06	-	-
Lmzp002365	465.14	303.09	464.132	C22H24O11	[M+H]+	Hesperetin-7-O-glucoside	Flavonoids	Flavanones	31712-49-9	3	38073.4	21670	48175.9	51077.8	29533.8	35005	21670	16324	18340	48930	31616.3	55005	30005	26418.5	39812.8	13340	27953.4	15412.2	55005	56670	50501.9	40831.8	C16422	ko00941
pme0436	577.14	407.08	578.142	C30H26O12	[M-H]-	Procyanidin B3	Tannins	Proanthocyanidins	23567-23-9	1	2.87832e+06	3.77745e+06	1.74922e+06	813105	889690	524778	29115.8	65005	87080.8	1.41764e+06	1.78736e+06	2.47145e+06	693826	815005	227668	51829	53733.5	25349.8	2.48124e+06	2.42415e+06	2.17529e+06	1.79798e+06	-	-
pme2134	121.05	59.01	122.058	C4H10O4	[M-H]-	D-Threitol	Others	Saccharides	2418-52-2	3	614036	628296	295613	714974	684337	626670	625005	678774	360129	480529	320115	478121	572266	645150	1.06024e+06	971768	372199	517779	528914	715919	733318	663600	C16884	-
mws4175	175.02	85.03	176.032	C6H8O6	[M-H]-	D-Glucurono-6,3-lactone	Others	Saccharides	32449-92-6	3	150527	129407	136847	120151	76956.4	144725	70769.1	45723.8	75973	94929.3	70165.8	122218	83176.1	148866	127514	54030.1	50702.3	65936.5	84782.4	100798	97720.9	73617.4	C02670	ko00053,ko01100
Lmjn102210	461.14	299.09	462.153	C23H26O10	[M-H]-	Desmethylagrimonolide-6-O-β-D-glucopyranoside*	Lignans and Coumarins	Coumarins	-	2	133467	115548	184156	153942	161670	221670	48704	54298.2	75005	179742	290005	119733	196670	142182	130425	57780.6	71679.4	48642	262980	357055	335605	285429	-	-
pmb0197	298.11	166.07	297.107	C11H15N5O5	[M+H]+	N7-Methylguanosine	Nucleotides and derivatives	Nucleotides and derivatives	20244-86-4	3	316940	367483	432525	274312	477054	259138	439370	266399	212294	226730	258196	344179	480379	319122	348845	522216	338107	215626	295003	223445	313631	276398	C20674	-
Lcsp003135	344.25	185.16	343.247	C17H33N3O4	[M+H]+	Leu-Val-Leu	Amino acids and derivatives	Amino acids and derivatives	58337-01-2	2	81019	75061.1	222106	187864	401145	130882	207930	106033	204405	178394	160138	172532	202022	51236.9	108694	375682	302181	260003	123686	160772	118527	132816	-	-
mws0712	130.05	86.06	131.058	C5H9NO3	[M-H]-	N-Propionylglycine	Amino acids and derivatives	Amino acids and derivatives	21709-90-0	3	22194.8	45005	98157	95345.2	119029	66824.8	40005	92977	61075.4	75939.1	25310.6	36670	27535.9	40198.3	28065.1	114574	72751.4	112303	71551.3	78241.4	98018.6	77873.7	-	-
Lcsp002477	288.19	129.1	287.185	C13H25N3O4	[M+H]+	Gly-Val-Leu	Amino acids and derivatives	Amino acids and derivatives	-	1	963795	1.17957e+06	1.01676e+06	629755	836589	314013	630073	377377	409073	1.15877e+06	1.37766e+06	1.06497e+06	855488	577668	523238	694585	451533	426875	532786	644853	700367	528820	-	-
Zmdp000292	189.14	70.07	188.127	C7H16N4O2	[M+H]+	Arginine methyl ester	Amino acids and derivatives	Amino acids and derivatives	-	3	3.41812e+06	3.07788e+06	2.19769e+06	933117	531556	1.58065e+06	976402	1.03509e+06	1.07074e+06	4.07707e+06	3.54717e+06	3.34126e+06	1.38967e+06	973217	1.2991e+06	1.10957e+06	1.10512e+06	752925	1.3415e+06	1.34892e+06	1.72961e+06	1.29507e+06	-	-
Lcsn001385	229.15	185.17	230.163	C11H22N2O3	[M-H]-	Leu Val	Amino acids and derivatives	Amino acids and derivatives	72121-02-9	1	21938.7	8313.15	15829.6	13937.8	14611.7	15213.2	10953.6	11236.3	8094.31	20585.1	21295.9	16043.2	12579.3	10037	20005	21733.7	13154	11766.9	9631.81	10037	7913.2	11231.2	-	-
Zbbn004585	551.18	175.04	552.184	C26H32O13	[M-H]-	2'-Feruloyl-Mussaenosidic Acid	Terpenoids	Monoterpenoids	-	3	38340	20005	38797.6	65278.4	68682.9	23730.9	53817.3	128623	62575.4	25005	41882.8	56835.2	38608.4	98559.5	87393.3	123658	138340	135126	101149	119847	93907.5	127371	-	-
mws0028	167.03	108.02	168.042	C8H8O4	[M-H]-	Vanillic acid	Phenolic acids	Phenolic acids	121-34-6	1	843061	874391	679824	328657	536670	611670	275787	224821	307152	851670	840005	606642	548340	324979	401941	361670	303340	189663	554826	439184	531958	414387	C06672	-
Zmtn001624	188.04	144.05	189.043	C10H7NO3	[M-H]-	N-Acetylisatin	Alkaloids	Plumerane	574-17-4	3	145005	125551	104226	52740.1	66670	95843.9	42481.4	50815.9	132557	144756	125529	91733.7	57425.7	151338	46982.6	41386.1	50326.4	32633.5	133448	98427	112134	101765	C02172	ko00380
mws0179	367.1	190.9	368.111	C17H20O9	[M-H]-	Chlorogenic acid methyl ester	Phenolic acids	Phenolic acids	29708-87-0	2	156670	119154	96670	58340	87809.3	47617	26670	21980	58832.7	110005	80065.3	141670	42112.6	58340	58340	21670	29175.3	26967.1	106640	123340	86670	106670	-	-
Lmhp001670	231.17	72.08	230.163	C11H22N2O3	[M+H]+	L-Valyl-L-Leucine	Amino acids and derivatives	Amino acids and derivatives	3989-97-7	2	5.17575e+06	3.4697e+06	4.22311e+06	2.77881e+06	4.7295e+06	1731670	2.48647e+06	2.3461e+06	1.45937e+06	3.78392e+06	4.47322e+06	3.61206e+06	2.92675e+06	1.50719e+06	1.42284e+06	3.72226e+06	2.43816e+06	2.95595e+06	1.8109e+06	2.21454e+06	2.45587e+06	1.89437e+06	-	-
pma6460	337.09	163.04	338.1	C16H18O8	[M-H]-	4-O-p-Coumaroylquinic acid	Phenolic acids	Phenolic acids	32451-86-8	3	68340	38340	58689.3	80768	16005.3	160005	14926	10318	10952	56721	56099.8	56688.8	46670	18152.1	23391.3	8340	18340	9890.12	26575.2	28340	20172.3	26803.3	C10441	-
pme1598	463.12	301.07	464.132	C22H24O11	[M-H]-	Hesperetin-5-O-glucoside	Flavonoids	Flavanones	69651-80-5	3	98911.6	106991	95897.8	138406	197072	216963	72428.6	89917.8	63509.9	63500.5	72446	63944.4	110452	101727	182027	49773	64865.8	96432.7	154159	171670	181947	215323	-	-
mws1608	447.09	357.06	448.101	C21H20O11	[M-H]-	Luteolin-6-C-glucoside (Isoorientin)	Flavonoids	Flavones	4261-42-1	1	92872.2	48365.5	129914	234276	343095	384897	137550	108637	120047	186663	505005	119517	300005	130049	114251	125284	162834	97638.9	198076	174803	243451	223786	C01821	-
HJN092	409.18	259.11	410.184	C23H26N2O5	[M-H]-	p-Coumaroylferuloylputrescine	Alkaloids	Phenolamine	-	1	164775	81126.3	124617	143754	171670	175878	150126	158359	94013.3	273630	60495.4	48393.8	26192.9	193579	144650	62683.6	5005	91334.6	713143	585030	548999	734531	-	-
Wayn000597	515.12	111.01	516.133	C18H28O17	[M-H]-	Citric acid-1-O-diglucoside	Organic acids	Organic acids	-	3	117608	102826	141519	110808	151533	57824.3	61129.6	51759.7	85453	105473	85392.9	133572	43699.6	65431.2	64862.4	43020.9	50745.3	73434	100800	116939	114813	141517	-	-
Lmsp003252	641.17	317.07	640.164	C28H32O17	[M+H]+	Isorhamnetin-3-O-sophoroside	Flavonoids	Flavonols	-	3	375005	446670	227804	540005	560005	308340	406670	125237	183061	191670	243340	291670	395005	450005	390005	150005	116697	288340	285005	391670	308340	313340	-	-
Labn003910	401.14	269.1	402.153	C18H26O10	[M-H]-	Benzyl B-Primeveroside*	Phenolic acids	Phenolic acids	-	3	8652.14	35005	41670	10005	71670	18340	23340	8634.22	8340	14740.1	31857.7	13340	23340	7556.96	15005	25005	5005	7480.82	25005	25616	18340	23340	-	-
Cmjn004337	401.14	269.1	402.153	C18H26O10	[M-H]-	Benzyl-(2''-O-xylosyl)glucoside*	Phenolic acids	Phenolic acids	-	3	8652.14	35005	41670	10005	71670	18340	23340	8634.22	8340	14740.1	31857.7	13340	23340	7556.96	15005	25005	5005	7480.82	25005	25616	18340	23340	-	-
pmp000695	375.13	177.05	374.121	C16H22O10	[M+H]+	Swertiamarin	Terpenoids	Monoterpenoids	17388-39-5	3	145554	161697	100191	130062	138263	98837.3	109406	58252.9	102488	108972	155005	181613	102772	104316	77914.4	106631	40560.2	96090.5	134786	118347	108340	96082.5	C09800	-
pmp001249	428.19	369.11	428.192	C20H30NO9+	[M]+	Caffeoylcholine-3-O-glucoside*	Alkaloids	Phenolamine	-	3	17513.9	11391.8	9904.95	8783.64	10577.4	12182	4734.61	3340	2634.75	20328.8	19831.9	12464.2	4507	13340	2473.94	5261.62	5767.58	8281.2	12461.6	15663.4	13867.1	17335.6	-	-
Zmzn000078	168.99	78.96	169.998	C3H7O6P	[M-H]-	Dihydroxyacetone phosphate	Others	Saccharides	57-04-5	3	111135	77752.5	120735	49114.8	79643.3	32836.1	58328.6	27993.7	34213.1	155557	112843	108348	24098.9	24883.1	55857.4	19287	13065.7	61686.6	65313.7	67179.7	88327.1	71573.3	C00111	ko00010,ko00040,ko00051,ko00052,ko00561,ko00562,ko00564,ko00630,ko00640,ko00710,ko00760,ko01100,ko01110,ko01200,ko01230
Wbtn006721	285.04	133.03	286.048	C15H10O6	[M-H]-	6,8-dihydroxy-3-methyl-9-oxoxanthene-1-carboxylic acid*	Others	Ketone compounds	-	1	12863.5	7452.11	5156.15	189871	43655.7	263626	29313.3	28580.2	21859.2	4609.76	2878.24	7476.99	119882	156274	134453	39068.4	24133.6	26382	32756.6	33245.3	38497.3	26962.4	-	-
pmb3041	521.09	329.2	522.101	C23H22O14	[M-H]-	Tricin-7-O-saccharic acid	Flavonoids	Flavones	-	3	330005	435005	295005	53340	85005	25005	415005	163340	243340	288340	165005	310005	33340	35005	30199.5	291670	193340	510005	563340	580005	435005	458340	-	-
pme3193	116.04	74.02	117.043	C4H7NO3	[M-H]-	N-Acetyl-L-glycine	Amino acids and derivatives	Amino acids and derivatives	543-24-8	3	55004	67992.7	98139.5	50484.6	24933	60302	44870.6	43340	43340	85161.3	70472.6	93989.9	44022.8	43809.4	39205.3	35366.3	42240	31812	87719.6	70111.9	89726.4	100228	-	-
pmb0891	382.17	220.12	381.165	C16H23N5O6	[M+H]+	Cis-Zeatin-7-N-glucoside	Alkaloids	Alkaloids	38165-56-9	3	953468	985043	1.04696e+06	1.40448e+06	1.7043e+06	902582	1.0437e+06	1273340	746007	738512	862432	800205	975117	817668	950076	1.58672e+06	1.20095e+06	1.12356e+06	705924	849564	796644	993247	C16443	ko00908,ko01110
mws0566	123.05	108.02	124.052	C7H8O2	[M-H]-	4-Methylcatechol	Phenolic acids	Phenolic acids	452-86-8	3	36032.6	39162.8	58340	51670	43358.8	35230.8	18340	14919.5	28423.3	37937.4	21690.8	31076.6	25005	32309.4	43340	17621.5	20871.8	58340	278340	203340	215005	225005	C06730	ko01100
Wbtp003341	291.09	139.04	290.079	C15H14O6	[M+H]+	(3,5-dihydroxyphenyl)-(4-hydroxy-2,6-dimethoxyphenyl)methanone	Others	Ketone compounds	-	1	5726595	6418880	5420265	814639	814639	1625005	55005	202204	193273	1.77563e+06	3042725	2.23906e+06	846670	805005	583340	64435.8	133340	84095.2	3.87969e+06	3.91463e+06	3.84288e+06	5.08161e+06	-	-
Zbdn007423	207.07	192.04	208.074	C11H12O4	[M-H]-	6,7-Dimethoxy-4-chromanone	Flavonoids	Other Flavonoids	-	3	35004.1	42236	44523.4	37218.7	51937.9	26055.2	27692.4	22656.7	23653.2	44464	37785.4	44586.6	29981.4	43295.2	31564	20685.7	20143.9	39737.9	60826.8	43911.6	52928.9	59979.1	-	-
pme2601	89.02	59.01	90.0317	C3H6O3	[M-H]-	3-Hydroxypropanoic acid	Organic acids	Organic acids	503-66-2	3	49371.9	56080.7	90093.7	40167.1	51511.4	52923.1	34356.8	33021.6	39497.5	119185	125617	112251	39521.8	29588.9	52390.1	39965.3	31162.4	30028.9	57521.1	49381.8	58854.4	42760.6	C01013	ko00240,ko00410,ko00640,ko01100,ko01200
NK10253223	168.06	94.06	167.058	C8H9NO3	[M+H]+	2-Amino-3-methoxybenzoic acid	Phenolic acids	Phenolic acids	3177-80-8	3	148334	154528	127859	166961	146926	178687	137401	160657	151768	116561	139365	140125	160723	180933	151724	153729	147629	152901	126937	126521	106131	151458	C05831	ko00380
ML10176345	171.03	109.03	172.037	C7H8O5	[M-H]-	3-Dehydroshikimic acid	Organic acids	Organic acids	2922-42-1	3	35331.9	26670	28517	25005	21391	13146.6	18795.6	22192.3	19071.2	20560.7	18411.4	15132.9	22341.3	38328.3	24213.1	17501.2	12494.6	4606.23	21017.9	16440.6	15781.2	20384.6	C02637	ko00400,ko00999,ko01100,ko01110,ko01230,ko01240
mws0154	173.05	93.03	174.053	C7H10O5	[M-H]-	Shikimic acid	Organic acids	Organic acids	138-59-0	3	99492.1	82686.6	106920	51767.6	72122.3	71939.5	57141.6	75703.5	47738.5	109722	68571.1	88106.2	115971	84711.6	83368.4	59757.6	47984.5	39713.9	102180	73277.6	100100	98820.6	C00493	ko00400,ko00999,ko01100,ko01110,ko01230,ko01240
WaYn004439	437.14	161.02	438.153	C21H26O10	[M-H]-	[(1R,2R)-cyclohex-4-ene-1,2-diol]2-O-(6''-O-Caffeoyl)glucoside	Phenolic acids	Phenolic acids	-	3	102254	42698.9	65865.9	44511.2	63222.5	34780.9	15005	10425.1	23340	54596.3	58495.7	49812.8	15005	43647.8	23029.3	38034.8	27414.8	37617.6	53330.7	56794.1	41217.2	57719.2	-	-
Lmcn009539	293.25	293.25	294.256	C19H34O2	[M-H]-	E,E,Z-1,3,12-Nonadecatriene-5,14-diol	Lipids	Free fatty acids	-	2	1.64456e+07	1.80749e+07	1.9548e+07	1.62783e+07	2.07078e+07	2.44996e+07	1.75111e+07	1.61016e+07	1.56253e+07	1.90021e+07	2.26061e+07	2.35685e+07	2.52656e+07	1.84705e+07	2.95936e+07	2.45503e+07	1.67809e+07	1.59967e+07	1.53677e+07	1.26275e+07	1.43709e+07	1.78806e+07	-	-
ZBN0258	687.19	329.07	688.2	C33H36O16	[M-H]-	Tricin-5-O-(4'-O-glucoside)-guaiacylglycerol-ether	Flavonoids	Flavones	-	3	19988.4	11141.7	23018.3	60008.3	21396.5	62362.7	9656.27	13419.7	15597.9	35646.7	43061.3	146410	30996.6	21886.9	17270	44546.7	20282	12826.7	29265.3	20923.4	22842.3	24985.5	-	-
Lmjp003655	463.12	301.08	462.116	C22H22O11	[M+H]+	6-C-MethylKaempferol-3-glucoside*	Flavonoids	Flavones	-	1	871131	420456	793931	563812	389649	394640	152301	111893	178679	670559	827228	600097	362012	253255	417166	104011	169357	158275	771033	815767	772957	1.03102e+06	-	-
pme1216	122.02	78.03	123.032	C6H5NO2	[M-H]-	2-Picolinic acid	Organic acids	Organic acids	98-98-6	3	3.27101e+06	2.88631e+06	4.87119e+06	2.36956e+06	3.18512e+06	4.25112e+06	2.1404e+06	1.97152e+06	1.61405e+06	2.70377e+06	3.94077e+06	3.04136e+06	3.32015e+06	3.72833e+06	4.38289e+06	1.58896e+06	2.43792e+06	1.72754e+06	1.77611e+06	2.11142e+06	2.43539e+06	1.84742e+06	C10164	ko00380,ko01100
Zmgn000217	129.02	85.03	130.027	C5H6O4	[M-H]-	Itaconic acid	Organic acids	Organic acids	97-65-4	3	135737	111952	118495	148200	158589	62432	56117.9	88646.8	84398.2	83098.3	90650.3	96865.6	57519.2	51920.1	52651.5	37953	44192.4	111500	100262	89330	88470.2	119821	C00490	ko00660,ko01100
MWSmce706	129.07	56.05	128.059	C5H8N2O2	[M+H]+	Cyclo(Ala-Gly)	Amino acids and derivatives	Amino acids and derivatives	4526-77-6	3	271879	364827	279227	977235	1.18385e+06	1.20569e+06	1.2301e+06	1.35259e+06	1185059	1.0982e+06	595959	921441	1.15216e+06	1.07489e+06	1.23687e+06	1.26301e+06	1.39635e+06	1.07899e+06	977294	828120	774614	1.06566e+06	-	-
mws1155	181.07	101.02	182.079	C6H14O6	[M-H]-	D-Mannitol	Others	Saccharides	69-65-8	3	56396.5	68960	55160.2	51855.9	116670	60152.5	68337.9	50810.4	59787	62230.2	56506.2	52493.8	38280.2	55773.7	49879.9	40312.8	55773.7	33568.2	34168.7	47408.9	45324.8	47720.5	C00392	ko00051,ko01100,ko02010
Zmyn004732	293.21	185.12	294.219	C18H30O3	[M-H]-	2R-hydroxy-9Z,12Z,15Z-octadecatrienoic acid	Lipids	Free fatty acids	-	1	484142	375316	423171	182455	211294	238341	70531.7	73699.9	79732.6	686461	704458	678221	150267	137185	169816	57090.3	56755.3	68165.6	203509	167974	225641	237903	C16342	ko00592
Zbfn010204	581.46	279.23	582.465	C38H62O4	[M-H]-	1-O-Linoleoyl-(carbon eicosapentaenoic acid)	Lipids	Free fatty acids	-	1	2.35899e+06	1.90297e+06	2.00703e+06	2331298	2.13764e+06	1.92239e+06	1.18859e+06	767975	1.03e+06	2.25154e+06	1.74508e+06	1.7189e+06	811453	1.40983e+06	1.51089e+06	812512	776423	669120	1.82818e+06	1.92105e+06	1.59633e+06	2.27117e+06	-	-
pmb0812	127.05	81.04	126.043	C5H6N2O2	[M+H]+	Imidazole-4-Acetic Acid	Alkaloids	Alkaloids	645-65-8	3	1.73394e+06	1.60631e+06	1.65816e+06	1.05449e+06	954150	1.43709e+06	615669	9	696360	1.55408e+06	1.56057e+06	1.20266e+06	847411	1.5223e+06	609773	9	9	9	1.09632e+06	1.1877e+06	847478	1.17743e+06	C02835	ko00340,ko01100
pmb2643	225.19	207.18	226.193	C14H26O2	[M-H]-	Myristoleic acid	Lipids	Free fatty acids	544-64-9	1	26196.2	25586.9	25068.5	25919.2	21644.1	22538.4	19295.9	16053.1	17873.3	27020.4	29253.4	27035.2	17450.1	19774.4	18347.2	16213.6	15190.5	21250.1	23602.6	23977.5	17102	22851.9	C08322	-
Lajp006434	507.15	345.1	506.142	C24H26O12	[M+H]+	3',5'-dihydroxy-5,7,4'-trimethoxyflavone glucoside	Flavonoids	Flavones	-	3	21784.4	13855.4	28006.5	94506	19204.2	51061.2	18453.3	13568.7	24483	35343.6	37219.2	70384.1	7441.95	12804.3	17145.9	174443	18659.3	19841	90996.3	109718	124298	127602	-	-
Lmhp010040	504.31	363.29	503.301	C25H46NO7P	[M+H]+	LysoPE 20:3*	Lipids	LPE	-	3	75705.1	84248.3	77103.8	34466.1	34480.7	30598.1	24358.2	25144.4	26153.5	93968.5	85390.2	79128.7	41866.3	33209.9	32343.3	22020.9	23590.9	19094.2	62919.2	54894.8	43940.9	58651.9	-	-
pmb0885	291.2	191.11	290.188	C18H26O3	[M+H]+	4-Oxo-9Z,11Z,13E,15E-Octadecatetraenoic Acid	Lipids	Free fatty acids	-	3	45517.8	50155.2	57852.9	18588.2	28452.7	15518.1	11492.9	11843.1	12575.4	63579.1	66091.9	52097	20401.4	18553.5	15390.5	12717.7	14547.7	17063.9	29467.6	24007.9	20939.6	23296.1	-	-
Jmgn004021	449.11	269.05	450.116	C21H22O11	[M-H]-	6-C-Glucosyl-2-Hydroxynaringenin	Flavonoids	Flavanones	-	2	532768	669526	533059	445005	505330	215040	90591	198340	99908	299631	518405	636328	237055	606670	228340	79043.3	87132	413340	594900	776670	562095	628453	-	-
Wmyn000216	345.08	169.01	346.09	C14H18O10	[M-H]-	methyl 6-O-galloyl-β-D-gluco-pyranosid	Phenolic acids	Phenolic acids	-	3	94697.9	125987	132787	194963	186874	159540	134912	152687	168171	134328	125451	136951	154320	143932	165976	181303	139097	187809	165976	137715	142387	188570	-	-
Lmfn003035	325.09	145.03	326.1	C15H18O8	[M-H]-	6-O-p-Coumaroyl-β-D-glucose	Phenolic acids	Phenolic acids	114297-65-3	3	129528	176670	128472	103939	160005	151670	253340	118452	550005	743340	683340	460005	100005	71720.2	213340	160005	155005	203340	187086	165005	231670	215005	-	-
Walp007738	288.25	88.08	287.246	C16H33NO3	[M+H]+	14-Amino-15-hydroxy-11-methylpentadecanoic acid	Lipids	Sphingolipids	-	3	556012	717537	803891	720197	587504	543845	668321	501661	541672	556785	911737	874750	602904	473887	464397	495367	539276	744431	245737	275234	304092	347742	-	-
Zbzp010481	335.26	335.26	334.251	C21H34O3	[M+H]+	1-(3,5-Dihydroxyphenyl)pentadecan-1-one	Quinones	Quinones	-	3	625149	432255	284600	393333	323624	346531	188789	141725	136958	485433	526535	506417	285117	318018	252565	76595.2	150715	205443	330146	339766	330432	440299	-	-
Lcsp002417	318.2	159.11	317.195	C14H27N3O5	[M+H]+	Ser-Val-Leu	Amino acids and derivatives	Amino acids and derivatives	-	1	433676	554592	589609	456329	720632	170567	396465	331203	216420	707078	661896	656251	441460	230428	188315	546690	256715	379519	281792	367664	391948	397538	-	-
MWSmce632	195.06	93.03	194.058	C10H10O4	[M+H]+	Vanillin acetate	Phenolic acids	Phenolic acids	881-68-5	3	204618	274749	246885	93722.8	125238	73266.2	69364.6	81694.5	78228.8	223403	216750	407953	80152.4	58961.8	68977.4	65144.4	33527.5	79453.5	99486.3	109512	140327	118045	-	-
Hmhn003518	355.1	175.04	356.111	C16H20O9	[M-H]-	4-O-β-D-glucopyranosylferulic acid	Phenolic acids	Phenolic acids	-	1	3006660	2951725	2375005	450005	938340	381768	998340	358372	1456670	10359810	4073795	4987355	311670	262523	341670	636670	520005	986670	1903340	2470005	2632850	2076670	-	-
Lmbn002072	159.07	97.07	160.074	C7H12O4	[M-H]-	2-Propylsuccinic acid*	Organic acids	Organic acids	618-57-5	2	146947	235739	177993	135548	187771	179212	82250.9	93371.2	75740.5	143331	202721	158842	182818	105005	103340	143139	93603.4	124407	114729	110239	149857	115864	C16657	-
ZBN0077	477.11	315.05	478.111	C22H22O12	[M-H]-	Isorhamnetin-7-O-glucoside (Brassicin)*	Flavonoids	Flavonols	6743-96-0	3	45005	38010.6	40005	65005	40949.4	34735.5	55005	88837.3	18340	28340	55840.5	28340	35988	55005	66670	66670	64356.1	103340	86670	78340	61670	68340	-	-
Rfmb056	591.21	387.14	592.216	C29H36O13	[M-H]-	Medioresinol-4'-O-(6'''-acetyl)glucoside	Lignans and Coumarins	Lignans	-	3	43275.3	42927.3	38849.3	46756.4	40934.3	27633.3	60367.2	78156.2	48091.2	58478.4	28756.9	45726.1	19448.3	35587.4	20333.8	47069.3	61405.6	61709.3	54888.1	67882.3	57270.2	47309.5	-	-
MWStz063	170.15	152.14	169.147	C10H19NO	[M+H]+	2-Ethyl-2,6,6-trimethylpiperidin-4-one	Alkaloids	Piperidine alkaloids	133568-79-3	3	285124	393963	437591	1.05514e+06	1.51768e+06	573689	1.0543e+06	977030	837810	306449	431034	385743	706616	723803	703097	1.59699e+06	1.00935e+06	1.88317e+06	584302	591829	421295	513605	-	-
pmb2833	529.16	193.1	530.164	C23H30O14	[M-H]-	3-O-Feruloylquinic acid-O-glucoside	Phenolic acids	Phenolic acids	-	1	41964.8	40496	41184.5	13040.2	14768.6	15005	9080.88	8087.21	6988.66	64804.1	38391.6	52637.6	4057.1	7249.47	5918.91	11902.4	14910.9	17077.3	39125	34139.7	31413.4	44102.9	-	-
Lcsn000560	155	67.02	156.006	C6H4O5	[M-H]-	2,5-Furandicarboxylic acid	Others	Others	3238-40-2	2	98150.5	93120.3	75292.1	98208.4	70147.7	53810.6	44949.5	50832.6	47068.9	78313.3	91018.2	66589.6	35416.6	23488	47712	60614	48252.1	71891.1	73320.7	56520.8	52671.3	66737.9	C20450	-
Lmtn003096	523.22	361.14	524.226	C26H36O11	[M-H]-	Secoisolariciresinol 4-O-glucoside	Lignans and Coumarins	Lignans	-	1	680005	552694	573468	81670	144020	88042.9	58911.7	70005	76224.1	341384	487029	643340	91635.9	63340	14815.4	53831.6	43201.6	130005	286670	401670	338826	395005	-	-
Hmgn004139	373.13	329.05	374.137	C20H22O7	[M-H]-	Isohydroxymatairesinol	Lignans and Coumarins	Lignans	-	2	67781.4	60136.8	77936	36080.1	59515.7	34171.4	15540	25190.1	43340	61652.8	66971.4	67792.3	106670	31308.4	49800.3	46765.8	47154.1	31396.5	48424.3	44267.2	49696.2	62258.3	-	-
Zmhn002422	355.1	193.05	356.111	C16H20O9	[M-H]-	1-O-Feruloyl-β-D-glucose*	Phenolic acids	Phenolic acids	7196-71-6	1	1.89636e+06	3931940	2406670	2145005	1848340	838340	1008340	1655005	961670	2060005	791978	2910535	1470005	2113340	2011670	1633340	863340	1590005	2148340	1918340	2438340	2723635	C17759	-
MWSHC2062	355.1	193.05	356.111	C16H20O9	[M-H]-	Ferulic β-glucoside*	Phenolic acids	Phenolic acids	14364-12-6	1	1.89636e+06	3931940	2406670	2145005	1848340	838340	1008340	1655005	961670	2060005	791978	2910535	1470005	2113340	2011670	1633340	863340	1590005	2148340	1918340	2438340	2723635	-	-
Wcdp007388	275.2	133.1	274.193	C18H26O2	[M+H]+	(10Z,14E,16E)-10,14,16-Octadecatrien-12-Ynoic Acid	Lipids	Free fatty acids	-	2	97553.2	103349	90270.7	36524.4	31418.6	27372.1	28782.7	21891.9	37680.9	93794.2	84227.3	108438	27525.1	16353.3	20227.8	21085.5	13946.4	41187.8	39121.7	46766.3	33882.9	46845.4	-	-
MWSHC2016	457.08	169.01	458.085	C22H18O11	[M-H]-	Epigallocatechin-3-O-gallate	Flavonoids	Flavanols	989-51-5	1	436670	285005	441670	560005	542412	140648	147587	51088.5	60492.2	211742	50172.7	35080.8	219739	245005	240005	349751	17291.6	135005	355005	369514	311670	446670	C09731	-
Zmcn003169	947.25	785.2	948.254	C43H48O24	[M-H]-	kaempferol-3-feruloyldiglucoside-7-glucoside	Flavonoids	Flavonols	-	3	95005	101670	60005	121670	151670	10211.2	215005	176670	160005	43340	16328.2	146670	28070.3	106670	61670	168340	141670	370005	135005	111670	116670	155005	-	-
Hmtn001120	315.11	153.06	316.116	C14H20O8	[M-H]-	5-(2-Hydroxyethyl)-2-O-glucosylphenol	Phenolic acids	Phenolic acids	-	3	1.11804e+06	1.11379e+06	1.6736e+06	956954	1.25642e+06	546714	668605	483558	391927	1.25373e+06	1.05634e+06	1.77004e+06	879491	606965	716527	350986	474619	503481	1.25246e+06	1.30257e+06	1.69027e+06	1.26574e+06	-	-
Zbsn003878	563.15	353.07	564.148	C26H28O14	[M-H]-	Vicenin-3	Flavonoids	Flavones	59914-91-9	1	2.48621e+06	2817910	2.38585e+06	1.58443e+07	1.5901e+07	1.55177e+07	1.96077e+07	2.30367e+07	10632365	5511215	3627975	3.38426e+06	1.57552e+07	2.32588e+07	6886540	1.96883e+07	1.76879e+07	2.34572e+07	1.00999e+07	1.21657e+07	8.39304e+06	1.00082e+07	-	-
mws0221	241.03	151.98	240.024	C6H12N2O4S2	[M+H]+	L-Cystine	Amino acids and derivatives	Amino acids and derivatives	56-89-3	3	145010	184219	157335	128417	126570	105129	83232.5	408661	152640	229912	121502	170029	222724	67294.6	103293	137739	134218	135256	126887	145897	177728	134566	C00491	ko00270,ko01100,ko02010
Hmbn002692	517.16	175.04	518.164	C22H30O14	[M-H]-	6'-O-Feruloyl-D-sucrose	Phenolic acids	Phenolic acids	118230-77-6	1	1081670	859234	1123340	883340	985005	1.20583e+06	1508340	1090005	1.18903e+06	736670	673065	699335	857350	830005	646670	977336	1121670	1163340	1055005	773340	1086670	1093340	-	-
MWSmce694	71.06	54.03	70.0531	C3H6N2	[M+H]+	3-Aminopropionitrile	Alkaloids	Alkaloids	151-18-8	3	19626.5	16583.7	30292.9	14811.8	19869.6	17431.5	12647.1	14828.8	20058.3	18750.5	18798.7	19625.2	19867.9	20910.6	20058.3	15686.6	13943.1	17009.2	17868	18286.6	22078.4	15250.1	-	-
Wasn002508	365.18	203.13	366.189	C16H30O9	[M-H]-	Glucosyl 7-methyl-3-methyleneoctane-1,2,6,7-tetraol	Others	Others	-	3	10134.4	6939.2	8306.3	9965.21	10046	11726.6	14803.9	16252.9	12268.5	10430.3	9807.45	3209.21	19478.5	18873.4	10643.7	17853.8	10282.3	6944.98	9607.8	12281.3	9220.25	12284.8	-	-
Hmcp003852	223.21	207.03	222.198	C15H26O	[M+H]+	Elemol	Terpenoids	Sesquiterpenoids	639-99-6	3	2.08575e+07	2.06236e+07	2.35973e+07	2.13896e+07	2.14379e+07	2.18191e+07	1.91553e+07	2.12146e+07	2.38677e+07	2.31115e+07	2.34561e+07	2.32663e+07	2.0969e+07	2.30373e+07	2.36474e+07	2.15286e+07	2.11357e+07	2.46294e+07	1.68973e+07	2.07711e+07	2.27458e+07	2.44948e+07	-	-
mws0749	137.02	93.03	138.032	C7H6O3	[M-H]-	4-Hydroxybenzoic acid	Phenolic acids	Phenolic acids	99-96-7	2	3297165	3842060	1.7409e+06	2113340	1656670	1.64277e+06	1621670	1.33344e+06	1461670	4851485	3374625	2.14785e+06	2021670	1.58918e+06	1.69658e+06	850005	1636670	901310	2.35962e+06	2.03154e+06	2850495	2.15136e+06	C00156	ko00130,ko00790,ko01100,ko01110,ko01240
pmp000253	207.1	119.08	224.105	C12H16O4	[M-H2O+H]+	Senkyunolide H	Others	Lactones	94596-27-7	2	944985	763225	616852	1.25147e+06	1.00198e+06	858365	1.11571e+06	1.29087e+06	1.36973e+06	645478	832726	615530	998659	1.11049e+06	1.73481e+06	1.40631e+06	1.29574e+06	1.27427e+06	448694	518925	582229	645626	-	-
Zmzn000079	199	78.96	200.009	C4H9O7P	[M-H]-	D-Erythrose-4-phosphate	Others	Saccharides	585-18-2	3	475838	303037	247694	92642.9	47331.9	142673	116993	99266.5	128186	256238	270031	270263	188518	202361	211008	42053.3	75589.8	69738.4	157604	216271	158342	180086	C00279	ko00030,ko00400,ko00710,ko00750,ko01100,ko01110,ko01200,ko01230,ko01240
mws0206	103.04	57.04	104.047	C4H8O3	[M-H]-	2-Hydroxybutyric Acid	Organic acids	Organic acids	3347-90-8	3	39264.7	18439.1	25703.1	35045.4	47008.5	41260.4	27006.9	54788.9	35542.9	21236.1	23514.3	18517.8	31889.6	27415.6	50399	10005	9549.78	16010.9	30324	23861.7	21657.5	28631	C05984	ko00640
Zmyn004548	291.2	235.17	292.204	C18H28O3	[M-H]-	12-Oxo-phytodienoic acid	Lipids	Free fatty acids	85551-10-6	2	51906.5	62775.8	48699.6	13680.1	9363.4	12985.6	8340.12	7045.68	8017.23	50750.7	65646.5	67727.6	9854.34	7903.07	6954.23	9013.88	3400.99	10511.2	24346.6	21548	28024.9	30779.4	C01226	ko00592,ko01100,ko01110
Zmxp005470	579.13	331.08	578.127	C26H26O15	[M+H]+	Tricin-7-O-(6''-O-malonyl)glucoside	Flavonoids	Flavones	-	1	202539	170922	178499	406819	199067	212536	81705.2	102531	155397	214537	254692	748801	112677	109939	104667	139823	199911	232308	392457	540836	475669	562492	-	-
Wahp006113	507.15	345.1	506.142	C24H26O12	[M+H]+	Rhamnazine-4'-O-β-D-glucoside	Flavonoids	Flavones	-	3	22099.5	12275	31521.8	103259	21086.4	38024.7	22314.7	21591.2	25235.3	34584.1	32385	76968.2	12053.2	12157.7	7914.04	161488	14755.2	13580.4	87331.7	109335	127779	117036	-	-
Lmbn005487	313.24	251.24	314.246	C18H34O4	[M-H]-	12,13-DHOME; (9Z)-12,13-Dihydroxyoctadec-9-enoic acid	Lipids	Free fatty acids	263399-35-5	3	55763.2	50950.5	53158.4	14584.4	21366.7	21736.5	13930.8	13806.4	16912.6	43255.6	56663.3	53236.4	14280.3	17352.3	18518.5	12137.7	11976.1	9297.81	20176.2	17241.9	19812.1	24889.6	C14829	ko00591
mws0359	241.22	241.22	242.225	C15H30O2	[M-H]-	Pentadecanoic Acid	Lipids	Free fatty acids	1002-84-2	3	461985	437059	477173	413829	442241	381809	534145	315900	328918	472705	396919	511848	298581	342372	421502	440413	404179	416146	412873	484006	371250	526453	C16537	-
pmb0475	671.18	509	670.174	C29H34O18	[M+H]+	Gallic acid-4-O-(6'''-feruloyl)sophoroside	Phenolic acids	Phenolic acids	-	3	23340	9035.48	10005	130786	49827.6	108584	28340	22248.8	39151.6	53385.3	40931.8	260774	48047.3	27780.5	20473.6	89859.9	54274.1	33070.1	38348.8	54276.8	55005	49942.2	-	-
Lcsp001834	274.18	129.1	273.169	C12H23N3O4	[M+H]+	Gly-Val-Val	Amino acids and derivatives	Amino acids and derivatives	79672-11-0	2	732935	691203	577036	470005	648340	420005	277297	279870	318340	655296	692024	800005	490719	326687	304453	323675	265692	385005	325676	314066	436670	386584	-	-
mws0874	346.06	211	347.063	C10H14N5O7P	[M-H]-	3'-Adenylic Acid	Nucleotides and derivatives	Nucleotides and derivatives	84-21-9	2	46528.7	33617.1	46530.9	25227.1	39697.9	31122.4	23978.9	35267.6	40372.9	56104.4	39412	34304.1	39831.4	54057.9	38330.4	32169.7	28462.9	14910.5	41056.5	40102.3	52684.1	37652.1	C01367	ko00230,ko01100
Lmtn002233	327.11	165.05	328.116	C15H20O8	[M-H]-	Androsin	Phenolic acids	Phenolic acids	531-28-2	1	1.10113e+06	1.40457e+06	1.10011e+06	276390	434058	401670	354282	254316	476717	1.1802e+06	1.53049e+06	1.05249e+06	299258	225605	208252	394690	346561	234166	621774	710085	831158	591365	-	-
pmb0764	144.05	113.03	143.041	C6H9NOS	[M+H]+	4-Methyl-5-thiazoleethanol	Others	Others	137-00-8	3	286579	310005	271940	205144	225005	146018	175890	155005	129721	310005	346670	241670	109765	111983	155218	194289	103340	252314	158284	131670	161670	193261	C04294	ko00730,ko01100,ko01240
pmn001671	547.17	223.1	548.174	C23H32O15	[M-H]-	Furanofructosyl-α-D-(6-mustard acyl)glucoside*	Phenolic acids	Phenolic acids	-	2	2910535	2048340	1603340	248340	415798	9	228340	280005	235005	3109725	1.62935e+06	3878350	396686	304543	435854	285370	198340	381670	685005	1003340	874222	936670	-	-
Zaxn006988	301.22	301.22	302.225	C20H30O2	[M-H]-	Isopimaric acid*	Terpenoids	Ditepenoids	5835-26-7	3	382983	201457	284906	278650	371672	210086	169933	115636	205330	176507	244129	139313	281358	146915	192688	177590	102550	247058	270352	189939	219771	205659	-	-
Lmbn014696	301.22	301.22	302.225	C20H30O2	[M-H]-	Pimaric acid*	Terpenoids	Ditepenoids	127-27-5	3	382983	201457	284906	278650	371672	210086	169933	115636	205330	176507	244129	139313	281358	146915	192688	177590	102550	247058	270352	189939	219771	205659	C09159	-
Zmdp000917	160.11	114.04	159.101	C6H13N3O2	[M+H]+	δ-Guanidinovaleric acid	Organic acids	Organic acids	462-93-1	3	65137.3	89568.5	96863.1	155413	138547	67618	114180	76867.7	106363	100325	92379.6	78381.8	132946	189268	120352	160005	129447	95867.6	68578.5	67186.5	92379.6	71385	-	-
Lmhp007598	534.36	184.07	533.348	C27H52NO7P	[M+H]+	LysoPC 19:2(2n isomer)	Lipids	LPC	-	2	83954.2	123412	246215	54917.6	50600.3	41023.4	59674.5	56631.6	37526.6	118431	128963	92956.2	46412.3	47044.3	103638	37805.4	60340.5	30790.9	53602.2	60861.2	64796.8	44656.6	-	-
MWSN0090	593.15	285.04	594.158	C27H30O15	[M-H]-	Luteolin-7-O-neohesperidoside (Lonicerin)*	Flavonoids	Flavones	25694-72-8	2	579505	834868	695937	223945	755005	748340	218340	75033.3	251670	758518	743340	619655	658340	259817	174255	453340	418340	177496	840005	732079	908340	628075	C12630	ko00944
Lmhp112042	355.28	263.24	354.277	C21H38O4	[M+H]+	1-Linoleoylglycerol*	Lipids	Glycerol ester	2277-28-3	1	3.11701e+06	3.60202e+06	3.80512e+06	3.53692e+06	3.84383e+06	3.32303e+06	1.26745e+06	1.12012e+06	1.46883e+06	3.97215e+06	5.47311e+06	4.69225e+06	1.91947e+06	3.10447e+06	2.3075e+06	997546	962832	1.06703e+06	3.30232e+06	4.83737e+06	3.90032e+06	3.9399e+06	-	-
MWS2069	139.08	77.04	138.068	C8H10O2	[M+H]+	2-Methoxy-4-methylphenol	Phenolic acids	Phenolic acids	93-51-6	3	308200	287258	300086	302063	286702	299599	354833	361743	334219	354445	341382	334883	301844	333533	313470	336312	303178	329376	168284	217524	214681	250190	-	-
Lmqn006260	301.04	151	302.043	C15H10O7	[M-H]-	2',3',4',5,7-Pentahydroxyflavone*	Flavonoids	Flavones	-	1	37014.4	36401.6	30901.9	65044.5	64795.8	64230.7	14995.6	24953.3	18389.7	21178.7	32620.2	34521.3	37868.9	41222.7	73604.9	32355.8	36050.5	30046.1	40989.6	34264.7	40358.1	28831	-	-
MWS0132	611.15	306.07	612.152	C20H32N6O12S2	[M-H]-	Oxiglutatione	Amino acids and derivatives	Amino acids and derivatives	27025-41-8	1	957556	1.32335e+06	1.9533e+06	1.28823e+06	1.65933e+06	957512	1.81147e+06	1.32865e+06	1.4231e+06	2.13676e+06	1.81833e+06	1.43702e+06	1.48136e+06	947430	1.2076e+06	1.60853e+06	1.80199e+06	1503425	956894	1.05431e+06	1.29922e+06	930388	C00127	ko00480,ko01100,ko01240
Lcsp001929	332.18	173.09	331.174	C14H25N3O6	[M+H]+	Ala-Glu-Leu	Amino acids and derivatives	Amino acids and derivatives	-	2	893978	555829	666245	271835	385746	177375	196012	178405	186713	583067	938340	780527	268714	193404	162017	230365	182607	186678	281690	365005	283961	379532	-	-
pmn001320	237.08	163.04	238.084	C12H14O5	[M-H]-	1-O-p-Cumaroylglycerol	Phenolic acids	Phenolic acids	106055-11-2	1	79857.8	42226.6	34820.8	64052.8	50766.7	81961.3	43525	126319	56957.9	29727.1	33604.5	28142.3	23531.9	155197	125637	28340	45815.9	38697.4	240526	207515	162187	217823	-	-
Lmsp004301	451.12	289.07	450.116	C21H22O11	[M+H]+	3',5,5',7-Tetrahydroxyflavanone-7-O-glucoside*	Flavonoids	Flavanones	-	2	91374.3	58921.7	101670	150005	175005	72248.1	108340	19268.9	38099.3	85005	94046.9	136670	85005	30597.8	41670	55005	35924.8	95005	66670	69118.7	48739	55518.1	-	-
Zbnp004170	451.12	289.07	450.116	C21H22O11	[M+H]+	Eriodictyol-3'-O-glucoside*	Flavonoids	Flavanones	-	2	91374.3	58921.7	101670	150005	175005	72248.1	108340	19268.9	38099.3	85005	94046.9	136670	85005	30597.8	41670	55005	35924.8	95005	66670	69118.7	48739	55518.1	-	-
mws0057	451.12	289.07	450.116	C21H22O11	[M+H]+	Eriodictyol-7-O-glucoside*	Flavonoids	Flavanones	38965-51-4	2	91374.3	58921.7	101670	150005	175005	72248.1	108340	19268.9	38099.3	85005	94046.9	136670	85005	30597.8	41670	55005	35924.8	95005	66670	69118.7	48739	55518.1	-	-
mws0248	243.06	110.02	244.07	C9H12N2O6	[M-H]-	Uridine	Nucleotides and derivatives	Nucleotides and derivatives	58-96-8	1	7.81194e+06	1.025e+07	1.16366e+07	5.4332e+06	6.44712e+06	7.54426e+06	6.45657e+06	6.14786e+06	5.28111e+06	1.07336e+07	8.58028e+06	1.1349e+07	9.595e+06	6.50586e+06	7.81365e+06	4.1421e+06	4.8277e+06	3.53748e+06	5.91576e+06	6.91745e+06	8.61097e+06	6.79885e+06	C00299	ko00240,ko01100,ko01232,ko02010
Lmgp000659	136.08	91.05	135.068	C8H9NO	[M+H]+	2-Phenylacetamide*	Alkaloids	Alkaloids	103-81-1	2	3.47116e+06	2.87791e+06	3.08595e+06	2.85774e+06	2.62494e+06	4.41506e+06	1.57652e+06	1.77119e+06	1.5361e+06	2.24783e+06	2.72651e+06	2.87619e+06	2.41635e+06	2.4829e+06	2.60895e+06	1.41297e+06	1.47784e+06	1.39485e+06	2.44821e+06	2.70023e+06	2.43795e+06	3.36834e+06	C02505	ko00360,ko01100
pme3732	244.09	112.05	243.085	C9H13N3O5	[M+H]+	Cytidine	Nucleotides and derivatives	Nucleotides and derivatives	65-46-3	1	7.19437e+06	7.49789e+06	9.62881e+06	1.08736e+07	1.16973e+07	7.09868e+06	1.03794e+07	9.03018e+06	1.31691e+07	8.55048e+06	7.92325e+06	1.0256e+07	1.31437e+07	1.1249e+07	1.01455e+07	9.35419e+06	1.06942e+07	1.0399e+07	9.03225e+06	1.01848e+07	7.01743e+06	9.9654e+06	C00475	ko00240,ko01100,ko01232,ko02010
Zmgn000447	184.98	78.96	185.993	C3H7O7P	[M-H]-	3-Phospho-D-glyceric acid	Others	Saccharides	820-11-1	1	1.39389e+06	1.71832e+06	1.46906e+06	1.75277e+06	1.92871e+06	1.71699e+06	1.63129e+06	1.39103e+06	1.44604e+06	1.22885e+06	1.96218e+06	1.39067e+06	1.68419e+06	3120035	1.73737e+06	1.15048e+06	1.12454e+06	1.30816e+06	1.93412e+06	1.29835e+06	1.63109e+06	1.68103e+06	C00197	ko00010,ko00030,ko00260,ko00270,ko00561,ko00630,ko00710,ko01100,ko01110,ko01200,ko01230,ko01240
Zmcp004272	817.21	287.06	816.211	C38H40O20	[M+H]+	kaempferol-3-sinapoyldiglucoside	Flavonoids	Flavonols	-	2	9	9	9	81686.4	98340	69710.5	158340	134116	202360	9	3340	2548.42	158087	133506	186666	188954	161329	121373	36858.2	40838	46441.6	31670	-	-
Labn004481	459.11	153.02	460.122	C19H24O13	[M-H]-	Gentisic acid-[6''-(3-hydroxy-3-methylglutaryl)]-glucoside	Phenolic acids	Phenolic acids	-	1	416670	198163	673340	719279	719684	251746	1.07574e+06	417847	923715	394195	626127	1273340	307093	408154	292863	241987	182850	952091	822427	1143340	1016670	838363	-	-
Lmsn012425	471.35	277.22	472.355	C30H48O4	[M-H]-	3,7-Dihydroxyolean-12-en-28-oic acid (Rubusic acid)	Terpenoids	Triterpene	23984-26-1	3	69737.3	52000	43369.8	15843.2	13104.9	22381.8	1474.2	3107.44	2355.82	36823.9	41453.2	38802.6	7400.81	11396.5	19123.5	3761.1	4339.12	3599.54	22847.4	28209.2	29411.5	21016.9	-	-
Wafn002827	357.12	195.07	358.126	C16H22O9	[M-H]-	Dihydroferulic acid glucoside	Phenolic acids	Phenolic acids	-	1	1.51072e+06	1.55924e+06	1.15017e+06	325005	185516	198340	112262	231670	161651	1.85701e+06	1.38325e+06	1.72097e+06	94871.4	255005	208340	190270	130336	173149	842886	1.18251e+06	939922	872379	-	-
mws2212	179.03	135.05	180.042	C9H8O4	[M-H]-	Caffeic acid	Phenolic acids	Phenolic acids	331-39-5	1	1.7209e+06	1.37983e+06	732531	400113	364394	658644	341832	534164	319839	836776	1.59334e+06	993350	414729	454422	317591	169439	233332	554536	667939	470628	578838	497360	C01197	ko00940,ko01100,ko01110
Lcsp001369	318.17	157.13	317.159	C13H23N3O6	[M+H]+	Ala-Ile-Asp	Amino acids and derivatives	Amino acids and derivatives	-	3	296362	193898	289392	106667	194093	70950.3	87917	68502.3	74678.3	238215	306944	170210	117344	49154.6	96098.1	140225	117986	96694.4	96069.3	116161	142636	120235	-	-
MWSCX017	165.05	119.05	164.047	C9H8O3	[M+H]+	4-hydroxyphenyl acrylaldehyde	Others	Aldehyde compounds	-	3	727431	1113340	470138	141506	145001	368340	77348.8	117939	181670	463038	587735	496828	101313	161573	180623	140005	96671.9	67674.4	184639	231009	252318	183841	-	-
Wcdn000881	290.09	128.04	291.095	C11H17NO8	[M-H]-	N-Fructosyl Pyroglutamate	Amino acids and derivatives	Amino acids and derivatives	-	3	227298	177321	155146	173340	182203	206983	155612	174539	149990	246732	195418	123444	239728	120582	207458	185249	217296	133200	137539	140211	129951	96203.7	-	-
Lmhp008885	440.28	299.26	439.27	C20H42NO7P	[M+H]+	LysoPE 15:0(2n isomer)*	Lipids	LPE	-	1	94853.9	92513	70004.6	63173.9	90695.6	72764.7	40005.1	57917.8	34151.9	97653.1	91004.6	99144.2	66920.4	63108.6	65868.7	39671.3	40360.4	41185.8	74010.2	78199.2	96903.7	103333	-	-
Wcdp007645	295.23	151.11	294.219	C18H30O3	[M+H]+	9-Oxo-10,12-Octadecadienoic Acid	Lipids	Free fatty acids	54665-32-6	3	673814	642281	423672	95087.9	193514	185305	71428.8	74390	80637.8	742220	773934	573281	145042	122511	134937	66604.5	54049.8	64552.2	229344	255352	242551	172938	-	-
pme0120	118.09	101.06	117.079	C5H11NO2	[M+H]+	5-Aminovaleric acid	Organic acids	Organic acids	660-88-8	3	78889.9	151885	153411	118989	107870	101913	80909.3	40105.6	47529.2	134657	141353	142720	65111.1	163519	120569	68336.4	68666.9	69701.4	102030	145496	138805	115319	C00431	ko00310,ko00330,ko00470,ko01100
Lmyp003026	212.06	110.06	211.048	C9H9NO5	[M+H]+	2,4-Dihydroxy-7-methoxy-1,4-benzoxazin-3(4H)-one (DIMBOA)	Alkaloids	Alkaloids	15893-52-4	3	9	9	9	9	53206.7	44072.4	98340	44849.4	73128.8	9	9	9	39089.9	35005	73752.8	80277.9	73105.6	33340	53340	75410.8	68340	56670	C04720	-
pmp001066	595.2	207.06	594.195	C28H34O14	[M+H]+	6'-O-Sinapoylgeniposide	Terpenoids	Monoterpenoids	1012306-66-9	1	1.06871e+06	1034674	533251	937395	786972	339285	540946	933951	824674	819006	563021	1.09272e+06	319955	488155	594259	898674	1585005	1.25022e+06	272094	343955	406608	335581	-	-
Wdtp010604	383.2	267.12	382.199	C20H30O7	[M+H]+	3,4,5-trihydroxy-6-(4-octylphenoxy)oxane-2-carboxylic acid	Phenolic acids	Phenolic acids	-	1	78474.9	63779.8	71542.1	65217.1	79932.3	69487.2	73758.4	60101.9	69790.5	73430.5	65002.2	75596.5	62423.5	62991.3	66422.4	64030.3	58130.2	55999.3	57160.2	77857.8	58032.4	57460.3	-	-
Wayn005368	491.08	329.03	492.09	C22H20O13	[M-H]-	3,3'-Di-O-Methylellagic acid 4'-glucoside	Tannins	Tannin	51803-68-0	2	206670	63340	136670	216670	226670	136670	105005	78340	91670	101670	100005	205005	90005	215005	160005	85005	88340	135005	208340	215005	216670	288340	-	-
Zmhn001905	447.09	285.04	448.101	C21H20O11	[M-H]-	HydroxyAloe-emodin-8-O-glucoside*	Quinones	Anthraquinone	-	2	488340	197347	58340	2178340	1.04764e+06	3.0037e+06	315526	368340	251526	94469.8	38460.3	233340	1.82268e+06	2108340	3290285	206092	182756	233340	381670	551670	431894	508340	-	-
Wbmp002658	360.25	360.25	359.246	C22H33NO3	[M+H]+	Ajaconine	Alkaloids	Alkaloids	-	3	176191	171547	129677	79801.6	71938.8	61154.5	78975.2	70330.2	99980.5	240476	218305	224053	49813.6	73021.7	46198.3	71654.9	42140.1	59160.2	92904	73443.3	105843	106083	-	-
pmf0348	187.13	97.06	188.141	C10H20O3	[M-H]-	2,6-Dimethyl-7-octene-2,3,6-triol	Others	Alcohol compounds	73815-21-1	3	494863	643997	464954	159676	303340	84713	53460.3	88373.7	77922.3	670690	701670	493958	206670	147099	148912	83938.7	463340	124171	193954	246620	173116	184897	-	-
Yaan006123	451.09	331.07	452.096	C20H20O12	[M-H]-	2-O-(4-Hydroxybenzoyl)-6-O-(galloyl)-beta-D-glucopyranose*	Phenolic acids	Phenolic acids	-	3	34100.3	32045.8	41671.4	35462.1	56873.8	39998.2	11427.5	11347.7	6867.43	77800	68872.3	84671.2	29129.6	33306.4	17757.2	13340	13215.4	33684.7	51143.4	57609	39485.6	56736.9	-	-
Lmqn005404	451.09	331.07	452.096	C20H20O12	[M-H]-	4-Hydroxybenzoyl-1-O-(6''-O-galloyl)glucoside*	Phenolic acids	Phenolic acids	-	3	34100.3	32045.8	41671.4	35462.1	56873.8	39998.2	11427.5	11347.7	6867.43	77800	68872.3	84671.2	29129.6	33306.4	17757.2	13340	13215.4	33684.7	51143.4	57609	39485.6	56736.9	-	-
Lmmn009932	469.37	469.37	470.376	C31H50O3	[M-H]-	3-Hydroxy-24-methylene-9,19-cyclolanostan-26-oic acid (Ambolic acid)	Terpenoids	Triterpene	13878-93-8	3	69797.3	67055.4	54901.1	32326.8	31071.9	35643.2	25112.7	25853.6	25932.9	66006.2	64612.1	74972.7	34905.7	42701.6	40608.2	20142.5	25672	27028.3	39671.4	34209	50389.8	44213.3	-	-
Lmdn003665	623.2	299.09	624.205	C29H36O15	[M-H]-	Farrerol-5,7-di-O-glucoside	Flavonoids	Flavanones	-	2	20005	6786.78	13340	40005	65005	55005	61670	40830.8	39341.4	13340	13340	13285.4	43340	46488.3	58340	9	9	9	33340	41942.4	50005	41670	-	-
MWSmce232	337.06	163.04	336.063	C19H12O6	[M+H]+	Dicumarol	Lignans and Coumarins	Coumarins	66-76-2	3	92434.6	89963.4	65003.1	67718.6	69328	75296.8	47391.4	42637.2	52732.2	77531.2	80588.5	59752.4	49417.7	47231.9	59697.6	45105.6	35131.2	47533.2	67020.1	47138.6	50049.7	52492.7	C00796	-
ZBN0186	301.03	151	302.043	C15H10O7	[M-H]-	Quercetin*	Flavonoids	Flavonols	117-39-5	1	23967	35079.7	46579.6	67070.2	54569.1	72446.4	33331	22165.9	25883.6	15519.1	20134.2	46676	51562.3	40888.2	102741	24731.2	28183	26377.3	44412.9	47240.6	32757.8	47826.8	C00389	ko00941,ko00944,ko01100,ko01110
Smnp003415	409.15	247.09	408.142	C20H24O9	[M+H]+	7-O-Methylaloesin	Flavonoids	Other Flavonoids	-	2	449287	299526	256237	214008	165839	200005	170828	161670	200005	484525	270354	470347	137816	196325	190005	117067	150005	141455	252382	248755	195103	182890	-	-
Zjbn102207	619.22	439.16	620.232	C27H40O16	[M-H]-	Dactylorhin E	Others	Others	-	3	24642	32295.8	14787.4	8942.92	9916.38	13340	7473.3	1670	6202.38	28647.3	34492.8	29775.2	9931.35	8340	8887.61	13340	11218.4	8340	28329.3	19348	24768.7	21923.1	-	-
Lmhp009497	502.29	361.27	501.286	C25H44NO7P	[M+H]+	LysoPE 20:4*	Lipids	LPE	-	2	36899.5	20414.9	31709.6	19010.3	14558.9	21184	8901.92	12668	13198	33882.9	31144.3	35157.6	21134	16205.9	19921	8139.55	12629.4	9781.36	18811.3	27598.2	26475.3	23337.9	-	-
MWS201455	262.14	84.08	261.132	C10H19N3O5	[M+H]+	Asp-Lys	Amino acids and derivatives	Amino acids and derivatives	5891-51-0	2	740776	689594	522199	337660	367134	297263	213750	201501	191926	631425	696377	866786	313722	220080	277461	279322	251183	249078	685290	501751	501335	513719	-	-
pme0241	123.04	79.05	122.037	C7H6O2	[M+H]+	Benzoic acid	Phenolic acids	Phenolic acids	65-85-0	3	200168	110236	314295	86675.4	76153.8	89135.4	59780.4	73822.8	94630.3	320030	187223	251755	85922.5	93667.4	133340	56779.5	96670	46916.4	80810.4	68890.8	82908.6	101977	C00180	ko01100,ko01110
Yshj000011	333.12	171.06	332.111	C14H20O9	[M+H]+	2,6-dimethoxy-4-hydroxyphenyl-1-O-beta-D-glucopyranoside*	Phenolic acids	Phenolic acids	-	2	702708	677602	756917	1.55477e+06	1.63801e+06	1.4759e+06	1.48603e+06	1.88692e+06	1.83751e+06	629496	488852	882094	1.57056e+06	1.57479e+06	1.71675e+06	1.58508e+06	1.79993e+06	1.76289e+06	1.4628e+06	1.245e+06	1.49501e+06	1.8431e+06	-	-
Zbdp002220	333.12	171.06	332.111	C14H20O9	[M+H]+	2,6-Dimethoxypydroquinone-1-O-glucoside*	Flavonoids	Other Flavonoids	-	2	702708	677602	756917	1.55477e+06	1.63801e+06	1.4759e+06	1.48603e+06	1.88692e+06	1.83751e+06	629496	488852	882094	1.57056e+06	1.57479e+06	1.71675e+06	1.58508e+06	1.79993e+06	1.76289e+06	1.4628e+06	1.245e+06	1.49501e+06	1.8431e+06	-	-
Walp006011	246.24	88.08	245.236	C14H31NO2	[M+H]+	2-Aminotetradecane-1,4-diol	Lipids	Sphingolipids	-	1	327573	300213	319484	171974	145492	144417	151019	224769	178499	304160	293876	254705	177885	136193	170051	162951	124394	156625	138606	174266	207324	187903	-	-
pmb0786	180.09	163.06	179.079	C6H13NO5	[M+H]+	D-Glucosamine	Others	Saccharides	3416-24-8	3	1.32455e+07	1.70647e+07	1.30487e+07	1.5889e+07	1.66756e+07	1.59287e+07	2.20479e+07	1.4918e+07	1.77531e+07	1.28115e+07	1.57149e+07	1.57762e+07	1.41357e+07	1.69152e+07	1.68458e+07	2.25081e+07	1.99644e+07	2.10246e+07	1.42361e+07	1.80249e+07	2.03584e+07	1.52174e+07	C00329	ko00520,ko01100,ko01250
Lmhp002501	281.15	177.05	280.142	C14H20N2O4	[M+H]+	N-Feruloylhydroxyputrescine	Alkaloids	Phenolamine	-	1	531023	227625	199569	203386	235798	85415.2	394905	334479	588888	302437	103490	156082	69389.7	268169	21670	271154	126253	200563	1.51558e+06	1.52704e+06	1.4507e+06	1.04845e+06	-	-
Smhp004476	565.15	433.11	564.148	C26H28O14	[M+H]+	Isovitexin-2''-O-xyloside	Flavonoids	Flavones	-	3	536670	431670	496670	2.97772e+06	3.89935e+06	2.86543e+06	3.5066e+06	3.1047e+06	3.6817e+06	741670	353340	488340	3.23918e+06	2.95773e+06	2.68076e+06	4.04456e+06	3.81994e+06	3609000	1700005	2.00156e+06	2440005	1810005	-	-
Lmhp010334	517.34	263.24	516.33	C27H48O9	[M+H]+	2-Linoleoylglycerol-1-O-glucoside*	Lipids	Glycerol ester	-	3	75800.3	57739.3	68114.3	77047.6	75340.2	84760.9	99170.1	111112	75625.9	69798.4	59607.4	60604.9	61107.1	91214.9	67158.3	69008.3	54859.6	77002.3	62987.6	57280.8	81801	76530.7	-	-
pmn001423	385.19	223.14	386.194	C19H30O8	[M-H]-	Roseoside	Others	Ketone compounds	54835-70-0	2	18144930	9.64164e+06	16532000	4.30057e+06	3.70269e+06	2.80212e+06	2.6004e+06	4996065	4.02231e+06	1.39441e+07	7.71659e+06	21377895	2.59087e+06	3665935	4130925	2.42292e+06	2.39974e+06	6699280	6466450	7737860	5.18988e+06	6140830	-	-
MWSmce584	138.09	77.04	137.084	C8H11NO	[M+H]+	L-Tyramine	Alkaloids	Alkaloids	51-67-2	2	287829	289278	256940	329422	294020	234476	203899	144568	127439	247817	206226	291432	241321	167861	155612	205312	164370	176080	163679	183617	162290	227450	C00483	ko00350,ko00950,ko01100,ko01110,ko01240
MWSmce520	281.25	155.09	282.256	C18H34O2	[M-H]-	Petroselinic acid	Lipids	Free fatty acids	593-39-5	3	18914.8	12543.7	17476.1	7716.59	10417	10193.4	7690.68	4233.74	7043.1	24085	17834.2	14352.6	13190.6	10919.2	12837.6	6850.97	7029.42	3530.91	13914	9981.84	13801.9	14905.7	C08363	-
Cmrn002205	329.12	209.07	330.132	C15H22O8	[M-H]-	Bartsioside	Terpenoids	Monoterpenoids	62133-72-6	2	22837.7	46670	25691.7	22061.8	19033.3	15005	9	9	9	23788.1	32887.6	30005	31670	18208.3	21670	8009.67	10599.8	21098.8	34491.5	34646.7	39929.6	48340	-	-
mws1350	181.05	151	182.058	C9H10O4	[M-H]-	Syringaldehyde; 4-Hydroxy-3,5-Dimethoxybenzaldehyde	Others	Aldehyde compounds	134-96-3	3	182763	140166	115238	92588.1	118546	60786.3	79408.9	73589.4	52979.1	188539	118559	185165	91908.1	128658	169175	62021.6	81869.4	75961.3	148899	172539	127795	187616	-	-
Lmhp005550	441.2	177.05	440.195	C24H28N2O6	[M+H]+	N,N'-Diferuloylputrescine	Alkaloids	Phenolamine	42369-86-8	1	127069	87183.7	92913.8	88808.7	53440.2	106222	100407	99974.2	109832	200073	70731.9	88075	40505.3	136307	71810.9	67658.6	26725	66600.9	294460	321778	426636	376764	-	-
Zmjn004133	311.22	293.21	312.23	C18H32O4	[M-H]-	9S-Hydroperoxy-10E,12Z-octadecadienoic acid	Lipids	Free fatty acids	5502-91-0	3	392734	335613	232027	168484	194408	143030	96191.9	102413	109230	458545	502694	342751	130454	102893	110246	84413.6	77251.9	105326	233921	155060	193891	194086	C14827	ko00591,ko01100
Zblp005777	314.14	177.06	313.131	C18H19NO4	[M+H]+	N-trans-ferulicacidacylp-hydroxyphenylethylamine*	Alkaloids	Phenolamine	-	3	50574	35478.1	21195.2	39403.4	42083.1	36307.1	12162.5	12581.3	12748.2	18995.3	21873.1	21145.8	9497.81	43318	42343.8	8260.72	13202.5	14318.6	51685.2	52141.7	66009.8	71589.6	-	-
Lmbn004847	179.07	146.04	180.079	C10H12O3	[M-H]-	4-Methoxyphenylpropionic acid	Phenolic acids	Phenolic acids	-	3	57559	143340	40005	46637.7	47607.5	16670	28340	19212	18340	31297.9	41670	31670	16670	6670	10005	58837.1	40005	28340	62911	87001	93340	76670	-	-
pmp001111	579.17	525.14	578.164	C27H30O14	[M+H]+	Violanthin	Flavonoids	Flavones	40581-17-7	3	7227.43	7068.59	8340	11670	25895.8	23341.5	16336.8	33340	28242.6	6670	4671.16	3340	25005	20098	28340	30592.9	24507	19843.7	19841.5	18914.3	15005	14126.6	C10196	-
Zbsn007580	345.06	330.04	346.069	C17H14O8	[M-H]-	Syringetin	Flavonoids	Flavonols	4423-37-4	2	27203.3	31089.7	28143.2	140647	132660	79274.4	73295	45858	40797.4	15937.7	20209.9	25651.5	97225.8	81648.7	106298	61789.8	63042.2	70270.2	51375.1	38078.6	57555.3	52480.5	C11620	ko00944,ko01110
Lmtn002796	449.11	287.06	450.116	C21H22O11	[M-H]-	Aromadendrin-7-O-glucoside*	Flavonoids	Flavanonols	28189-90-4	2	768653	823638	666615	312986	739746	542270	177731	243340	133597	478805	1453340	785913	450182	511670	205005	173340	98751	541670	657036	827337	914750	660287	-	-
Lalp002963	523.2	163.08	522.194	C22H34O14	[M+H]+	Plantarenaloside glucoside	Terpenoids	Monoterpenoids	-	2	10005	13030.9	11502.4	40185.2	61670	28763.7	400005	170005	192915	9	9	9	70132.3	90005	58340	273340	99353.7	145544	53340	73340	73015.7	56126.3	-	-
mws1574	373.11	123.01	374.121	C16H22O10	[M-H]-	Geniposidic acid*	Terpenoids	Monoterpenoids	27741-01-1	2	44341.8	44517.6	125881	209821	279495	102167	199110	159241	168195	41851	48436.2	35085.6	136660	117376	124271	199694	173109	212320	109923	97420.8	123652	143876	C11673	ko00902,ko01110
Lmyn011997	337.31	337.31	338.318	C22H42O2	[M-H]-	Erucic acid	Lipids	Free fatty acids	112-86-7	2	368557	458265	350855	406358	434016	446189	526543	425014	380154	448057	422916	512001	398818	427731	609161	488785	471666	504803	464702	320327	455468	470298	C08316	ko01040
MWS5083	455.1	96.97	456.105	C17H21N4O9P	[M-H]-	Flavin Single Nucleotide(FMN)	Nucleotides and derivatives	Nucleotides and derivatives	6184-17-4	1	346244	475616	319985	168850	225616	191617	98743.7	135005	100881	367072	452293	288900	393340	155005	188340	91118.5	105005	76794.6	202001	158028	220259	238122	C00061	ko00190,ko00740,ko01100,ko01110,ko01240
pmb0998	364.07	152.06	363.058	C10H14N5O8P	[M+H]+	Guanosine 5'-monophosphate	Nucleotides and derivatives	Nucleotides and derivatives	85-32-5	3	275006	301454	486319	606407	773281	515085	729075	564851	676706	342679	346258	325188	1.10704e+06	738790	850009	603659	647340	547544	548961	461533	465741	360441	C00144	ko00230,ko01100,ko01232
Hmlp000935	154.09	137.06	153.079	C8H11NO2	[M+H]+	Vanillylamine	Alkaloids	Phenolamine	1196-92-5	3	744363	594469	648697	3.3223e+06	4.41382e+06	633694	496411	1.15005e+06	808459	27121.3	96009.6	84748.4	434538	394656	107484	236611	140999	379358	997100	838592	827744	1.17076e+06	C16666	ko01100,ko01110
Zasn010461	269.25	269.25	270.256	C17H34O2	[M-H]-	Pentadecanoic acid,14-methyl-,methyl ester	Others	Others	5129-60-2	1	106714	90587	109118	149565	111245	102682	233509	104946	121597	97076.8	156849	138161	169300	123340	176070	142321	196933	169275	118316	117887	152277	162959	-	-
mws1489	283.26	283.26	284.272	C18H36O2	[M-H]-	Stearic Acid	Lipids	Free fatty acids	57-11-4	2	7.32153e+07	1.12666e+08	9.73451e+07	4.96783e+07	9.30766e+07	8.53205e+07	3.3482e+07	9.94856e+07	2.70651e+07	6.66408e+07	9.92146e+07	9.52581e+07	1.07989e+08	8.56733e+07	8.14104e+07	1.06175e+08	8.71233e+07	9.59967e+07	4.54134e+07	5.7382e+07	6.58991e+07	6.67741e+07	C01530	ko00061,ko01040,ko01100
Lmyn003131	206.05	162.06	207.053	C10H9NO4	[M-H]-	Dioxindole-3-acetic acid	Alkaloids	Plumerane	-	3	70398.8	105792	179931	112328	331860	96054.2	146541	223574	160278	44064.5	73243.8	37053	56788.1	51161.7	64425.3	48832.8	76927	288571	91457.3	84932.7	64118.4	68498.5	-	-
Lcsp003066	374.23	243.13	373.221	C17H31N3O6	[M+H]+	Leu-Glu-Ile	Amino acids and derivatives	Amino acids and derivatives	-	2	144676	129379	109850	102180	160273	58631.2	98392.3	16670	61933.2	140041	174645	115437	103744	44707.3	41299.8	56849.2	9	80200.9	104064	78485.1	113649	117113	-	-
WaYp006462	290.27	228.23	289.262	C16H35NO3	[M+H]+	2-Aminohexadecane-1,5,15-triol	Lipids	Sphingolipids	-	1	315975	356053	273394	239758	277203	172128	231277	293121	257788	314252	313342	361062	249902	204260	257291	215451	171532	195408	152447	206480	224743	224618	-	-
MWS2984	153.05	136.03	152.045	C4H4N6O	[M+H]+	8-Azaguanine	Nucleotides and derivatives	Nucleotides and derivatives	134-58-7	2	1.12371e+07	8.97388e+06	1.08734e+07	4.25424e+07	4.74849e+07	9.01798e+06	6.48026e+06	1.64242e+07	1.13817e+07	575997	569460	1.18094e+06	4.76187e+06	4.6215e+06	861072	2.7269e+06	1.72781e+06	3.94436e+06	1.53805e+07	1.18583e+07	1.11697e+07	1.54869e+07	-	-
Hmqn003268	303.05	151.03	304.058	C15H12O7	[M-H]-	5,7,3',4',5'-Pentahydroxydihydroflavone	Flavonoids	Flavanones	-	3	1261670	2111670	840005	38565.1	58340	29393.2	5005	15388.3	13340	891670	708340	1093340	51670	45005	53286.9	6670	9071.93	11045.4	371670	376670	318340	475005	-	-
pmb2928	331.07	313.06	332.074	C13H16O10	[M-H]-	Gallic acid-4-O-glucoside	Phenolic acids	Phenolic acids	84274-52-2	3	1.16013e+06	1.03268e+06	1.20916e+06	801831	938501	552836	291787	202693	229130	1.8333e+06	2.20045e+06	2.13385e+06	504834	490276	360924	289525	254249	475849	1.36391e+06	1.03516e+06	1.47617e+06	1.56296e+06	-	-
Wafn003485	337.15	179.06	338.158	C14H26O9	[M-H]-	Dihydroxyoctanoic acid glucoside	Others	Saccharides	-	1	24377.1	31670	31670	28340	14035	11227.1	15005	21355.2	6094.09	25005	11670	18594.2	11670	15005	33340	14192.1	7111.95	16259.2	20005	18340	17259.5	25005	-	-
mws0264	341.11	119.03	342.116	C12H22O11	[M-H]-	D-Trehalose*	Others	Saccharides	99-20-7	1	3.52563e+06	2.39608e+06	2.29546e+06	1.21722e+06	1.3745e+06	2.19155e+06	744298	1.52524e+06	819443	3.24324e+06	2.23538e+06	1.09497e+06	1.38554e+06	1.26131e+06	5.21948e+06	690945	1.05342e+06	1.36599e+06	3.89222e+06	3.00533e+06	2.62657e+06	3.49024e+06	C01083	ko00500,ko01100,ko01110,ko02010
Zbbn011426	721.36	199.17	662.351	C32H54O14	[M+CH3COOH-H]-	2-Crotonoyl-3-propionyl-3'-lauroyl sucrose	Others	Saccharides	-	3	16441.1	19058.1	18847.4	13794.6	14474.1	24618.4	15064.9	15929	20543.3	16943.5	16436.7	16646.3	17878.9	12773.9	17114.7	9455.49	13898.9	12397	18102.4	12055.8	15960.4	14238.4	-	-
pme2693	131.12	114.09	130.111	C6H14N2O	[M+H]+	N-Acetylputrescine	Alkaloids	Alkaloids	18233-70-0	3	230077	186060	196282	58204.6	58974.1	121047	65091.8	69183	76497.1	345810	239311	240685	74300.5	78483.3	81208	28295.4	79686.9	23794.5	146980	136895	148583	99937.9	C02714	ko00330,ko01100
WaYp007548	230.25	62.06	229.241	C14H31NO	[M+H]+	2-Aminotetradecan-1-ol*	Lipids	Sphingolipids	-	3	32446	29523	28228.2	35079	32795.4	22034	29060.3	27836.1	25376.2	34872	25475.9	24100.6	29951.8	27785.1	36203.8	30908.6	34864.5	22530.5	29948.2	27526.5	34516.3	40359	-	-
Zmsp000758	158.12	70.07	158.117	C8H15NO2	[M+H]+	1-(Hydroxymethyl)hexahydro-1h-pyrrolizin-2-ol	Alkaloids	Pyrrole alkaloids	-	3	378160	339003	132906	183161	176966	154584	296593	210162	156048	393604	366795	310553	162719	129457	170870	183196	181115	181097	175516	232354	257110	194773	-	-
ZBN0062	269.05	151	270.053	C15H10O5	[M-H]-	Apigenin; 4',5,7-Trihydroxyflavone*	Flavonoids	Flavones	520-36-5	1	20030.3	17550.9	17514.1	20005	13379.2	6262.47	6992.78	9198.88	8499.38	24516.3	19225.9	19313.1	11387.6	7985.04	7781.37	12262.1	4799.05	14452.2	24973.8	24210.1	24885.7	33887.3	C01477	ko00941,ko00944,ko01100,ko01110
Lmbn001162	339.07	177.02	340.079	C15H16O9	[M-H]-	Esculetin-7-O-glucoside*	Lignans and Coumarins	Coumarins	-	2	15946.4	10005	28340	98340	46257.8	41773.1	56670	25005	37835.8	16717.9	23293.8	12375.3	61115.8	36150.5	38274.4	41254	22313.9	30824.8	20207.8	21670	29105.8	26670	-	-
Hmfn000531	175.02	87.01	176.032	C6H8O6	[M-H]-	L-Ascorbic acid (Vitamin C)	Others	Vitamin	50-81-7	1	1.48882e+06	1.38517e+06	1.47248e+06	866934	315460	1.18285e+06	302063	330936	362688	598937	691051	888065	499215	955034	933566	44221.4	101022	165842	607077	883621	648536	708503	C00072	ko00053,ko00480,ko01100,ko01110,ko01240
pmp000587	535.11	287.05	534.101	C24H22O14	[M+H]+	Luteolin-7-O-(6''-malonyl)glucoside	Flavonoids	Flavones	-	3	23205.6	19195.4	27104.3	66031.2	66204.1	93528.9	23879.1	29116.8	42807.1	18360.9	9328.99	23132.5	50313.8	47961	65874.8	21644	23338	18659.1	203271	220896	298311	255712	C10103	-
Zbln013951	377.13	116.93	377.139	C23H22O5	[M-H]-	1-(3'-methoxy-4'-hydroxybenzyl)-2,7-dihydroxy-4-methoxyphenanthrene	Quinones	PhenAnthraquinones	-	1	6.47521e+06	6.80822e+06	5.27153e+06	3.36704e+06	2.78207e+06	3.07156e+06	701267	1.04243e+06	898242	4.83765e+06	6.82181e+06	6.41567e+06	2.02853e+06	2.06549e+06	2.70136e+06	784277	714395	729490	3.88513e+06	3.28951e+06	4.33004e+06	4.96263e+06	-	-
mws0236	124.01	79.96	125.015	C2H7NO3S	[M-H]-	2-Aminoethanesulfonic acid	Organic acids	Organic acids	107-35-7	3	35328.4	34116.8	33288.9	25412.5	35592.6	36539.2	36798.6	26647.7	47740.5	39435.5	47203	30219.6	65510.9	65516	22938.6	58571.2	84876.8	27273.4	42164.9	37461.3	32231.3	48454	C00245	ko00430,ko00920,ko01100,ko02010
MWSN0165	577.16	269.04	578.164	C27H30O14	[M-H]-	Apigenin-7-O-rutinoside (Isorhoifolin)*	Flavonoids	Flavones	552-57-8	3	1881670	1.10169e+06	1583340	1963340	919955	885940	261232	578340	345017	1.33217e+06	1.38402e+06	1480005	877313	1070005	1075005	1068340	649235	938340	1278340	1416670	1.10467e+06	1661670	-	-
Qmzp101807	343.15	163.07	342.147	C20H22O5	[M+H]+	Avicennol	Lignans and Coumarins	Coumarins	56110-68-0	1	1.10594e+06	1.13649e+06	959457	1.0349e+06	1.01268e+06	956060	1.08001e+06	988387	1.04359e+06	1.10374e+06	896302	925758	926628	942152	968085	1.08248e+06	942323	963383	1.05723e+06	1.36869e+06	1.17867e+06	908863	-	-
Lahp003408	451.12	243.06	450.116	C21H22O11	[M+H]+	2-(3,4-dihydroxyphenyl)-4h-chromene-3,5,7-triol-glucoside	Flavonoids	Flavanols	-	1	248340	111763	124271	90005	155005	22359.7	51670	11622.5	15005	86670	101670	391670	110331	53340	63340	46670	10462	40005	69687	96670	81326	103340	-	-
ZBN0289	431.1	269.06	432.106	C21H20O10	[M-H]-	Apigenin-4'-O-glucoside*	Flavonoids	Flavones	-	3	64956.2	69043.9	28322.3	15883.9	36832.7	22614.6	27649.3	15005	24934.2	27687.2	33380.8	15875.9	26670	19791.1	13976	25081.6	39662.9	24538.5	45895.5	67084.1	49856.5	60012.8	-	-
mws0425	129.02	85.03	130.027	C5H6O4	[M-H]-	Citraconic acid	Organic acids	Organic acids	498-23-7	3	1.76693e+06	1.86954e+06	1.95928e+06	1.86753e+06	2.14315e+06	1.11037e+06	1.54482e+06	1.47277e+06	1.69574e+06	577418	1.43623e+06	1.588e+06	1.29723e+06	1.10018e+06	1.2374e+06	1.85606e+06	1.40083e+06	2.2922e+06	1.80641e+06	1.54371e+06	1.96023e+06	1.31066e+06	C02226	ko00290,ko00660,ko01100,ko01210
Lmbn005172	165.06	119.05	166.063	C9H10O3	[M-H]-	2,6-Dimethoxybenzaldehyde*	Others	Aldehyde compounds	3392-97-0	3	104924	63888.8	41428.2	45054.8	50110	22603.5	33481.9	52203	40097.9	121503	71352.5	125814	37984	65589	68661.7	31360	33802.5	48897.9	69600	62903.1	57365.5	85005	-	-
MWSmce582	144.07	84.04	143.058	C6H9NO3	[M+H]+	Methyl L-pyroglutamate	Alkaloids	Pyrrole alkaloids	4931-66-2	3	353503	346981	290057	171849	145100	50869.1	81723.7	125375	215434	358297	416124	261058	56105.8	74197.4	91487.4	71709.9	40005	106286	152623	210598	233780	191202	-	-
Wasn000528	337.08	277.06	338.085	C12H18O11	[M-H]-	2-O-α-D-Glucopyranosyl-L-ascorbic acid	Others	Vitamin	129499-78-1	2	167626	159294	160933	166752	182722	194477	189824	159471	209910	170837	156784	116529	142934	196303	258342	157488	217680	178812	185937	132168	147067	189824	C18339	-
pme2165	155.01	111.02	156.017	C5H4N2O4	[M-H]-	Orotic acid (Vitamin B13)	Others	Vitamin	65-86-1	3	758340	460892	312939	420796	1151670	458340	634011	457381	326200	355263	249942	256843	406670	214154	253444	222436	725005	524027	347950	257993	278567	373086	C00295	ko00240,ko01100,ko01240
MWSprf094	549.2	387.14	550.205	C27H34O12	[M-H]-	Tracheloside*	Lignans and Coumarins	Lignans	33464-71-0	2	161947	152573	189009	265344	208200	150935	136587	244256	256500	189848	114098	214255	198587	104656	137644	433338	386320	362490	162438	218905	159867	218229	-	-
Zbfn008708	501.31	279.23	502.314	C26H46O9	[M-H]-	1-O-Linoleoyl-(6-O-Hydroxyethyl-D-Glucose)	Lipids	Free fatty acids	-	1	696971	631386	308051	114843	173304	110270	48294.7	20313.2	21109.3	299608	664409	415655	40114	54112.7	67429.2	24940.3	8925	13767	267453	192677	235152	185215	-	-
MWS201447	237.12	120.09	236.116	C12H16N2O3	[M+H]+	Phe-Ala	Amino acids and derivatives	Amino acids and derivatives	3918-87-4	2	883086	706640	617381	359485	631991	381670	290827	252091	220335	778040	1.06703e+06	875510	366248	259995	288590	360388	263300	338851	458388	298606	429061	403594	-	-
pmp001267	320.29	302.29	319.288	C21H37NO	[M+H]+	2-(Dodecylamino)-3-phenyl-1-propanol	Others	Alcohol compounds	-	3	30645.5	21370	27316.1	11113.1	11051.2	9363.73	11602.1	17851.5	11327.2	16841.8	12573	21911.5	11675	14150.3	7745.28	18227.2	14445.1	12779.6	13801.6	18707.3	18303	21466	-	-
Lmbn001981	137.02	93.03	138.032	C7H6O3	[M-H]-	2,5-Dihydroxybenzaldehyde*	Others	Aldehyde compounds	1194-98-5	1	1718340	1.73494e+06	1.288e+06	1506670	1063340	1.37518e+06	856632	1253340	892415	2862500	1.49005e+06	2595185	1.08007e+06	1.72384e+06	1.65067e+06	895405	772054	570222	1.45738e+06	1.2802e+06	1875005	1.36447e+06	C05585	ko00350,ko01100
Lmqp002784	138.06	77.04	137.048	C7H7NO2	[M+H]+	Salicylamide	Alkaloids	Phenolamine	65-45-2	3	1.32613e+06	1.83587e+06	1.31899e+06	152134	230441	99737.2	92210.9	88175.2	50866.2	1.55103e+06	993537	1.28415e+06	100259	133040	85097.6	41670	83152.3	69679.7	444744	629442	682219	560550	-	-
Zbsp003708	463.12	313.07	462.116	C22H22O11	[M+H]+	Chrysoeriol-6-C-glucoside (Isoscoparin)	Flavonoids	Flavones	20013-23-4	2	16710.4	13044.3	23693.2	13044.3	33410	80005	20497.2	33340	8340	39322	23828.6	51208.2	15005	10726.7	10005	10890.5	18924.1	53340	58018.1	68707.8	71567.2	47642.9	C05990	-
Lmqn000432	333.06	333.06	334.067	C9H19O11P	[M-H]-	1-(sn-Glycero-3-phospho)-1D-myo-inositol	Others	Saccharides	-	1	1.91191e+06	2.5132e+06	1.68358e+06	1.13008e+06	1.27541e+06	728818	1.4222e+06	1.11794e+06	1.47304e+06	1.58498e+06	2.31243e+06	1.85778e+06	1.14479e+06	1.28489e+06	988522	630447	638479	915845	2.11372e+06	1.38989e+06	1.61212e+06	1.82633e+06	-	-
Lmxn000380	415.15	89.02	416.153	C15H28O13	[M-H]-	Digalactosylglycerol	Others	Saccharides	-	3	100959	102816	125601	109571	111606	94968.3	236153	222818	321345	94184.5	89367.4	92462.6	126424	241907	215480	43061.2	215430	89325.3	146497	146989	209274	161281	-	-
pme2529	163.06	101.02	164.069	C6H12O5	[M-H]-	1,5-Anhydro-D-glucitol	Others	Saccharides	154-58-5	3	188713	184381	217296	436295	292464	279104	299211	403895	348989	337196	418864	316821	389842	336063	399116	425765	484028	416178	349170	240573	267721	340346	C07326	-
pme2244	190.09	118.07	189.079	C11H11NO2	[M+H]+	3-Indolepropionic acid	Alkaloids	Plumerane	830-96-6	2	75923	90032.2	86784.2	69430.6	74847.3	81630.9	41373	49653.5	42952.8	131230	133410	134500	86769.7	71593.7	58569.8	53484.1	35613.5	52423.3	56511.1	60526.1	76692.1	82065.5	-	-
Zmdn002400	451.13	289.07	452.132	C21H24O11	[M-H]-	Epicatechin-3'-O-β-D-glucopyranoside*	Flavonoids	Flavanols	-	3	30735	34894.7	29887.7	49122.3	62188.5	45220.3	39377.8	19415.3	21254.8	15511.1	22497.3	19385.4	59466.9	56624.8	38015.4	33847.2	22038.4	14959.5	38563.1	58156.8	55085.5	58231.3	-	-
MWSmce501	167.04	108.02	168.042	C8H8O4	[M-H]-	Protocatechuic Acid Methyl Ester	Phenolic acids	Phenolic acids	2150-43-8	3	52931.8	21075.3	31339.6	74928.7	44813.1	42623.4	69676.1	98229.1	41180.1	15757	20005	11670	90311.2	48340	92423.1	42916.4	45005	62630.6	91670	61670	86197.5	70139.4	-	-
mws1660	565.16	529.13	564.148	C26H28O14	[M+H]+	Schaftoside	Flavonoids	Flavones	51938-32-0	1	65005	37761.1	27879	168898	170689	125141	163213	148489	147280	32532.5	65005	46670	178616	161765	58340	215040	177460	198058	119062	80897.2	105716	86277.1	C10181	-
Lakp003115	313.09	151.04	312.084	C14H16O8	[M+H]+	5-O-β-D-Glucopyranosyl-3-hydrobenzo(b)fu-ran-2-one	Phenolic acids	Phenolic acids	-	3	80372.4	113626	59568.6	74904.9	127495	99374.9	38340	139512	114745	70349.1	96926.9	127486	84672.7	93584.1	88551	42579.4	121440	109580	112100	129645	89126.7	136275	-	-
pme1987	88.04	71.01	89.0477	C3H7NO2	[M-H]-	L-Alanine	Amino acids and derivatives	Amino acids and derivatives	56-41-7	3	53489.9	41111.8	29747.7	12399.5	21670	19212.8	8171.2	13340	5584.44	47720.5	55020.6	51452.4	19212.8	14875.7	40005	21670	6822.53	8062.48	27262.3	30360.5	19835.5	23549.8	C00041	ko00250,ko00270,ko00430,ko00450,ko00470,ko00710,ko00970,ko01100,ko01110,ko01200,ko01230,ko02010,ko04122
Lmyp002912	196.06	150.06	195.053	C9H9NO4	[M+H]+	2-Hydroxy-7-methoxy-1,4-benzoxazin-3(2H)-one (HMBOA)	Alkaloids	Alkaloids	17359-53-4	3	152782	131317	215026	51257.9	18340	53484	9	9	9	240005	168623	325005	9	9	9	10005	15005	80924.1	103340	105252	131670	85005	-	-
pmp000101	867.21	715.2	866.206	C45H38O18	[M+H]+	Arecatannin C1	Tannins	Tannin	87727-69-3	2	138642	229386	122291	81670	83863	52315.7	5827.99	7306.94	8340	75647.6	83233.6	129285	73340	56670	15005	20005	9	5005	124627	158340	147957	104228	C17897	-
pmp000013	507.15	345.09	506.142	C24H26O12	[M+H]+	Eupatilin-7-O-glucoside	Flavonoids	Flavones	-	3	19209.4	13179.5	25608	106050	21085.4	42083.1	23005.7	19730.1	27046.7	28117.3	25639.8	56468.1	10168.9	8298.15	10546.1	171406	16798.9	18831	84718.1	100670	124765	125249	-	-
Wbmp001002	152.07	107.05	151.063	C8H9NO2	[M+H]+	4-methoxybenzamide	Alkaloids	Alkaloids	3424-93-9	3	212885	191697	196580	105125	136044	73264	121012	78584.3	102033	273340	181637	174450	103006	143525	121111	83809.4	85276.9	56192.3	165948	169030	128264	202103	-	-
mws1297	269.1	101.02	270.11	C13H18O6	[M-H]-	Benzyl glucoside	Phenolic acids	Phenolic acids	4304-12-5	3	36670	22298.9	12322.8	13036	41670	11670	16670	22891.4	14787.4	12452.9	8340	23576.8	11092.4	17252	12803.5	15005	15005	33340	30005	20198.1	21670	23407.8	-	-
Zmcn003729	535.18	373.13	536.189	C26H32O12	[M-H]-	1-Hydroxypinoresinol-4'-O-Glucoside	Lignans and Coumarins	Lignans	-	3	99512.8	99204	110673	65000.1	89182	44109.7	84224.4	39940.9	63933.1	89301.8	118244	84296.7	72174	30005	44014.6	54168	66988.1	60005	84296.7	84296.7	65960.4	103573	-	-
Lmtp002642	565.16	457.11	564.148	C26H28O14	[M+H]+	Apigenin-8-C-(2''-glucosyl)arabinoside	Flavonoids	Flavones	-	1	3267915	1928340	1.76318e+06	6.3501e+06	7.7955e+06	6.02683e+06	7.42163e+06	5.34744e+06	6.70496e+06	3886990	3041005	2946575	7.17998e+06	5.8919e+06	4.75759e+06	9.53311e+06	7.12072e+06	7.12822e+06	3.47465e+06	5.18668e+06	4.84593e+06	3.93418e+06	-	-
Zbqn003921	250.07	88.04	251.079	C12H13NO5	[M-H]-	N-carboxy-N-(2-oxo-2-phenylethyl)-L-alanine	Amino acids and derivatives	Amino acids and derivatives	-	1	129519	164122	227211	30710.7	47418.3	23202.4	45026.8	31612.2	61904.4	131263	215005	126541	49272.7	18340	24418.9	59822.4	58104.2	50042.2	244386	284887	179925	245572	-	-
Zbbn004560	581.19	223.06	582.195	C27H34O14	[M-H]-	2'-sinapoyl-mussaenosidic acid	Terpenoids	Monoterpenoids	-	2	876571	651985	688240	845807	879066	403328	437975	656062	490531	471782	425918	786276	482123	625001	640220	724430	563258	1.03238e+06	478248	726650	538370	626837	-	-
Zbqn003748	216.09	130.09	217.095	C9H15NO5	[M-H]-	N-malonylleucine	Amino acids and derivatives	Amino acids and derivatives	-	1	240884	369764	189674	211250	292435	369190	248695	240884	244105	627990	695005	361897	303373	378464	301375	289180	289076	402235	358608	294397	249997	245477	-	-
MWS20672	366.17	120.08	365.159	C17H23N3O6	[M+H]+	Glu-Phe-Ala	Amino acids and derivatives	Amino acids and derivatives	-	2	203546	199520	283340	83100.1	149391	68734.2	60877.2	75005	58374.8	152192	213814	200742	106677	38534.4	48411.7	75005	84381.2	67939	67936	96172.3	107379	95675.7	-	-
Zbpp001877	625.18	317.07	624.169	C28H32O16	[M+H]+	Isorhamnetin-3-O-rutinoside	Flavonoids	Flavonols	-	3	5.64325e+06	6.39659e+06	4.64757e+06	8153095	7417975	3.81008e+06	2.88907e+06	2.09114e+06	2.92993e+06	3.22948e+06	7159075	11175535	6966120	3.96987e+06	3.21721e+06	2.31283e+06	1.60257e+06	5296180	5065800	7339895	7942640	6669270	-	-
pme3827	198.08	152.07	197.069	C9H11NO4	[M+H]+	3,4-Dihydroxy-L-phenylalanine (L-Dopa)	Amino acids and derivatives	Amino acids and derivatives	59-92-7	3	1.21991e+06	1.40748e+06	1.73813e+06	697263	463370	481026	366084	203664	298695	1.03363e+06	845534	1.04612e+06	181319	331471	312965	302302	394968	215561	961901	684698	646813	816276	C00355	ko00350,ko00950,ko00965,ko01100,ko01110
mws2591	182.04	80.05	181.037	C8H7NO4	[M+H]+	2,4-Dihydroxy-1,4-benzoxazin-3-one(DIBOA)	Alkaloids	Alkaloids	17359-54-5	3	18756	26458.7	11722.5	40451.4	47260.1	71349.9	78182.9	105005	80005	11726	29445	11726	30476.7	40173.4	51979.4	86143.1	53906	110005	36734.4	26956.5	27652.6	38365.8	C15770	ko00402,ko00999,ko01100,ko01110
ML10198895	88.04	88.04	89.0477	C3H7NO2	[M-H]-	N-Methylglycine	Amino acids and derivatives	Amino acids and derivatives	107-97-1	3	78185.7	83116.9	81893.3	30766.3	30249.5	32760.1	32259.8	23549.8	22311.7	111414	82540.7	102392	40639.1	41865.9	40304.3	27269.7	29749.6	20328.9	65871.3	42485.9	60946.9	52738.9	C00213	ko00260,ko00330,ko01100
Hmcn001989	755.25	593.21	756.248	C34H44O19	[M-H]-	Lavandulifolioside	Phenolic acids	Phenolic acids	-	3	132071	67829.2	63898.3	207569	113576	176228	134288	125671	110840	131374	106108	96182.1	168378	274386	335928	158595	92940.4	202133	125664	94779	82631.5	95035.3	-	-
MWS0618	204.12	71.05	205.131	C9H19NO4	[M-H]-	Pantothenol	Others	Alcohol compounds	16485-10-2	3	264109	377517	130368	59317.4	57368.3	135774	456193	165810	216115	86428.1	67540.8	186190	120155	161093	387557	462942	124205	183431	219055	158397	197105	147612	-	-
Lazn006735	583.22	535.2	584.226	C31H36O11	[M-H]-	Erythro-Guaiacylglycerol-β-O-4'-dehydrodisinapyl Ether	Lignans and Coumarins	Lignans	613684-55-2	1	26367.3	19086.9	20592.4	15126.6	20589.6	6946.78	23920.5	25512.2	17940.2	30630	12061.1	12253.2	6160.43	10956.4	12164.2	25108.4	24525.2	22120.2	28260.4	24489.8	37376.5	28394	-	-
mws1589	503.16	179.06	504.169	C18H32O16	[M-H]-	D-Panose*	Others	Saccharides	33401-87-5	1	619145	530144	444411	572106	776229	676040	803584	697760	688451	502854	386117	568593	430966	473270	992617	739066	767065	653982	559902	471223	701656	497072	C00713	-
Wchn004015	195.07	150.03	196.074	C10H12O4	[M-H]-	3-Hydroxy-1-(4'-hydroxy-3'-methoxyphenyl)-propan-1-one	Others	Others	-	3	391670	610005	281670	406670	210005	125005	371670	173340	266670	365005	308340	278340	161670	62124.9	116670	231670	456670	268340	180005	226670	220005	150005	-	-
mws1066	579.17	271.06	580.179	C27H32O14	[M-H]-	Naringenin-7-O-Rutinoside(Narirutin)*	Flavonoids	Flavanones	14259-46-2	3	115005	128340	125005	95005	105005	128340	56670	55005	27550.3	90005	83340	90005	47635.4	108340	65919.1	58340	46670	106670	81670	65005	51670	66670	C09793	-
Wbtn007495	299.09	284.03	300.1	C17H16O5	[M-H]-	5,8-dihydroxy-10-methoxy-2-propylbenzo[h]chromen-4-one	Others	Ketone compounds	-	3	296041	263192	495207	2.16694e+06	2.20361e+06	3.21876e+06	1.56597e+06	1.33316e+06	1.47464e+06	301837	319979	321547	2.52548e+06	2.16623e+06	2.69365e+06	1.47128e+06	1.65331e+06	1.93961e+06	1.26034e+06	794465	1.12999e+06	1.05146e+06	-	-
pme0088	285.04	151	286.048	C15H10O6	[M-H]-	Luteolin (5,7,3',4'-Tetrahydroxyflavone)	Flavonoids	Flavones	491-70-3	2	9941.26	14364.7	608.664	212013	70137.9	216899	38710.3	33481	38563.1	5897.51	8805.55	10581.4	104450	127374	145371	21993.4	31086.8	21849	33481	36417.6	32280.3	22984.6	C01514	ko00941,ko00944,ko01100,ko01110
Lmjp003656	291.09	185.06	290.079	C15H14O6	[M+H]+	Isoplumericin	Terpenoids	Monoterpenoids	31298-76-7	3	461424	375241	316871	58129.9	74310.8	36067.5	42626.4	37917.8	35141	425807	292837	410564	33359.6	25023.8	51902.6	28659	43957.7	30494.2	183123	220980	172738	140233	C09787	-
Hmln003169	387.14	329.14	388.152	C21H24O7	[M-H]-	Trachelogenin	Lignans and Coumarins	Lignans	34209-69-3	3	235173	335033	336800	121353	141028	74706.6	81355.8	93969.5	132518	614876	677568	813086	153899	55919.9	82486.6	60006.7	47703.1	73183.7	104439	102970	130391	82584.2	C10891	-
Yamn004825	579.2	339.12	580.216	C28H36O13	[M-H]-	Syringaresinol-4'-O-glucoside	Lignans and Coumarins	Lignans	-	2	72677	198340	138340	30005	81670	23648.6	113340	25583.9	143340	190005	168340	91670	23340	16589.5	12898.6	160005	93340	36967.4	68340	80608.7	106670	86670	-	-
Xmyp005654	449.11	287.06	448.101	C21H20O11	[M+H]+	Kaempferol-4'-O-glucoside	Flavonoids	Flavonols	-	2	705591	1.1006e+06	632769	2.72352e+06	1.82331e+06	4.38773e+06	554417	496312	690989	721532	529148	894261	1.88951e+06	1.95404e+06	3.2481e+06	351524	535461	327556	1.10306e+06	860400	696240	915159	-	-
Lmjp101401	535.2	287.05	534.189	C30H30O9	[M+H]+	Bismurrangatin	Lignans and Coumarins	Coumarins	-	3	35301.2	30999	20331	112345	71647.5	95722.1	47582.3	41240.2	59157.9	12557.6	16639.6	14315	85962.5	84213.4	114721	28562.3	46497.6	27760.7	212498	198384	298455	257190	-	-
Zbjp001957	611.16	287.06	611.161	C27H31O16+	[M]+	Cyanidin-3,5-O-diglucoside (Cyanin)*	Flavonoids	Anthocyanidins	2611-67-8	3	6670	34106.5	59840.6	1.0001e+06	1.04676e+06	1.47477e+06	1.33727e+06	936568	869451	6098.66	5335.48	28340	1.11029e+06	1.25814e+06	1.23427e+06	1.53441e+06	1.03937e+06	907386	324374	329433	356885	224309	C08639	ko00942
mws1329	463.09	301.04	464.096	C21H20O12	[M-H]-	Quercetin-7-O-glucoside*	Flavonoids	Flavonols	491-50-9	3	65005	76372	167709	142220	300004	133949	74414.3	102052	43464.9	69536.4	57048.1	96521.9	151496	103102	107162	102823	119913	83290.8	203177	280005	192677	198495	C12639	-
Lahn002816	471.11	177.02	472.122	C20H24O13	[M-H]-	xylosyl -5-hydroxychromone-7-O-β-D-glucoside	Others	Chromone	-	3	25886.5	76670	62861.3	70096	205005	33340	35304.5	7419.14	43340	83449.9	111670	71478.4	76670	11670	20005	46670	29265.5	12946.5	75492	90005	80005	56078.7	-	-
Zmdp002216	261.14	86.1	260.137	C11H20N2O5	[M+H]+	L-γ-Glutamyl-L-leucine	Amino acids and derivatives	Amino acids and derivatives	2566-39-4	1	9	9	9	1.63053e+06	2.91261e+06	1.18598e+06	1.04431e+06	1.20687e+06	760654	2.80265e+06	5.29723e+06	4.73327e+06	9	9	9	1.23149e+06	981185	1.17562e+06	1.6906e+06	2.62295e+06	2.31957e+06	1.97074e+06	-	-
pmb0382	339.09	177.05	338.079	C19H14O6	[M+H]+	O-Feruloyl 4-hydroxycoumarin	Lignans and Coumarins	Coumarins	-	3	3.37514e+06	2.82437e+06	2.60901e+06	1.6116e+06	1.8702e+06	2.509e+06	2.15626e+06	5474475	4357960	2.56085e+06	2.32539e+06	2.2742e+06	1751670	2.41533e+06	2.09871e+06	2.07726e+06	3786780	3.08923e+06	2.62191e+06	2.15079e+06	2.08145e+06	3.09327e+06	-	-
pmb3074	337.09	191.06	338.1	C16H18O8	[M-H]-	5-O-p-Coumaroylquinic acid	Phenolic acids	Phenolic acids	1899-30-5	3	40281.4	70005	35005	24170.9	15076.3	38760	5005	11670	13291.5	50613.2	47544.3	95005	11629.3	67483.9	42881.4	7509.5	7414.41	27128.7	52936.4	40436	33683.3	41670	C12208	ko00940,ko00941,ko00945,ko01110
MWS1771	196.1	91.05	195.089	C10H13NO3	[M+H]+	L-Tyrosine methyl ester	Amino acids and derivatives	Amino acids and derivatives	1080-06-4	3	208525	223614	280673	178399	182044	111270	137012	132099	111659	276741	248311	364104	143260	118960	128467	86836.9	114214	123720	164206	151547	182122	230184	C03404	-
Lmdn001560	345.12	165.06	346.126	C15H22O9	[M-H]-	6-DeoxyCatalpol	Terpenoids	Monoterpenoids	99499-99-7	3	168815	138048	127849	57389.1	40685	42030.7	23782.9	26457.8	18224.3	223325	198973	193832	40430.5	29299.6	45787.6	24552.2	44811.1	36381.7	82410.1	86479.9	101450	123666	-	-
Sazp001763	357.12	195.07	358.126	C16H22O9	[M-H]-	4-Hydroxyphenyl 6-O-(2-Methyl-3-Hydroxypropionyl)-Beta-D-Galactopyranoside	Phenolic acids	Phenolic acids	-	3	57654.5	75930.8	71285.1	25469.5	35643.4	27175.9	24088.2	10791.3	21115.6	70797	56354	85424.2	23584	21714.1	23125.8	25341	10357	26279.8	66529.8	42289	51527.2	59399.3	-	-
WaYp007721	290.27	242.25	289.262	C16H35NO3	[M+H]+	2-Aminohexadecane-1,16,16-triol	Lipids	Sphingolipids	-	2	104685	185234	247357	111608	129171	78283.1	110009	83619	97496.3	196408	451358	112125	128414	91566.3	163379	129467	127261	234716	96186.4	95115.7	140237	117902	-	-
mws1212	209.08	177.05	208.074	C11H12O4	[M+H]+	Ferulic acid methyl ester	Phenolic acids	Phenolic acids	2309-07-1	3	123207	132713	116718	157620	155528	84040.2	163108	162005	163478	162752	154006	189455	108401	134994	177344	135726	132639	307516	107257	140317	130461	170105	-	-
Zmhn001883	329.09	209.04	330.095	C14H18O9	[M-H]-	Vanillic acid-4-O-glucoside	Phenolic acids	Phenolic acids	32142-31-7	1	132912	116253	93087.6	99300.4	72305.1	64293.1	25542.9	39600.4	70005	188428	104805	155003	81670	73340	68697.3	29947.1	29278.5	55487.3	123297	87111.4	87191.3	119691	-	-
MWS1900	215.13	153.13	216.136	C11H20O4	[M-H]-	Undecanedioic acid	Lipids	Free fatty acids	1852-04-6	1	162822	168072	147962	94289.2	116672	94744.7	96158.6	73760.4	92562.7	170242	184266	145797	83165.4	65917.6	96997.7	82942.4	84928.6	102245	106816	101448	83378.5	132318	-	-
Zbqp001884	294.14	166.09	293.138	C14H19N3O4	[M+H]+	H-Gly-ala-phe-OH	Amino acids and derivatives	Amino acids and derivatives	17922-87-1	2	315540	234430	260247	117664	219923	83600.7	73902.9	93566.3	52759.1	299549	313801	287910	116795	55281.9	71980.8	109631	95372.4	87622.3	100412	139103	161706	130424	-	-
pme2755	222.1	138.05	221.09	C8H15NO6	[M+H]+	N-Acetyl-D-glucosamine	Others	Saccharides	7512-17-6	3	401768	599104	574614	578142	598531	1.08573e+06	1.45455e+06	1.35914e+06	1.22006e+06	303375	603858	443171	1.19339e+06	1.24296e+06	1.09591e+06	1.02481e+06	1.10428e+06	709023	626148	605885	406103	633466	C00140	ko00520,ko01100,ko01250,ko02010
mws0089	447.09	285.04	448.101	C21H20O11	[M-H]-	Kaempferol-7-O-glucoside*	Flavonoids	Flavonols	16290-07-6	2	398340	273834	55929.9	3082235	1.03253e+06	3.56247e+06	356736	355005	224721	69536.4	53563.3	186280	2.08334e+06	1735005	2373340	168622	187502	193340	289757	428340	430929	331670	-	-
pmb3012	461.11	299.06	462.116	C22H22O11	[M-H]-	Chrysoeriol-7-O-glucoside	Flavonoids	Flavones	19993-32-9	3	119932	107890	177397	119915	147310	168281	61408	36500.6	53998.4	141942	186729	134492	164098	103706	113659	116670	45771.1	63340	336792	345131	371931	496670	-	-
Zbqn004234	250.07	164.07	251.079	C12H13NO5	[M-H]-	N-(malonyl)phenylalanine	Amino acids and derivatives	Amino acids and derivatives	-	1	93801.5	106991	63698	46885.8	78067	72519.7	67786	15005	27484.4	140261	215899	114586	37123.7	60883	28274.1	49615.7	64649.7	26865	64763.7	99385	89772.8	72934.4	-	-
Lmtn002565	329.11	167.03	330.095	C14H18O9	[M-H]-	1-O-Vanilloyl-D-Glucose	Phenolic acids	Phenolic acids	-	1	38340	21697.5	29265.5	25982.5	44921.6	22092.1	46670	56670	30005	9	9	9	26038.5	43222	38958.5	43340	31670	50861.6	57265.2	51958.5	53149.2	76670	C20470	-
Hmcn001415	387.13	225.07	388.137	C17H24O10	[M-H]-	Majoroside	Terpenoids	Monoterpenoids	134140-02-6	3	475277	443799	387074	54130.8	67205.4	60488	25246.4	10590.6	53256	389378	449628	491587	53229.4	30931.6	42188.3	15005	33046.7	30310.7	268683	185114	245046	184734	-	-
pma0104	369.1	207.07	368.09	C20H16O7	[M+H]+	N-Sinapoylhydroxycoumarin	Lignans and Coumarins	Coumarins	-	3	9.24005e+06	1.24687e+07	1.2707e+07	1.44497e+07	5.0106e+06	1.2523e+07	6.84344e+06	4.10751e+06	1.16561e+07	1.09958e+07	6.43068e+06	7.4667e+06	1.13759e+07	1.1785e+07	5.64336e+06	4700105	1.28358e+07	4.50225e+06	4.2408e+06	6.07825e+06	6.42136e+06	4.7682e+06	-	-
pme3207	141.02	59.01	142.027	C6H6O4	[M-H]-	Muconic acid	Organic acids	Organic acids	1119-72-8	3	7.77512e+06	9.88493e+06	9.00742e+06	9.28266e+06	6.57071e+06	6.95981e+06	7.15014e+06	7.64471e+06	6.97441e+06	7.63131e+06	7.83382e+06	7.83976e+06	9.51009e+06	7.87933e+06	1.03516e+07	8.02281e+06	1.03602e+07	3.69156e+06	7.28193e+06	9.87338e+06	1.10316e+07	7.85592e+06	C02480	ko01100
pme3154	147.07	59.01	148.074	C6H12O4	[M-H]-	Mevalonic acid	Organic acids	Organic acids	150-97-0	3	812714	544559	812051	708227	572083	375498	281069	289125	184549	767398	743849	461949	443153	290420	439542	427404	358511	352491	457272	350621	496869	334954	C00418	ko00900,ko01100,ko01110
Zmmp003443	334.14	188.07	333.132	C16H19N3O5	[M+H]+	Bestim	Amino acids and derivatives	Amino acids and derivatives	66471-20-3	1	616500	304297	415993	154453	293675	118133	120633	101333	93759.8	329090	566978	528728	134661	158288	139378	158961	84719.3	82620.7	166805	221219	209691	144566	-	-
Lhlp120627	195.14	67.05	194.131	C12H18O2	[M+H]+	Carvylacetate	Terpenoids	Monoterpenoids	97-42-7	3	132470	137938	128211	46766.7	60396.3	34606.7	34986	39659.4	45987	140010	128574	235320	47541.2	18709.3	37409.3	25724.6	22941	34202.1	40033.7	36250.2	53623.5	52933.4	-	-
MWSmce134	453.35	453.35	454.345	C30H46O3	[M-H]-	3-Oxolup-20(29)-en-28-oic acid (Betulonic acid)*	Terpenoids	Triterpene	4481-62-3	3	345195	282649	270172	215230	200663	169173	131098	118524	108550	214003	253045	243421	157107	147127	164487	110354	116677	94619.8	186156	197114	123655	189158	-	-
ZBN0235	637.14	299.05	638.148	C28H30O17	[M-H]-	Chrysoeriol-7-O-(2''-O-glucuronyl)glucoside	Flavonoids	Flavones	-	3	168340	156670	86670	116670	73340	35005	23038.8	24511.6	26670	138340	68340	200005	46670	91670	51670	28340	23340	38340	70005	85005	54206.8	61670	-	-
Wayn003721	243	163.04	244.004	C9H8O6S	[M-H]-	p-Coumaric acid 4-O-sulfate	Others	Others	-	3	46535.2	60005	45453.2	79898	109749	55699	135767	120715	103443	86670	74669.2	97373.1	89351.1	129519	119739	171502	189211	117295	92261.8	58811	71907.4	87039.5	-	-
MWS80006	311.22	293.21	312.23	C18H32O4	[M-H]-	9-Hydroperoxy-9Z,11E-Octadecadienoic Acid	Lipids	Free fatty acids	-	3	286036	318783	197941	28228	32074.7	25222.9	6145.76	8375.17	6795.14	298561	267299	269124	19784.7	13565.4	18871.3	9552.91	13473.6	10861.1	76171	56036.7	80843	91638.6	-	-
Lmcp002302	312.13	180.09	311.123	C12H17N5O5	[M+H]+	N6-(2-Hydroxyethyl)adenosine*	Nucleotides and derivatives	Nucleotides and derivatives	4338-48-1	1	905005	1233340	1490005	470219	754407	896025	1.50917e+06	2617440	855090	669647	822736	1.09317e+06	1815005	1448340	1845005	2063340	2138340	685222	1120005	735736	824852	801098	-	-
Lakn002165	447.12	152.01	448.122	C18H24O13	[M-H]-	Protocatechuic acid glucosyl xyloside	Phenolic acids	Phenolic acids	-	2	8312.11	16447.1	17748.6	14030.8	21690.9	18302.7	7766.01	8701.59	9364.91	25700	14920.3	29360.7	7195.65	5005	13199.2	3749.85	6352.68	6029.83	20078	13390	21795.5	19996	-	-
Wasn003197	323.13	179.06	324.142	C13H24O9	[M-H]-	3-(Beta-D-Glucopyranosyloxy)-5-Hydroxyhexanoic Acid Methyl Ester	Organic acids	Organic acids	-	1	87618.1	95994.8	82632.8	131400	162872	100802	94422.8	98538.6	138289	87341.8	79882.7	88130.1	104650	99493.8	111603	110172	75213.5	108392	122747	76844.8	103078	118812	-	-
Hmln001931	681.24	357.13	682.247	C32H42O16	[M-H]-	Matairesinol-4,4'-O-diglucoside	Lignans and Coumarins	Lignans	-	3	12705.7	3451.82	16670	8086.1	5769.29	3340	2302.7	13340	6894.33	16670	1670	28340	9	3340	6670	9	4615.88	6670	15005	12709.4	13830.9	19609.7	-	-
HJN037	183.03	124.02	184.037	C8H8O5	[M-H]-	3,5-Dihydroxy-4-methoxybenzoic acid; 4-O-Methylgallic Acid*	Phenolic acids	Phenolic acids	4319-02-2	2	69271.2	104639	174408	96580.2	100881	93586	71365.5	15005	74229.7	48340	28340	24890.3	143145	70711.8	23890.8	185934	65876.6	64875	64379.2	79873.8	80297.6	103916	-	-
mws0628	121.03	92.03	122.037	C7H6O2	[M-H]-	4-Hydroxybenzaldehyde	Others	Aldehyde compounds	123-08-0	1	325487	433359	467738	301638	388239	396670	278739	283652	352794	971670	590005	365875	296547	298032	232867	394438	184171	195283	280980	208639	279982	344026	C00633	ko01100
Lmsp004915	449.11	287.06	448.101	C21H20O11	[M+H]+	Aureusidin-4-O-glucoside	Flavonoids	Aurones	-	2	714959	904752	9	3.38402e+06	1.87678e+06	4.06723e+06	682939	352818	470740	172296	152116	776408	3.3197e+06	1.53844e+06	2.65692e+06	643713	512267	489602	908674	1.01119e+06	890837	1.33513e+06	-	-
pmb0752	369.12	177.05	368.111	C17H20O9	[M+H]+	3-O-Feruloylquinic acid*	Phenolic acids	Phenolic acids	1899-29-2	3	1.96131e+07	1.87385e+07	1.49216e+07	6.61141e+06	4.73987e+06	6.64519e+06	2.55853e+06	3290285	4526315	3.45718e+07	2.39716e+07	2.7072e+07	4.47747e+06	4.23197e+06	3.69163e+06	2.26074e+06	2.03234e+06	7361185	1.94848e+07	1.52107e+07	1.50848e+07	22535970	C02572	-
pmn001669	237.08	207.03	238.084	C12H14O5	[M-H]-	Methyl sinapate	Phenolic acids	Phenolic acids	20733-94-2	1	24206.2	34738.4	25892.4	16352.7	32459.5	28604.4	17269.4	36075.7	22147.5	51926.2	21941.5	38413.5	26665.4	28619.9	28353.7	33877.2	15401.8	37250.8	20571.9	21032.1	19432.9	29254.4	-	-
Lmlp005572	433.11	271.06	432.106	C21H20O10	[M+H]+	Galangin-7-O-glucoside	Flavonoids	Flavones	-	3	139542	55399.7	38812.1	28915.8	33858.1	28088.1	9912.95	26670	26500.3	43783.8	64308.2	69361	21373.1	24537.7	26911.7	27702.2	37096.8	15040.9	47411.3	71013.1	64102.7	77616.8	-	-
Zbzp002318	286.2	124.11	285.194	C15H27NO4	[M+H]+	heliocurassavicine	Alkaloids	Pyrrole alkaloids	82354-34-5	2	170947	127661	182884	175738	197137	226780	175625	30005	214719	131291	158684	184098	171822	176951	164013	124872	145989	166215	145207	220004	159560	209119	-	-
mws2523	421.08	241.01	422.082	C12H23O14P	[M-H]-	Trehalose 6-phosphate	Others	Saccharides	4484-88-2	1	408986	325121	310542	147487	124691	321979	1.20546e+06	322451	438659	356934	253449	355791	158340	441214	367244	227954	817399	300743	321559	275584	195820	296827	C00689	ko00500,ko01100,ko01110
ZBN0151	303.09	137.02	304.095	C16H16O6	[M-H]-	3'-O-Methyl-epicatechin	Flavonoids	Flavanols	76549-34-3	3	118340	218340	101670	151329	168396	193204	30005	13340	32966.1	48776.1	76670	112133	157948	31670	65005	16670	37891.7	18340	96189.4	137997	135005	96288.2	-	-
mws1060	267.07	135.03	268.081	C10H12N4O5	[M-H]-	9-(Arabinosyl)hypoxanthine	Nucleotides and derivatives	Nucleotides and derivatives	7013-16-3	1	4.15934e+06	3.04358e+06	4.44418e+06	1.46998e+06	2.46511e+06	1.50357e+06	2.26177e+06	3.05006e+06	2.6836e+06	3.29815e+06	2.42318e+06	3.0023e+06	1.56136e+06	1.65639e+06	2.12115e+06	1.49362e+06	1.70251e+06	880866	2.57923e+06	3.19389e+06	2.85302e+06	4.03846e+06	-	-
pme1119	269.09	137.05	268.081	C10H12N4O5	[M+H]+	Inosine	Nucleotides and derivatives	Nucleotides and derivatives	58-63-9	3	459951	318716	409869	397298	422283	274603	761527	836369	937621	282625	241112	282694	588464	724350	467857	703828	636822	568052	469279	682372	590774	448164	C00294	ko00230,ko01100,ko01232,ko02010
Zbjn004215	609.15	285.04	610.154	C27H30O16	[M-H]-	Kaempferol-3-O-sophoroside	Flavonoids	Flavonols	19895-95-5	2	14655.3	5059.21	13340	126944	120005	92223	394195	213597	375005	5005	20584.1	10948.3	225625	298340	496267	273340	168340	366670	120005	84233.3	89650.1	125879	C12634	ko00944,ko01110
pma6218	419.13	383.1	418.126	C21H22O9	[M+H]+	O-MethylNaringenin-8-C-arabinoside	Flavonoids	Flavanones	-	3	66170	43340	39240.3	104436	85005	41670	33340	11869.5	25005	89382.1	43722.3	59453.6	48340	35005	45923.9	55538.9	13340	51670	58032.2	68340	77328.9	48170.2	-	-
mws1433	314.14	177.05	313.131	C18H19NO4	[M+H]+	N-Feruloyltyramine; Moupinamide*	Alkaloids	Phenolamine	66648-43-9	3	41817.3	21311.9	12545.5	29254.4	26388.7	19007.6	8363.86	10867.8	7006.88	17635.8	14048.4	11703.6	7240.59	22571.8	24318.8	11952.1	4534.88	15881.8	30080.5	41012.7	49809.4	44157.8	C02717	-
HX1376	245.09	159.09	244.074	C14H12O4	[M+H]+	clematichinenol	Lignans and Coumarins	Coumarins	-	3	641483	481984	467123	105005	91827.2	42710.8	35213.5	68340	30588.3	537704	700005	901670	46439.8	32436.8	40018.8	39937.3	47259.8	47374.4	282319	220026	213600	174009	-	-
mws0059	609.15	301.04	610.153	C27H30O16	[M-H]-	Quercetin-3-O-rutinoside (Rutin)*	Flavonoids	Flavonols	153-18-4	2	853158	2415005	1543340	996670	1730005	1545005	943340	457918	905005	1483340	820005	2068340	1440005	575068	617683	745005	791670	504533	1815005	1655005	2411670	1583340	C05625	ko00944,ko01100,ko01110
Hmsn002272	327.11	165.05	328.116	C15H20O8	[M-H]-	Demethyl coniferin	Phenolic acids	Phenolic acids	-	3	36670	26804.5	38555.1	116543	96090.1	69043.4	76241.5	53725.2	82207.5	23688.1	33510.6	26519.6	56549.6	40484	42563.2	43094.4	44556.1	116625	150332	106027	96529.7	113112	-	-
Labp005025	535.14	287.09	534.137	C25H26O13	[M+H]+	Malonyl isoSakuranin	Flavonoids	Flavanones	-	3	16670	30052.2	7573.78	98416.1	82547.2	110025	35047	51442.2	80879.9	19192.4	6222.44	16670	64351.1	87842.7	115069	39665.1	30381.7	41279.5	148775	188085	244940	200478	-	-
Lcyp000676	355.1	163.04	354.095	C16H18O9	[M+H]+	Isoscopoletin-β-D-glucoside*	Lignans and Coumarins	Coumarins	20186-29-2	3	49085.1	44265.5	61894.3	88237.2	157540	266670	71287.4	124362	108922	77928.1	60882.8	113710	73281.2	50736.8	54118.8	49280	68917.6	80261.4	74546.2	84117.7	116418	84815.5	-	-
MWSHY0017	273.08	153.02	272.068	C15H12O5	[M+H]+	Naringenin (5,7,4'-Trihydroxyflavanone)	Flavonoids	Flavanones	480-41-1	3	37728.7	40457.1	42155.1	37869	36567.1	46679.3	10109.1	10280.7	13199.5	21444.7	24899.3	37735	38123.6	28013.7	28789.6	10465.7	14453.1	21469.5	47950.1	33457.7	38517.4	52705.5	C00509	ko00941,ko01100,ko01110
Zbqp000579	156.08	110.07	155.07	C6H9N3O2	[M+H]+	2-amino-3-(1H-pyrazol-1-yl)propanoic acid	Organic acids	Organic acids	2734-48-7	1	31464225	2.77921e+07	2.27077e+07	1.06369e+07	1.04588e+07	1.42446e+07	5.05929e+06	5.26133e+06	4.94819e+06	5.84636e+07	4.83737e+07	2.0297e+07	8.78571e+06	9.55514e+06	1.00665e+07	5.64507e+06	5.29754e+06	4.68618e+06	22795062	2.09761e+07	2.09592e+07	1.38003e+07	-	-
pmf0319	195.07	137.02	196.074	C10H12O4	[M-H]-	Acetosyringone	Others	Ketone compounds	2478-38-8	3	56941.1	136670	56670	9699.15	18340	15005	23340	11670	30005	45005	80005	63340	16670	25005	10005	20005	14799.1	28340	21670	31670	21670	30005	C10664	-
MWStz091	169.1	70.07	168.09	C8H12N2O2	[M+H]+	Cyclo(L-Ala-L-Pro)	Amino acids and derivatives	Amino acids and derivatives	36357-32-1	3	63043.2	67411.4	56043.3	19580.4	38340	15875.6	16762.8	26090.4	19831.9	38088.7	60712.8	48000.1	25005	34438.1	22581.8	27927.2	15005	10668.7	55262.3	61852.9	38088.7	60717.5	-	-
Lmyp001815	344.1	136.04	343.09	C14H17NO9	[M+H]+	2,4-Dihydroxy-1,4-benzoxazin-3(4H)-one glucoside (DIBOA glucose)	Alkaloids	Alkaloids	155835-54-4	3	253996	310405	203257	92864.2	60255.6	41426.9	9	9	9	233026	276773	314278	35564.9	55230.2	55230.2	20840.6	10005	28033.3	68719.6	97163.6	105119	113912	C15772	ko00402,ko00999,ko01100,ko01110
Lmqn000213	665.21	341.11	666.222	C24H42O21	[M-H]-	Stachyose	Others	Saccharides	470-55-3	1	73587.3	81645.3	51985.3	66088.7	55163.9	96886.1	73224.3	49966.5	53956.4	123747	90717.9	103702	94283.8	71293.8	74786.5	64414.3	75149	52027.8	66397.2	90740.9	89276.7	60258.2	C01613	ko00052,ko01100
Cmbn003318	537.16	161.03	538.169	C25H30O13	[M-H]-	5-Hydroxy-10-O-(p-methoxycinnamoyl)adoxosidic acid	Terpenoids	Monoterpenoids	-	3	30005	55005	36670	13340	10628.3	13340	1670	12102.5	35331.2	30005	16670	21670	9	9	9	18340	3340	6670	25005	16670	16670	21670	-	-
Zmhp003186	771.21	147.04	770.206	C37H38O18	[M+H]+	Isovitexin-2''-O-(6'''-feruloyl)glucoside	Flavonoids	Flavones	-	3	1946.91	8972.18	9223.71	28502.7	32571.4	9072.08	32578.6	40215.5	32370.1	1048.88	3137.26	1942.66	37257.7	13120.7	31552	63094.8	30414.4	58012.9	13117.7	14098	18328.2	20140.1	-	-
Lmhp010162	468.31	327.29	467.301	C22H46NO7P	[M+H]+	LysoPE 17:0	Lipids	LPE	-	3	20620.9	14568.8	19635.2	17964.4	14217.6	17156	13208	8840.94	10612	15420.2	19193.9	20400.9	13711.5	17673.5	17849.1	7714.77	9064.44	8475.7	12477.1	14405.6	19536.8	13892.9	-	-
MWSmce329	185.08	125.06	184.074	C9H12O4	[M+H]+	Antiarol; 3,4,5-Trimethoxyphenol	Phenolic acids	Phenolic acids	642-71-7	3	249846	248932	106418	26695.3	29364.3	24515.2	25816.2	19292.6	24674.6	130582	156386	184140	27233.2	35169.1	22213.6	31931.9	25914	31144.6	105494	73106	97111.6	121888	C10765	-
Lhjp120715	485.11	323.06	484.101	C24H20O11	[M+H]+	Edgeworin glucoside	Lignans and Coumarins	Coumarins	-	2	136840	138203	156472	458340	398340	111060	108798	40723.3	39491.1	74352.5	170005	356670	178340	64719.4	68526.8	95238.6	58092.3	168340	260005	170772	251670	285005	-	-
Lmmn003663	329.09	167.04	330.095	C14H18O9	[M-H]-	5-Glucosyloxy-2-Hydroxybenzoic acid methyl ester	Phenolic acids	Phenolic acids	-	1	51670	20005	23868.1	41136.2	30379.3	20598.3	26046.5	45464.5	29292.5	18466.3	20005	50005	22780.8	18881.1	31382.3	31191.6	31024.6	11906.3	83340	73340	68340	106670	-	-
Zmpn000095	261.04	78.96	262.045	C6H15O9P	[M-H]-	Sorbitol-6-phosphate	Others	Saccharides	20479-58-7	3	133852	141907	90475.7	65762.2	72777.7	93406.2	69496.6	78690.4	74367.4	116500	128827	182807	97634.2	43998.8	81273.6	53537.6	50819.5	198040	81180.7	68165.8	79940.7	50196.7	C01096	ko00051,ko01100
Hmbp001276	169.05	65.03	168.042	C8H8O4	[M+H]+	Gallacetophenone	Phenolic acids	Phenolic acids	528-21-2	3	244588	202913	185971	132799	178340	111670	86670	81670	106670	358015	205103	320829	117925	97411.9	90107.4	84052.1	66670	76670	240005	162543	258340	191670	-	-
MWS1983	343.12	89.03	344.132	C12H24O11	[M-H]-	Maltitol	Others	Saccharides	585-88-6	3	181940	182589	168603	151394	191169	98116.6	113889	104336	105279	101862	115013	336891	121073	143774	88259.2	123306	111417	158297	157756	99336.4	151405	120853	-	-
Lmbn004790	209.08	179.03	210.089	C11H14O4	[M-H]-	Methyl 3-(3-hydroxy-4-methoxyphenyl)propanoate*	Phenolic acids	Phenolic acids	129150-61-4	3	41670	23741	5005	51670	17486.3	18613.7	65841.5	45005	45972	3340	21241.7	9068.73	13747.7	35005	70005	26058.2	41099.9	36670	73340	109860	72036.3	85005	-	-
mws5035	279.17	120.08	278.163	C15H22N2O3	[M+H]+	L-Leucyl-L-phenylalanine	Amino acids and derivatives	Amino acids and derivatives	56217-82-4	2	963431	809459	1.44333e+06	1.72839e+06	2.89941e+06	917551	1.7415e+06	1.04918e+06	1.4389e+06	973486	1.08121e+06	1.18138e+06	1.24221e+06	687716	703546	3.24996e+06	1.79595e+06	2.20886e+06	870717	1.21743e+06	1.02772e+06	757360	-	-
Cmdn000784	167.02	124.01	168.028	C5H4N4O3	[M-H]-	Uric acid	Nucleotides and derivatives	Nucleotides and derivatives	69-93-2	3	116302	116996	96238.9	72804.5	152606	79280.2	95319.7	103151	71799.6	87238.1	64662.7	53102.2	114753	118658	158541	85727.3	97622.1	33654.5	74047.9	90708.8	79622.4	53975.4	-	-
MWSCX015	165.05	91.05	164.047	C9H8O3	[M+H]+	Caffeic aldehyde	Phenolic acids	Phenolic acids	141632-15-7	3	986670	1066670	876670	146688	255005	586670	103340	160005	143340	865005	840005	502588	195005	223340	275005	111487	226670	99468	273587	237030	269712	374749	C10945	ko00940,ko01110
MWSslk165	609.18	301.08	608.174	C28H32O15	[M+H]+	Diosmetin-7-O-Neohesperidoside (Neodiosmin)	Flavonoids	Flavones	38665-01-9	3	2943140	1.10764e+06	2191670	11263235	10686945	13261565	10726985	3.65734e+06	10490565	4092835	3455575	3132065	14751180	14056510	9.08626e+06	6005535	3.49201e+06	3152695	5187925	7051055	6322025	4375305	-	-
Hmbp003234	255.09	163.03	254.079	C12H14O6	[M+H]+	1-O-Caffeoylglycerol	Phenolic acids	Phenolic acids	-	3	61670	216571	386070	558340	718340	276293	301670	46455	386676	121473	70171.3	119277	365963	335452	127216	348340	174707	220005	483340	588340	731670	480005	-	-
Wasn001246	343.07	191.06	344.074	C14H16O10	[M-H]-	4-O-Galloylquinic Acid	Phenolic acids	Phenolic acids	110170-37-1	2	116351	146043	203964	616512	694418	198340	70554.4	106318	126685	8055.35	13743.5	21354.5	40955	63988.5	14070	120018	33619.1	88824.1	186475	156425	185682	252271	-	-
Lmgp004152	595.17	445.11	594.159	C27H30O15	[M+H]+	Diosmetin-8-C-(2''-O-arabinosyl)glucoside	Flavonoids	Flavones	-	3	233340	56670	233340	208842	301112	338795	192452	366338	319672	243340	196670	78340	285860	262335	277626	249676	356440	204718	129408	106670	137584	175282	-	-
Zmjp003597	389.21	191.15	388.21	C19H32O8	[M+H]+	Ampelopsisionoside	Others	Ketone compounds	-	3	16498.5	16266.8	24395	11622.5	30199.3	15103.1	12159.7	16524.8	6670	9	9	9	6670	26220.4	11619.1	3340	37717.4	9	11670	18833.4	15005	13340	-	-
Lmgn002555	173.08	59.01	174.089	C8H14O4	[M-H]-	2-Propylglutaric acid	Organic acids	Organic acids	32806-62-5	3	310005	130005	116670	123340	155005	93340	90677.3	72896.3	59294.8	170005	116670	201670	83340	116106	106467	77833.8	59365	72687.3	160005	146670	105364	109244	C16658	-
Wbkp004013	377.16	359.15	376.152	C20H24O7	[M+H]+	shinjudilactone	Terpenoids	Ditepenoids	80180-30-9	3	78340	44468.2	76956.2	26670	26670	55005	19898.2	44954.6	34265.5	73340	72156	63128	60142	35021.9	70005	48877.7	38617	24395.2	63100.5	53927.8	37805.6	48159.6	-	-
Lmzn006795	453.34	453.34	454.345	C30H46O3	[M-H]-	3-Oxours-12-en-28-oic acid (Ursonic acid)*	Terpenoids	Triterpene	6246-46-4	3	1.4164e+06	1.56477e+06	1.24762e+06	560393	382216	340462	385985	435806	366872	1.12045e+06	556122	1.42013e+06	346106	838961	368055	452805	274255	314131	551496	758203	461142	618465	-	-
Zbpp001992	479.12	317.07	478.111	C22H22O12	[M+H]+	Isorhamnetin-3-O-Glucoside*	Flavonoids	Flavonols	5041-82-7	1	399474	1275005	843340	535899	482682	330005	346670	411984	520005	688340	283880	393914	508276	414793	636670	290005	495005	305036	433610	290240	470492	351846	-	-
mws5038	341.11	89.02	342.116	C12H22O11	[M-H]-	Isomaltulose*	Others	Saccharides	13718-94-0	1	5.20505e+06	4.48374e+06	3.84907e+06	2.57812e+06	1.56849e+06	2.34498e+06	1.25671e+06	2.42551e+06	2.18422e+06	5.09069e+06	3.70315e+06	3.27808e+06	2.37745e+06	3.66577e+06	4.8664e+06	2.00983e+06	2.42866e+06	2.46485e+06	4.85561e+06	2.92125e+06	4.55529e+06	4.65882e+06	C01742	-
mws0463	301.07	164.01	302.079	C16H14O6	[M-H]-	Hesperetin	Flavonoids	Flavanones	520-33-2	2	20833.4	10823.4	25505.2	36574.9	24379	33800.7	8162.86	3340	6938.27	10368.2	13054.5	25175.8	34975.7	22026.7	32632.3	9833.13	11795.7	8800.1	14940.7	9002.5	14255.8	14238.3	C01709	ko00941
MWSN0150	577.16	269.04	578.164	C27H30O14	[M-H]-	Apigenin-7-O-neohesperidoside (Rhoifolin)*	Flavonoids	Flavones	17306-46-6	3	4.14101e+06	4580170	2.40173e+06	2.48951e+06	3546920	2977470	1100005	617407	1055005	5142550	2220005	3985550	2603745	1.19724e+06	1.52034e+06	3025550	1981670	1.29777e+06	3726340	2.23081e+06	2845350	2877940	C12627	ko00944
Lmpp003930	579.15	271.06	578.142	C30H26O12	[M+H]+	Apigenin-7-O-(6''-p-Coumaryl)glucoside	Flavonoids	Flavones	-	2	1.53399e+06	1.68473e+06	1.2145e+06	1.08287e+06	1.11757e+06	1.05314e+06	485085	527270	545833	1.68551e+06	978570	1.6719e+06	784646	827909	857605	960696	982144	455701	974163	912438	1.42004e+06	1.26927e+06	-	-
Hmcp001589	787.23	317.06	786.222	C34H42O21	[M+H]+	Isorhamnetin-3-O-rutinoside-4'-O-glucoside*	Flavonoids	Flavonols	111393-97-6	2	271670	283340	246670	153340	217134	137163	109734	135959	116919	120005	203340	181670	215005	160005	113658	75166.2	151670	98340	110005	173340	125005	121670	-	-
pme2063	220.12	136.06	219.112	C10H13N5O	[M+H]+	Cis-Zeatin	Alkaloids	Alkaloids	32771-64-5	3	91368.1	141670	92276.2	10005	28340	17704.8	9202.71	15005	8506.1	97742.1	105005	65872.1	12754.4	27926.4	18259.3	9	8506.1	16670	54247.6	54285.9	49937.1	77438.8	C15545	ko00908,ko01100,ko01110
MWSmce583	165.02	91.02	166.027	C8H6O4	[M-H]-	Piperonylic acid	Organic acids	Organic acids	94-53-1	3	546670	470327	455090	233695	200860	131258	132251	118928	110377	407684	429759	776670	117339	185663	203938	129271	170037	158953	166951	104814	119446	119926	-	-
mws0972	131.07	85.07	132.079	C6H12O3	[M-H]-	6-Hydroxyhexanoic acid	Organic acids	Organic acids	1191-25-9	3	108409	116318	111849	19379.1	56367.1	44036.9	18499.3	36960.9	33496.8	91595.5	138269	112710	58340	30100.2	18340	22923.5	25005	21670	45799.1	40517.7	27305.1	44039.5	C06103	-
Lmsp004450	359.15	131.05	358.142	C20H22O6	[M+H]+	Dehydrodiconiferyl alcohol	Lignans and Coumarins	Lignans	4263-87-0	3	40920.7	42729.4	21824.2	14469.5	24561.6	2790.57	20913.4	7403.81	11915	29097.1	26566.2	28734.1	10967.2	6492.91	1670	10005	5005	21069.7	23340	20916.1	19464.8	13673.2	-	-
Hmdn006685	455.35	455.35	456.36	C30H48O3	[M-H]-	3,4-Cycloopen-cycloaltin-4(29),25-diene-24(S)-hydroxy-3-carboxylic acid*	Terpenoids	Triterpene	-	3	45272.3	53673.3	63462.4	59919	36050.5	48753.8	34998.6	57731.4	27763	30225.2	79911.3	78567.9	55781.8	59518.7	28800.1	71010.6	19901.8	24404.3	23364.1	32720.4	37674.5	38838.2	-	-
pmf0541	287.09	155.01	288.1	C16H16O5	[M-H]-	Shikonin	Quinones	Quinones	517-89-5	3	46699.6	67806.1	31253.9	78846.1	55603.8	38331.6	53116.6	31367.5	27929.5	38602.6	38329.5	58053.5	38622.2	36450.1	30146.8	39791.2	45051.9	51047.6	59536.7	48714.5	41596.1	36705.5	C17412	ko00130,ko01110
Lmlp003161	265.15	177.06	264.147	C14H20N2O3	[M+H]+	N-Feruloylputrescine	Alkaloids	Phenolamine	501-13-3	2	811463	337550	275393	228123	416600	208895	455639	340005	342528	378749	109463	115800	276221	268230	73340	220264	199546	176012	464968	639175	602633	401705	C10497	ko00330,ko01100
pme0151	115.05	98.02	114.043	C4H6N2O2	[M+H]+	5,6-Dihydrouracil	Nucleotides and derivatives	Nucleotides and derivatives	504-07-4	3	25287.7	30005	38340	34723.6	20397	53340	22582	31670	17484.4	25005	14532.6	18492.6	27734.9	24437.6	18941.8	18941.8	25005	9908.96	22211.6	16762.2	21854.4	28373.5	C00429	ko00240,ko00410,ko00770,ko01100
pme2960	273.08	153.02	272.068	C15H12O5	[M+H]+	Naringenin chalcone; 2',4,4',6'-Tetrahydroxychalcone	Flavonoids	Chalcones	73692-50-9	3	37846.8	39018.9	25993.4	43886.7	33199.9	51991.9	10868.7	7488.35	17897.9	24034.4	26692.7	36361.7	30593.5	31379.3	40963.8	13992.9	5330.81	14343.6	22804.2	37546	37812.7	34796.1	C06561	ko00941,ko01100,ko01110
Lacn003532	387.09	139.04	388.101	C16H20O11	[M-H]-	Malonyl Tachioside	Phenolic acids	Phenolic acids	-	2	74124.6	73809.9	74044.9	44296	40862.9	28786.8	4465.41	15342.8	23340	48556.8	47667.8	48570.4	21414.7	20938.4	31898	9819.08	7593.31	19263.2	86234.9	53585.4	59352.1	72474.4	-	-
pmb3053	523.12	329.2	524.132	C27H24O11	[M-H]-	Tricin-4'-O-eudesmic acid	Flavonoids	Flavones	-	1	5714.87	2130.04	2845.15	25470.9	18129.1	24264.5	13815.8	14337.6	16929	9405.51	12274.7	43192.6	10185.4	9331.98	10480.6	35889	23199.8	20812	9462.23	8289.6	13360.7	9714.69	-	-
mws1565	389.14	209.08	388.137	C17H24O10	[M+H]+	Geniposide	Terpenoids	Monoterpenoids	24512-63-8	3	395617	321903	306784	193904	143340	109003	76670	81540	56247	434938	446670	354209	107832	95954.2	153525	76166.5	73822	183052	131964	146679	100005	170520	C09781	-
MWSmce709	130.06	103.05	129.058	C9H7N	[M+H]+	Isoquinoline	Alkaloids	Isoquinoline alkaloids	119-65-3	2	1.23833e+06	1.63501e+06	1.69732e+06	1.56113e+06	2.09659e+06	832384	2.03576e+06	1.79759e+06	429494	1.35807e+06	1.55588e+06	996670	1.35012e+06	2.04414e+06	1.30267e+06	2.12499e+06	1.71952e+06	1.66672e+06	1.40053e+06	1.87264e+06	2.27509e+06	1.57164e+06	C06323	-
mws1397	441.08	169.02	442.09	C22H18O10	[M-H]-	Epicatechin gallate*	Flavonoids	Flavanols	1257-08-5	1	303340	303340	337373	375668	428340	335005	66908.9	29454	70120.8	376670	23741	37577.6	405005	92353	101044	595005	22556.3	98340	241670	219261	263340	153877	-	-
Hmyp002656	222.08	130.06	221.069	C11H11NO4	[M+H]+	Methyl dioxindole-3-acetate	Alkaloids	Plumerane	57061-18-4	1	271670	281670	273868	640005	711670	564707	621670	406670	394961	147169	410005	179942	855005	963340	935005	970005	461727	850005	350906	560005	547732	420126	-	-
Lmzn001582	387.17	207.1	388.173	C18H28O9	[M-H]-	5'-Glucosyloxyjasmanic acid	Phenolic acids	Phenolic acids	-	1	2.2469e+06	930140	1.42304e+06	321863	251739	138145	228345	224229	162606	1.90196e+06	1.13615e+06	2.24943e+06	171539	198701	275208	73340	90254.2	251670	698331	774531	613619	1001670	-	-
pmb0468	178.05	161.03	177.046	C6H11NO3S	[M+H]+	N-Formyl-L-Methionine	Amino acids and derivatives	Amino acids and derivatives	4289-98-9	3	55005	56229.2	51864.7	518431	150593	203376	598407	382110	1.3723e+06	51670	42084	43340	243417	347511	835496	1.07019e+06	688422	1.03453e+06	120143	176670	192612	136588	C03145	ko00270
Zbqn006065	285.04	133.03	286.048	C15H10O6	[M-H]-	3,5,7,2'-Tetrahydroxyflavone; Datiscetin*	Flavonoids	Flavones	480-15-9	1	8626.9	13790.9	6331.56	206861	63757.9	255270	65005	28052.8	39105.8	8218.05	3340	35005	108878	127118	158342	44813.5	29908	22904.6	48502.1	28636.4	46661.7	43833.8	C10036	-
pmb2975	477.14	357.1	478.147	C23H26O11	[M-H]-	Hesperetin-3'-O-glucuronide	Flavonoids	Flavanones	1237479-05-8	3	10005	9	11670	19541.4	13915.8	36631	9839.96	8340	1670	11670	21841.3	28340	31670	19537.8	8517.06	20763.5	11670	26670	14591.3	21670	24321.8	24315.2	-	-
Wcdp007789	295.23	81.07	294.219	C18H30O3	[M+H]+	9-Oxooctadeca-10,12-Dienoic Acid	Lipids	Free fatty acids	-	3	268981	283154	200288	42530.9	33981.7	18846.6	41129.2	24579.9	51725.3	108010	224294	176711	35637.5	10772.7	42520.9	36341.2	7457.34	55217.9	74186.8	86330.3	81787.2	50673.7	-	-
Lssp210092	314.14	177.05	313.131	C18H19NO4	[M+H]+	N-trans-ferulic tyramine*	Alkaloids	Phenolamine	-	3	20610.9	13270.5	14372.2	27874.8	20696.2	24736.3	5962.03	8515.37	6816.63	14903.9	13940.6	12348.6	8810.05	19644.5	14834.5	14515.4	6058.03	11539.3	25135.3	39322.1	43424.4	37429.5	-	-
mws1336	138.06	120.04	137.048	C7H7NO2	[M+H]+	4-Aminobenzoic acid	Phenolic acids	Phenolic acids	150-13-0	3	587302	500353	358746	67263.5	85512.6	66520.6	52062.3	71914.1	61670	283009	315742	409671	49801.3	45099	48577.5	108367	85005	49181.2	174282	211631	154225	251670	C00568	ko00790,ko01100,ko01240
Lmnn102603	387.17	207.1	388.173	C18H28O9	[M-H]-	Nuezhengalaside	Terpenoids	Monoterpenoids	-	1	1430005	1760005	1815005	1735005	1851670	1886670	2193340	678745	2220005	1516670	1478340	1515005	1606670	427530	735267	1703340	1431670	1456670	1165005	1170005	1360005	780005	-	-
pmb0751	321.1	147.04	320.09	C16H16O7	[M+H]+	Trans-5-O-(p-Coumaroyl)shikimate	Phenolic acids	Phenolic acids	-	3	195005	211670	286670	41670	26670	163340	33234.6	51670	26670	168340	103340	175005	40005	81670	121670	15109.6	33340	17608.1	52918.3	81670	91670	82425.2	C02947	ko00940,ko00941,ko00945,ko01100,ko01110
Smhp003736	581.14	413.08	580.143	C26H28O15	[M+H]+	carlinoside*	Flavonoids	Flavones	59952-97-5	3	87619.6	27401.1	109986	859413	677547	318658	414373	267755	267532	172363	187818	181873	432219	415193	301867	1.11648e+06	326892	1.04128e+06	488549	395833	282195	430302	C10026	-
Smhp103736	581.14	413.08	580.143	C26H28O15	[M+H]+	isocarlinoside*	Flavonoids	Flavones	83151-90-0	3	87619.6	27401.1	109986	859413	677547	318658	414373	267755	267532	172363	187818	181873	432219	415193	301867	1.11648e+06	326892	1.04128e+06	488549	395833	282195	430302	-	-
Lmsp003790	787.23	317.07	786.222	C34H42O21	[M+H]+	Isorhamnetin-3-O-sophoroside-7-O-rhamnoside*	Flavonoids	Flavonols	41328-75-0	2	105457	94912	105457	76629.4	82700.2	93340	77986.7	127721	108340	55076.5	52747	126547	74353.6	73152.2	96082.5	131090	65602.6	108972	101971	63559	76139.5	99597.5	-	-
[truncated: 591 more rows]
