# Supplementary material for: UV-B induced flavonoid accumulation and related gene expression in blue- grained wheat at different periods of time
Source: Front Plant Sci. 2024 Dec 16;15:1520543. doi: 10.3389/fpls.2024.1520543 (PMC11684391; doi:10.3389/fpls.2024.1520543)
Supplement: Supplementary file 1 [file DataSheet1.zip › Supplementary Table 1.xlsx]

## Sheet: Sheet1
Supplementary Table 1 Primer sequences
Gene name	Sequences
LOC123108430	F:GTGGAACGACCTCTTCTG
	R:CAGCATCAGCACCTTGTT
LOC123054098	F:GTACTACGAGGAGTTCTG
	R:TAGCAAGCAACATTTGTG
LOC123070040	F:TACTCCTACAACTACATCA
	R:GTTGCTGTTGAAGAATTG
26S	F:GCTGGCTCGTTCAACTGATG
	R:GGACCAAGCGTTCTGATTACTC
